# Supplementary material for: Multiple E3 ligases control tankyrase stability and function
Source: Nat Commun. 2023 Nov 8;14:7208. doi: 10.1038/s41467-023-42939-3 (PMC10632493; doi:10.1038/s41467-023-42939-3)
Supplement: Supplementary file 4 — Supplemental Data 1 [file 41467_2023_42939_MOESM4_ESM.xlsx]

## Sheet: Proteins
Accession	Gene	Description	#PSMs Fold Change RNF166 Ctrl+5/ Bap TNKS1+5	#PSMs Fold Change RNF166 TNKS1+5/ RNF166 Ctrl+5	#PSMs Fold Change RNF166 TNKS1+5/ BAP TNKS1+5	Score Sequest HT: RNF166 Ctrl	Score Sequest HT: RNF166 TNKS1	Score Sequest HT: BAP TNKS1	Coverage [%]: RNF166 Ctrl	Coverage [%]: RNF166 TNKS1	Coverage [%]: BAP TNKS1	# PSMs: RNF166 Ctrl	# PSMs: RNF166 TNKS1	# PSMs: BAP TNKS1	# Peptides: RNF166 Ctrl	# Peptides: RNF166 TNKS1	# Peptides: BAP TNKS1	# AAs	MW [kDa]	calc. pI
O95271	TNKS	Poly [ADP-ribose] polymerase tankyrase-1 OS=Homo sapiens OX=9606 GN=TNKS PE=1 SV=2	1	36.4	36.4		658.67			43		0	177	0		57		1327	142	7.05
Q9C0C2	TNKS1BP1	182 kDa tankyrase-1-binding protein OS=Homo sapiens OX=9606 GN=TNKS1BP1 PE=1 SV=4	0.7	8.28571	5.8	7.58	201.74	4.77	2	37	3	2	53	5	2	38	2	1729	181.7	4.86
Q8IY63	AMOTL1	Angiomotin-like protein 1 OS=Homo sapiens OX=9606 GN=AMOTL1 PE=1 SV=1	1.4	8	11.2	5.59	166.43		1	36		2	51	0	2	26		956	106.5	7.11
Q4VCS5	AMOT	Angiomotin OS=Homo sapiens OX=9606 GN=AMOT PE=1 SV=1	4.85714	7.47059	36.2857	108.65	987.71	7.54	29	59	3	29	249	2	20	56	2	1084	118	7.64
Q8WXE0	CASKIN2	Caskin-2 OS=Homo sapiens OX=9606 GN=CASKIN2 PE=1 SV=2	1.2	5.16667	6.2	2.08	80.69		2	25		1	26	0	1	17		1202	126.7	7.09
Q9H2G9	BLZF1	Golgin-45 OS=Homo sapiens OX=9606 GN=BLZF1 PE=1 SV=2	1.2	5	6	0	97.14		5	55		1	25	0	1	20		400	44.9	8.54
Q96RU3-2	FNBP1	Isoform 2 of Formin-binding protein 1 OS=Homo sapiens OX=9606 GN=FNBP1	1	5	5		49			33		0	20	0		16		616	71.1	5.8
O60232	SSSCA1	Sjoegren syndrome/scleroderma autoantigen 1 OS=Homo sapiens OX=9606 GN=SSSCA1 PE=1 SV=1	1	4.8	4.8		51.82			36		0	19	0		3		199	21.5	5.24
Q12756	KIF1A	Kinesin-like protein KIF1A OS=Homo sapiens OX=9606 GN=KIF1A PE=1 SV=2	1.2	4.16667	5	2.27	64.44		1	12		1	20	0	1	14		1690	190.9	6.21
P50542	PEX5	Peroxisomal targeting signal 1 receptor OS=Homo sapiens OX=9606 GN=PEX5 PE=1 SV=3	1.2	4	4.8	2.82	72.95		2	38		1	19	0	1	15		639	70.8	4.54
O60239	SH3BP5	SH3 domain-binding protein 5 OS=Homo sapiens OX=9606 GN=SH3BP5 PE=1 SV=2	1.2	3.66667	4.4	4.24	61.15		3	32		1	17	0	1	11		455	50.4	4.97
Q9Y2J4-2	AMOTL2	Isoform 2 of Angiomotin-like protein 2 OS=Homo sapiens OX=9606 GN=AMOTL2	1	3.6	3.6		46.98			18		0	13	0		9		780	85.8	7.3
Q9NZN8	CNOT2	CCR4-NOT transcription complex subunit 2 OS=Homo sapiens OX=9606 GN=CNOT2 PE=1 SV=1	1	3.33333	3.33333	3.97	51.48	3.57	3	29	3	1	15	1	1	9	1	540	59.7	7.66
O75175	CNOT3	CCR4-NOT transcription complex subunit 3 OS=Homo sapiens OX=9606 GN=CNOT3 PE=1 SV=1	1.8	3.33333	6	10.97	61.15		6	20		4	25	0	4	11		753	81.8	6.2
O60547	GMDS	GDP-mannose 4,6 dehydratase OS=Homo sapiens OX=9606 GN=GMDS PE=1 SV=1	1.2	3.33333	4	2.6	52.43		2	34		1	15	0	1	10		372	41.9	7.31
Q86VP1	TAX1BP1	Tax1-binding protein 1 OS=Homo sapiens OX=9606 GN=TAX1BP1 PE=1 SV=2	1.8	3.22222	5.8	7.7	93.25		6	31		4	24	0	4	17		789	90.8	5.43
Q86VP1-2	TAX1BP1	Isoform 2 of Tax1-binding protein 1 OS=Homo sapiens OX=9606 GN=TAX1BP1	1.8	3.22222	5.8	7.7	93.15		6	33		4	24	0	4	17		747	86.2	5.43
O75381	PEX14	Peroxisomal membrane protein PEX14 OS=Homo sapiens OX=9606 GN=PEX14 PE=1 SV=1	1	3	3		37.55			27		0	10	0		7		377	41.2	4.94
Q8TER5	ARHGEF40	Rho guanine nucleotide exchange factor 40 OS=Homo sapiens OX=9606 GN=ARHGEF40 PE=1 SV=3	1	3	3		27.64			9		0	10	0		9		1519	164.6	6.15
O60333	KIF1B	Kinesin-like protein KIF1B OS=Homo sapiens OX=9606 GN=KIF1B PE=1 SV=5	1.8	2.66667	4.8	12.45	63.99		3	10		4	19	0	3	15		1816	204.3	5.6
Q86VQ1	GLCCI1	Glucocorticoid-induced transcript 1 protein OS=Homo sapiens OX=9606 GN=GLCCI1 PE=1 SV=1	1	2.6	2.6		32.76			18		0	8	0		6		547	58	9.44
Q9NUD5	ZCCHC3	Zinc finger CCHC domain-containing protein 3 OS=Homo sapiens OX=9606 GN=ZCCHC3 PE=1 SV=2	1	2.6	2.6		17.41			25		0	8	0		6		403	43.5	8.53
Q16643	DBN1	Drebrin OS=Homo sapiens OX=9606 GN=DBN1 PE=1 SV=4	1	2.6	2.6		15.57			17		0	8	0		5		649	71.4	4.45
P46937	YAP1	Transcriptional coactivator YAP1 OS=Homo sapiens OX=9606 GN=YAP1 PE=1 SV=2	1	2.6	2.6		27.33			25		0	8	0		5		504	54.4	5.17
A5YKK6-2	CNOT1	Isoform 2 of CCR4-NOT transcription complex subunit 1 OS=Homo sapiens OX=9606 GN=CNOT1	3.22222	2.51724	8.11111	58.93	219.15	9.28	13	25	2	24	68	4	22	48	4	2371	266.2	7.05
A5YKK6	CNOT1	CCR4-NOT transcription complex subunit 1 OS=Homo sapiens OX=9606 GN=CNOT1 PE=1 SV=2	3.33333	2.43333	8.11111	63.65	224.16	9.28	13	25	2	25	68	4	23	49	4	2376	266.8	7.11
Q9P206	KIAA1522	Uncharacterized protein KIAA1522 OS=Homo sapiens OX=9606 GN=KIAA1522 PE=1 SV=2	1	2.4	2.4		22.28			10		0	7	0		5		1035	107	9.73
Q9H8Y8	GORASP2	Golgi reassembly-stacking protein 2 OS=Homo sapiens OX=9606 GN=GORASP2 PE=1 SV=3	1	2.4	2.4		25.67			17		0	7	0		5		452	47.1	4.82
P25054	APC	Adenomatous polyposis coli protein OS=Homo sapiens OX=9606 GN=APC PE=1 SV=2	2.2	2.36364	5.2	16.06	58.99		3	10		6	21	0	5	19		2843	311.5	7.8
Q15018	ABRAXAS2	BRISC complex subunit Abraxas 2 OS=Homo sapiens OX=9606 GN=ABRAXAS2 PE=1 SV=2	3.2	2.3125	7.4	42.05	119.99		27	41		11	32	0	7	12		415	46.9	6.21
Q9H9A5	CNOT10	CCR4-NOT transcription complex subunit 10 OS=Homo sapiens OX=9606 GN=CNOT10 PE=1 SV=1	1.16667	2.28571	2.66667	6.85	32.14	2.73	4	13	1	2	11	1	2	9	1	744	82.3	7.78
Q13033-2	STRN3	Isoform Alpha of Striatin-3 OS=Homo sapiens OX=9606 GN=STRN3	1.4	2.28571	3.2	6.93	42.3		3	18		2	11	0	2	8		713	77.7	5.26
Q13033	STRN3	Striatin-3 OS=Homo sapiens OX=9606 GN=STRN3 PE=1 SV=3	1.4	2.28571	3.2	6.93	41.37		3	17		2	11	0	2	8		797	87.2	5.36
Q04721	NOTCH2	Neurogenic locus notch homolog protein 2 OS=Homo sapiens OX=9606 GN=NOTCH2 PE=1 SV=3	1.4	2.28571	3.2	2.98	34.27		1	4		2	11	0	2	7		2471	265.2	5.14
O43815	STRN	Striatin OS=Homo sapiens OX=9606 GN=STRN PE=1 SV=4	1.8	2.22222	4	10.43	56.9		10	25		4	15	0	4	11		780	86.1	5.27
Q14BN4	SLMAP	Sarcolemmal membrane-associated protein OS=Homo sapiens OX=9606 GN=SLMAP PE=1 SV=1	1	2.2	2.2		17.32			10		0	6	0		6		828	95.1	5.47
Q9NWV8	BABAM1	BRISC and BRCA1-A complex member 1 OS=Homo sapiens OX=9606 GN=BABAM1 PE=1 SV=1	2.8	2.14286	6	31.98	87.85		19	24		9	25	0	4	6		329	36.5	4.64
Q6ZWJ1	STXBP4	Syntaxin-binding protein 4 OS=Homo sapiens OX=9606 GN=STXBP4 PE=1 SV=2	1.4	2.14286	3	2.66	31.33		4	18		2	10	0	2	8		553	61.6	5.2
O95714	HERC2	E3 ubiquitin-protein ligase HERC2 OS=Homo sapiens OX=9606 GN=HERC2 PE=1 SV=2	4	2.05	8.2	39.95	106.55		4	10		15	36	0	12	34		4834	526.9	6.28
Q9ULV4	CORO1C	Coronin-1C OS=Homo sapiens OX=9606 GN=CORO1C PE=1 SV=1	0.416667	2	0.833333		12.45	17.98		9	18	0	5	7		4	5	474	53.2	7.08
O60313	OPA1	Dynamin-like 120 kDa protein, mitochondrial OS=Homo sapiens OX=9606 GN=OPA1 PE=1 SV=3	0.833333	2	1.66667		12.49	3.1		6	1	0	5	1		5	1	960	111.6	7.87
P11274	BCR	Breakpoint cluster region protein OS=Homo sapiens OX=9606 GN=BCR PE=1 SV=2	1.8	2	3.6	10.54	33.87		4	9		4	13	0	4	10		1271	142.7	7.03
O15169	AXIN1	Axin-1 OS=Homo sapiens OX=9606 GN=AXIN1 PE=1 SV=2	1.6	2	3.2	6.46	35.2		6	18		3	11	0	3	10		862	95.6	6.96
P46736	BRCC3	Lys-63-specific deubiquitinase BRCC36 OS=Homo sapiens OX=9606 GN=BRCC3 PE=1 SV=2	1.4	2	2.8	6.49	34.7		8	21		2	9	0	2	6		316	36	5.92
Q96JN8	NEURL4	Neuralized-like protein 4 OS=Homo sapiens OX=9606 GN=NEURL4 PE=1 SV=2	1.2	2	2.4	2.3	16.48		1	7		1	7	0	1	7		1562	166.8	5.86
Q6P1L5	FAM117B	Protein FAM117B OS=Homo sapiens OX=9606 GN=FAM117B PE=1 SV=2	1.2	2	2.4	0	16.85		2	13		1	7	0	1	6		589	61.9	9.82
O15234	CASC3	Protein CASC3 OS=Homo sapiens OX=9606 GN=CASC3 PE=1 SV=2	1	2	2		21.61			10		0	5	0		4		703	76.2	6.48
Q8IWJ2	GCC2	GRIP and coiled-coil domain-containing protein 2 OS=Homo sapiens OX=9606 GN=GCC2 PE=1 SV=4	1	2	2		13.55			4		0	5	0		5		1684	195.8	5.14
Q9NVI1	FANCI	Fanconi anemia group I protein OS=Homo sapiens OX=9606 GN=FANCI PE=1 SV=4	1	2	2		17.95			5		0	5	0		4		1328	149.2	6.74
Q8IY17	PNPLA6	Neuropathy target esterase OS=Homo sapiens OX=9606 GN=PNPLA6 PE=1 SV=3	1	2	2		11.82			5		0	5	0		5		1375	150.9	7.74
Q9ULU4-12	ZMYND8	Isoform 12 of Protein kinase C-binding protein 1 OS=Homo sapiens OX=9606 GN=ZMYND8	1	2	2		12.43			6		0	5	0		5		1160	128.3	6.44
P46934-4	NEDD4	Isoform 4 of E3 ubiquitin-protein ligase NEDD4 OS=Homo sapiens OX=9606 GN=NEDD4	1	2	2		7.01			7		0	5	0		5		900	104.2	5.97
Q5T0N5	FNBP1L	Formin-binding protein 1-like OS=Homo sapiens OX=9606 GN=FNBP1L PE=1 SV=3	1	2	2		9.86			11		0	5	0		5		605	70	6.64
Q9Y4B5	MTCL1	Microtubule cross-linking factor 1 OS=Homo sapiens OX=9606 GN=MTCL1 PE=1 SV=5	1.8	1.88889	3.4	2.63	30.34		3	9		4	12	0	2	11		1905	209.4	6.43
P39019	RPS19	40S ribosomal protein S19 OS=Homo sapiens OX=9606 GN=RPS19 PE=1 SV=2	1.16667	1.85714	2.16667	6.45	27.58	2.67	18	31	6	2	8	1	2	6	1	145	16.1	10.32
P05386	RPLP1	60S acidic ribosomal protein P1 OS=Homo sapiens OX=9606 GN=RPLP1 PE=1 SV=1	1.16667	1.85714	2.16667	5.77	7.78	3.53	29	67	14	2	8	1	2	3	1	114	11.5	4.32
P13995	MTHFD2	Bifunctional methylenetetrahydrofolate dehydrogenase/cyclohydrolase, mitochondrial OS=Homo sapiens OX=9606 GN=MTHFD2 PE=1 SV=2	1.4	1.85714	2.6	3.34	9.75		9	19		2	8	0	2	4		350	37.9	8.73
Q9NXR7	BABAM2	BRISC and BRCA1-A complex member 2 OS=Homo sapiens OX=9606 GN=BABAM2 PE=1 SV=2	2.16667	1.84615	4	22.82	56.65	3.83	16	21	4	8	19	1	5	9	1	383	43.5	5.81
Q9P1Y5	CAMSAP3	Calmodulin-regulated spectrin-associated protein 3 OS=Homo sapiens OX=9606 GN=CAMSAP3 PE=1 SV=2	0.416667	1.8	0.75		11.81	20.95		7	10	0	4	7		4	6	1249	134.7	8.35
Q14980	NUMA1	Nuclear mitotic apparatus protein 1 OS=Homo sapiens OX=9606 GN=NUMA1 PE=1 SV=2	1	1.8	1.8		6.61			3		0	4	0		4		2115	238.1	5.78
Q96PU5	NEDD4L	E3 ubiquitin-protein ligase NEDD4-like OS=Homo sapiens OX=9606 GN=NEDD4L PE=1 SV=2	1	1.8	1.8		12.3			5		0	4	0		4		975	111.9	5.82
Q8N2Y8	RUSC2	Iporin OS=Homo sapiens OX=9606 GN=RUSC2 PE=1 SV=3	1	1.8	1.8		8.2			4		0	4	0		2		1516	161.1	6.62
Q96CN9	GCC1	GRIP and coiled-coil domain-containing protein 1 OS=Homo sapiens OX=9606 GN=GCC1 PE=1 SV=1	1	1.8	1.8		9.77			5		0	4	0		4		775	87.8	5.45
Q9P289	STK26	Serine/threonine-protein kinase 26 OS=Homo sapiens OX=9606 GN=STK26 PE=1 SV=2	1.6	1.75	2.8	3.63	22.39		5	23		3	9	0	2	8		416	46.5	5.29
P62829	RPL23	60S ribosomal protein L23 OS=Homo sapiens OX=9606 GN=RPL23 PE=1 SV=1	1.4	1.71429	2.4	4.76	21.03		13	40		2	7	0	2	5		140	14.9	10.51
P22061	PCMT1	Protein-L-isoaspartate(D-aspartate) O-methyltransferase OS=Homo sapiens OX=9606 GN=PCMT1 PE=1 SV=4	2	1.7	3.4	10.43	16.83		28	49		5	12	0	4	6		227	24.6	7.21
Q06830	PRDX1	Peroxiredoxin-1 OS=Homo sapiens OX=9606 GN=PRDX1 PE=1 SV=1	2.16667	1.69231	3.66667	24.08	53.09	2.47	38	59	4	8	17	1	8	13	1	199	22.1	8.13
P04075	ALDOA	Fructose-bisphosphate aldolase A OS=Homo sapiens OX=9606 GN=ALDOA PE=1 SV=2	0.857143	1.66667	1.42857	3.17	14.31	5.88	4	20	7	1	5	2	1	5	2	364	39.4	8.09
Q13625	TP53BP2	Apoptosis-stimulating of p53 protein 2 OS=Homo sapiens OX=9606 GN=TP53BP2 PE=1 SV=2	2.4	1.66667	4	22.88	48.24		9	14		7	15	0	6	12		1128	125.5	6.07
Q92600	CNOT9	CCR4-NOT transcription complex subunit 9 OS=Homo sapiens OX=9606 GN=CNOT9 PE=1 SV=1	1.2	1.66667	2	3.6	15.51		4	14		1	5	0	1	4		299	33.6	8.03
O15182	CETN3	Centrin-3 OS=Homo sapiens OX=9606 GN=CETN3 PE=1 SV=2	1.2	1.66667	2	3.14	18.75		7	27		1	5	0	1	4		167	19.5	4.74
P62244	RPS15A	40S ribosomal protein S15a OS=Homo sapiens OX=9606 GN=RPS15A PE=1 SV=2	1.2	1.66667	2	2.66	15.16		7	32		1	5	0	1	4		130	14.8	10.13
P07203	GPX1	Glutathione peroxidase 1 OS=Homo sapiens OX=9606 GN=GPX1 PE=1 SV=4	1.2	1.66667	2	2.45	14.5		9	24		1	5	0	1	4		203	22.1	6.55
Q86WA8	LONP2	Lon protease homolog 2, peroxisomal OS=Homo sapiens OX=9606 GN=LONP2 PE=1 SV=1	1.2	1.66667	2	1.99	6.38		1	8		1	5	0	1	5		852	94.6	7.3
Q96KQ4	PPP1R13B	Apoptosis-stimulating of p53 protein 1 OS=Homo sapiens OX=9606 GN=PPP1R13B PE=1 SV=3	1.6	1.625	2.6	6.99	23.59		4	13		3	8	0	3	8		1090	119.5	6.76
P35579	MYH9	Myosin-9 OS=Homo sapiens OX=9606 GN=MYH9 PE=1 SV=4	1.08333	1.61538	1.75	19.93	51.59	21.87	6	11	5	8	16	7	8	16	6	1960	226.4	5.6
P03243		E1B 55 kDa protein OS=Human adenovirus C serotype 5 OX=28285 PE=1 SV=1	2.6	1.61538	4.2	23.05	43.61		9	11		8	16	0	5	6		496	55	7.3
P02533	KRT14	Keratin, type I cytoskeletal 14 OS=Homo sapiens OX=9606 GN=KRT14 PE=1 SV=4	0.869565	1.6	1.3913	55.8	88.23	59.15	27	35	33	15	27	18	11	15	14	472	51.5	5.16
Q9H9A6	LRRC40	Leucine-rich repeat-containing protein 40 OS=Homo sapiens OX=9606 GN=LRRC40 PE=1 SV=1	1.42857	1.6	2.28571	14.19	27.51	1.72	11	20	5	5	11	2	5	10	2	602	68.2	6.43
Q9HC44	GPBP1L1	Vasculin-like protein 1 OS=Homo sapiens OX=9606 GN=GPBP1L1 PE=1 SV=1	1	1.6	1.6		8.82			7		0	3	0		2		474	52.3	6.84
Q9H910	JPT2	Jupiter microtubule associated homolog 2 OS=Homo sapiens OX=9606 GN=JPT2 PE=1 SV=1	1	1.6	1.6		5.47			21		0	3	0		3		190	20.1	9.26
Q9H0R6	QRSL1	Glutamyl-tRNA(Gln) amidotransferase subunit A, mitochondrial OS=Homo sapiens OX=9606 GN=QRSL1 PE=1 SV=2	1	1.6	1.6		1.8			5		0	3	0		2		528	57.4	5.68
P54274	TERF1	Telomeric repeat-binding factor 1 OS=Homo sapiens OX=9606 GN=TERF1 PE=1 SV=3	1	1.6	1.6		14.39			7		0	3	0		2		439	50.2	6.37
Q96HA7	TONSL	Tonsoku-like protein OS=Homo sapiens OX=9606 GN=TONSL PE=1 SV=2	1	1.6	1.6		7.79			4		0	3	0		3		1378	150.8	6.42
Q96QZ7	MAGI1	Membrane-associated guanylate kinase, WW and PDZ domain-containing protein 1 OS=Homo sapiens OX=9606 GN=MAGI1 PE=1 SV=3	1	1.6	1.6		1.81			3		0	3	0		2		1491	164.5	7.58
P30044	PRDX5	Peroxiredoxin-5, mitochondrial OS=Homo sapiens OX=9606 GN=PRDX5 PE=1 SV=4	1	1.6	1.6		7.55			17		0	3	0		3		214	22.1	8.7
Q86U44	METTL3	N6-adenosine-methyltransferase catalytic subunit OS=Homo sapiens OX=9606 GN=METTL3 PE=1 SV=2	1	1.6	1.6		0			6		0	3	0		3		580	64.4	6.42
Q15834	CCDC85B	Coiled-coil domain-containing protein 85B OS=Homo sapiens OX=9606 GN=CCDC85B PE=1 SV=2	1	1.6	1.6		3.35			18		0	3	0		2		202	22.1	5.08
P52815	MRPL12	39S ribosomal protein L12, mitochondrial OS=Homo sapiens OX=9606 GN=MRPL12 PE=1 SV=2	1	1.6	1.6		3.43			23		0	3	0		2		198	21.3	8.87
P62913	RPL11	60S ribosomal protein L11 OS=Homo sapiens OX=9606 GN=RPL11 PE=1 SV=2	1	1.57143	1.57143	7.92	19.42	7.61	13	17	13	2	6	2	2	3	2	178	20.2	9.6
P08708	RPS17	40S ribosomal protein S17 OS=Homo sapiens OX=9606 GN=RPS17 PE=1 SV=2	1	1.57143	1.57143	2.5	14.56	0	16	43	16	2	6	2	1	4	1	135	15.5	9.85
P47756-2	CAPZB	Isoform 2 of F-actin-capping protein subunit beta OS=Homo sapiens OX=9606 GN=CAPZB	1.4	1.57143	2.2	11.4	26.33		7	19		2	6	0	1	4		272	30.6	6
Q9H773	DCTPP1	dCTP pyrophosphatase 1 OS=Homo sapiens OX=9606 GN=DCTPP1 PE=1 SV=1	1.4	1.57143	2.2	6.18	15.37		26	45		2	6	0	2	5		170	18.7	5.03
Q9Y6E0	STK24	Serine/threonine-protein kinase 24 OS=Homo sapiens OX=9606 GN=STK24 PE=1 SV=1	1.4	1.57143	2.2	3.83	15.73		5	14		2	6	0	2	6		443	49.3	5.69
Q9Y5A9	YTHDF2	YTH domain-containing family protein 2 OS=Homo sapiens OX=9606 GN=YTHDF2 PE=1 SV=2	1.5	1.55556	2.33333	13.55	33.22	2.74	12	17	2	4	9	1	4	7	1	579	62.3	8.79
O95817	BAG3	BAG family molecular chaperone regulator 3 OS=Homo sapiens OX=9606 GN=BAG3 PE=1 SV=3	0.6	1.5	0.9	3.4	6.4	20.25	2	7	10	1	4	5	1	4	4	575	61.6	6.95
O00148	DDX39A	ATP-dependent RNA helicase DDX39A OS=Homo sapiens OX=9606 GN=DDX39A PE=1 SV=2	1.11111	1.5	1.66667	14.35	25.7	11.08	11	16	9	5	10	4	4	8	4	427	49.1	5.68
Q9UJZ1	STOML2	Stomatin-like protein 2, mitochondrial OS=Homo sapiens OX=9606 GN=STOML2 PE=1 SV=1	0.666667	1.5	1	2.77	7.26	4.73	4	19	12	1	4	4	1	4	3	356	38.5	7.39
P35580	MYH10	Myosin-10 OS=Homo sapiens OX=9606 GN=MYH10 PE=1 SV=3	1.33333	1.5	2	9.14	19.63	4.17	2	4	1	3	7	1	3	7	1	1976	228.9	5.54
P19784	CSNK2A2	Casein kinase II subunit alpha' OS=Homo sapiens OX=9606 GN=CSNK2A2 PE=1 SV=1	1.6	1.5	2.4	11.12	13.04		7	24		3	7	0	3	7		350	41.2	8.56
P68036	UBE2L3	Ubiquitin-conjugating enzyme E2 L3 OS=Homo sapiens OX=9606 GN=UBE2L3 PE=1 SV=1	1.6	1.5	2.4	10.87	25.82		17	42		3	7	0	2	6		154	17.9	8.51
Q13185	CBX3	Chromobox protein homolog 3 OS=Homo sapiens OX=9606 GN=CBX3 PE=1 SV=4	1.6	1.5	2.4	9.6	25.94		23	25		3	7	0	3	5		183	20.8	5.33
Q9C0B0	UNK	RING finger protein unkempt homolog OS=Homo sapiens OX=9606 GN=UNK PE=1 SV=2	1.2	1.5	1.8	5.33	15.66		4	7		1	4	0	1	3		810	88	6.86
Q9Y5B8	NME7	Nucleoside diphosphate kinase 7 OS=Homo sapiens OX=9606 GN=NME7 PE=1 SV=1	1.2	1.5	1.8	4.03	12.22		4	13		1	4	0	1	4		376	42.5	6.47
P63241	EIF5A	Eukaryotic translation initiation factor 5A-1 OS=Homo sapiens OX=9606 GN=EIF5A PE=1 SV=2	1.2	1.5	1.8	3.56	14.35		8	19		1	4	0	1	3		154	16.8	5.24
Q9UPN6	SCAF8	Protein SCAF8 OS=Homo sapiens OX=9606 GN=SCAF8 PE=1 SV=1	1.2	1.5	1.8	3.51	9.87		2	4		1	4	0	1	4		1271	140.4	8.29
P02786	TFRC	Transferrin receptor protein 1 OS=Homo sapiens OX=9606 GN=TFRC PE=1 SV=2	1.2	1.5	1.8	3.22	7.9		2	6		1	4	0	1	4		760	84.8	6.61
Q7Z4G4	TRMT11	tRNA (guanine(10)-N2)-methyltransferase homolog OS=Homo sapiens OX=9606 GN=TRMT11 PE=1 SV=1	1.2	1.5	1.8	2.95	9.68		3	11		1	4	0	1	4		463	53.4	7.78
Q92917	GPKOW	G-patch domain and KOW motifs-containing protein OS=Homo sapiens OX=9606 GN=GPKOW PE=1 SV=2	1.2	1.5	1.8	2.81	10.21		4	13		1	4	0	1	3		476	52.2	6.15
Q9UQB8	BAIAP2	Brain-specific angiogenesis inhibitor 1-associated protein 2 OS=Homo sapiens OX=9606 GN=BAIAP2 PE=1 SV=1	1.2	1.5	1.8	1.78	7.46		2	10		1	4	0	1	4		552	60.8	8.9
Q96LI5	CNOT6L	CCR4-NOT transcription complex subunit 6-like OS=Homo sapiens OX=9606 GN=CNOT6L PE=1 SV=2	1.2	1.5	1.8	1.67	10.73		2	7		1	4	0	1	3		555	63	6.74
Q12959	DLG1	Disks large homolog 1 OS=Homo sapiens OX=9606 GN=DLG1 PE=1 SV=2	1.2	1.5	1.8	0	10.89		4	10		1	4	0	1	4		904	100.4	5.76
Q96PZ0	PUS7	Pseudouridylate synthase 7 homolog OS=Homo sapiens OX=9606 GN=PUS7 PE=1 SV=2	1.2	1.5	1.8	0	9.01		1	8		1	4	0	1	3		661	75	6.37
P34932	HSPA4	Heat shock 70 kDa protein 4 OS=Homo sapiens OX=9606 GN=HSPA4 PE=1 SV=4	0.362637	1.4697	0.532967	251.07	345.38	755.97	46	49	62	61	92	177	32	38	48	840	94.3	5.19
Q13085	ACACA	Acetyl-CoA carboxylase 1 OS=Homo sapiens OX=9606 GN=ACACA PE=1 SV=2	3.66667	1.45455	5.33333	41.09	78.68	0	9	14	1	17	27	1	15	23	1	2346	265.4	6.37
Q13501	SQSTM1	Sequestosome-1 OS=Homo sapiens OX=9606 GN=SQSTM1 PE=1 SV=1	1.83333	1.45455	2.66667	32.07	50.41	2.5	21	28	8	6	11	1	4	6	1	440	47.7	5.22
P08779	KRT16	Keratin, type I cytoskeletal 16 OS=Homo sapiens OX=9606 GN=KRT16 PE=1 SV=4	1.05882	1.44444	1.52941	39.87	57.52	35.62	23	31	17	13	21	12	9	12	9	473	51.2	5.05
O14929	HAT1	Histone acetyltransferase type B catalytic subunit OS=Homo sapiens OX=9606 GN=HAT1 PE=1 SV=1	1.5	1.44444	2.16667	13.72	22.52	4.26	11	20	4	4	8	1	3	5	1	419	49.5	5.69
P62269	RPS18	40S ribosomal protein S18 OS=Homo sapiens OX=9606 GN=RPS18 PE=1 SV=3	1.5	1.44444	2.16667	13.44	24.6	2.93	27	42	6	4	8	1	4	7	1	152	17.7	10.99
Q9UL54	TAOK2	Serine/threonine-protein kinase TAO2 OS=Homo sapiens OX=9606 GN=TAOK2 PE=1 SV=2	1.8	1.44444	2.6	11.05	15.22		6	7		4	8	0	3	5		1235	138.2	7.27
O00139	KIF2A	Kinesin-like protein KIF2A OS=Homo sapiens OX=9606 GN=KIF2A PE=1 SV=3	2.66667	1.4375	3.83333	41.55	50.03	2.82	19	23	2	11	18	1	10	14	1	706	79.9	6.68
Q5SW79	CEP170	Centrosomal protein of 170 kDa OS=Homo sapiens OX=9606 GN=CEP170 PE=1 SV=1	2.55556	1.43478	3.66667	58.71	85.97	6.86	17	24	5	18	28	4	18	24	4	1584	175.2	7.11
Q02413	DSG1	Desmoglein-1 OS=Homo sapiens OX=9606 GN=DSG1 PE=1 SV=2	0.875	1.42857	1.25	7.19	14.38	11.83	3	5	2	2	5	3	2	3	1	1049	113.7	5.03
P08243	ASNS	Asparagine synthetase [glutamine-hydrolyzing] OS=Homo sapiens OX=9606 GN=ASNS PE=1 SV=4	1.16667	1.42857	1.66667	5.48	11.84	2.02	4	11	2	2	5	1	2	5	1	561	64.3	6.86
Q9BQ95	ECSIT	Evolutionarily conserved signaling intermediate in Toll pathway, mitochondrial OS=Homo sapiens OX=9606 GN=ECSIT PE=1 SV=1	1.4	1.42857	2	7.98	10.83		10	14		2	5	0	2	3		431	49.1	6.29
A6NKD9	CCDC85C	Coiled-coil domain-containing protein 85C OS=Homo sapiens OX=9606 GN=CCDC85C PE=1 SV=1	1.4	1.42857	2	7.62	19.5		8	17		2	5	0	2	5		419	45.2	6.96
Q15417	CNN3	Calponin-3 OS=Homo sapiens OX=9606 GN=CNN3 PE=1 SV=1	1.4	1.42857	2	6.69	14.99		9	16		2	5	0	2	4		329	36.4	6.05
Q9Y399	MRPS2	28S ribosomal protein S2, mitochondrial OS=Homo sapiens OX=9606 GN=MRPS2 PE=1 SV=1	1.4	1.42857	2	5.64	15.14		10	11		2	5	0	2	3		296	33.2	9.26
Q9UJU6	DBNL	Drebrin-like protein OS=Homo sapiens OX=9606 GN=DBNL PE=1 SV=1	1.4	1.42857	2	5.08	12.87		9	13		2	5	0	2	3		430	48.2	5.05
Q9BZI7	UPF3B	Regulator of nonsense transcripts 3B OS=Homo sapiens OX=9606 GN=UPF3B PE=1 SV=1	1.4	1.42857	2	4.67	14.26		4	10		2	5	0	2	4		483	57.7	9.48
Q3YEC7	RABL6	Rab-like protein 6 OS=Homo sapiens OX=9606 GN=RABL6 PE=1 SV=2	1.4	1.42857	2	4.66	6.51		4	11		2	5	0	2	4		729	79.5	5.22
Q9ULX3	NOB1	RNA-binding protein NOB1 OS=Homo sapiens OX=9606 GN=NOB1 PE=1 SV=1	1.4	1.42857	2	3.86	10.85		4	16		2	5	0	2	5		412	46.6	7.18
P35908	KRT2	Keratin, type II cytoskeletal 2 epidermal OS=Homo sapiens OX=9606 GN=KRT2 PE=1 SV=2	1.25	1.42	1.775	172.91	223.86	143.34	39	49	49	45	66	35	26	29	23	639	65.4	8
Q9NUJ1	ABHD10	Mycophenolic acid acyl-glucuronide esterase, mitochondrial OS=Homo sapiens OX=9606 GN=ABHD10 PE=1 SV=1	6.2	1.41935	8.8	95.98	141.78		39	43		26	39	0	9	11		306	33.9	8.57
O95983	MBD3	Methyl-CpG-binding domain protein 3 OS=Homo sapiens OX=9606 GN=MBD3 PE=1 SV=1	0.714286	1.4	1		4.11	4.24		9	10	0	2	2		2	2	291	32.8	5.34
P43246	MSH2	DNA mismatch repair protein Msh2 OS=Homo sapiens OX=9606 GN=MSH2 PE=1 SV=1	2.5	1.4	3.5	21.73	43.9	4.31	8	15	3	10	16	1	7	13	1	934	104.7	5.77
O14925	TIMM23	Mitochondrial import inner membrane translocase subunit Tim23 OS=Homo sapiens OX=9606 GN=TIMM23 PE=1 SV=1	0.833333	1.4	1.16667		6.47	4.05		12	8	0	2	1		2	1	209	21.9	8.6
P62854	RPS26	40S ribosomal protein S26 OS=Homo sapiens OX=9606 GN=RPS26 PE=1 SV=3	0.833333	1.4	1.16667		5.9	3.53		21	13	0	2	1		2	1	115	13	11
O76015	KRT38	Keratin, type I cuticular Ha8 OS=Homo sapiens OX=9606 GN=KRT38 PE=1 SV=3	0.833333	1.4	1.16667		2.17	2.19		4	2	0	2	1		2	1	456	50.4	4.84
Q9NYC9	DNAH9	Dynein heavy chain 9, axonemal OS=Homo sapiens OX=9606 GN=DNAH9 PE=1 SV=3	0.833333	1.4	1.16667		4.14	1.92		0	0	0	2	1		2	1	4486	511.6	5.91
Q5W0B1	RNF219	RING finger protein 219 OS=Homo sapiens OX=9606 GN=RNF219 PE=1 SV=1	2	1.4	2.8	17.42	30.46		9	14		5	9	0	5	8		726	81.1	5.72
Q9NP92	MRPS30	39S ribosomal protein S30, mitochondrial OS=Homo sapiens OX=9606 GN=MRPS30 PE=1 SV=2	1	1.4	1.4		3.97			10		0	2	0		2		439	50.3	7.97
O75676	RPS6KA4	Ribosomal protein S6 kinase alpha-4 OS=Homo sapiens OX=9606 GN=RPS6KA4 PE=1 SV=1	1	1.4	1.4		4.72			3		0	2	0		2		772	85.6	8.28
Q9UFF9	CNOT8	CCR4-NOT transcription complex subunit 8 OS=Homo sapiens OX=9606 GN=CNOT8 PE=1 SV=1	1	1.4	1.4		7.05			9		0	2	0		2		292	33.5	4.81
Q6ZN04	MEX3B	RNA-binding protein MEX3B OS=Homo sapiens OX=9606 GN=MEX3B PE=1 SV=1	1	1.4	1.4		4.38			4		0	2	0		2		569	58.8	6.9
O94889	KLHL18	Kelch-like protein 18 OS=Homo sapiens OX=9606 GN=KLHL18 PE=1 SV=3	1	1.4	1.4		4			5		0	2	0		2		574	63.6	5.6
Q8IX03	WWC1	Protein KIBRA OS=Homo sapiens OX=9606 GN=WWC1 PE=1 SV=1	1	1.4	1.4		0			2		0	2	0		2		1113	125.2	5.85
Q13418	ILK	Integrin-linked protein kinase OS=Homo sapiens OX=9606 GN=ILK PE=1 SV=2	1	1.4	1.4		4.58			5		0	2	0		2		452	51.4	8.07
P25398	RPS12	40S ribosomal protein S12 OS=Homo sapiens OX=9606 GN=RPS12 PE=1 SV=3	1	1.4	1.4		5.02			10		0	2	0		2		132	14.5	7.21
P81605	DCD	Dermcidin OS=Homo sapiens OX=9606 GN=DCD PE=1 SV=2	1	1.4	1.4		5.98			20		0	2	0		2		110	11.3	6.54
P63208	SKP1	S-phase kinase-associated protein 1 OS=Homo sapiens OX=9606 GN=SKP1 PE=1 SV=2	1	1.4	1.4		5.72			15		0	2	0		2		163	18.6	4.54
O14974	PPP1R12A	Protein phosphatase 1 regulatory subunit 12A OS=Homo sapiens OX=9606 GN=PPP1R12A PE=1 SV=1	1	1.4	1.4		5.23			2		0	2	0		2		1030	115.2	5.4
Q8WV41	SNX33	Sorting nexin-33 OS=Homo sapiens OX=9606 GN=SNX33 PE=1 SV=1	1	1.4	1.4		7.42			5		0	2	0		2		574	65.2	6.79
P46782	RPS5	40S ribosomal protein S5 OS=Homo sapiens OX=9606 GN=RPS5 PE=1 SV=4	1	1.4	1.4		6.93			5		0	2	0		2		204	22.9	9.72
P28074	PSMB5	Proteasome subunit beta type-5 OS=Homo sapiens OX=9606 GN=PSMB5 PE=1 SV=3	1	1.4	1.4		3.91			8		0	2	0		2		263	28.5	6.92
Q99627	COPS8	COP9 signalosome complex subunit 8 OS=Homo sapiens OX=9606 GN=COPS8 PE=1 SV=1	1	1.4	1.4		6.69			17		0	2	0		2		209	23.2	5.38
A1L020	MEX3A	RNA-binding protein MEX3A OS=Homo sapiens OX=9606 GN=MEX3A PE=1 SV=1	1	1.4	1.4		1.66			3		0	2	0		2		520	54.1	7.27
Q9Y2R5	MRPS17	28S ribosomal protein S17, mitochondrial OS=Homo sapiens OX=9606 GN=MRPS17 PE=1 SV=1	1	1.4	1.4		4.32			15		0	2	0		2		130	14.5	9.85
O60447	EVI5	Ecotropic viral integration site 5 protein homolog OS=Homo sapiens OX=9606 GN=EVI5 PE=1 SV=3	1	1.4	1.4		4.17			3		0	2	0		2		810	92.9	6.1
P51659	HSD17B4	Peroxisomal multifunctional enzyme type 2 OS=Homo sapiens OX=9606 GN=HSD17B4 PE=1 SV=3	1	1.4	1.4		6.52			4		0	2	0		2		736	79.6	8.84
Q93075	TATDN2	Putative deoxyribonuclease TATDN2 OS=Homo sapiens OX=9606 GN=TATDN2 PE=1 SV=2	1	1.4	1.4		7.27			4		0	2	0		2		761	85	7.39
Q9H2W6	MRPL46	39S ribosomal protein L46, mitochondrial OS=Homo sapiens OX=9606 GN=MRPL46 PE=1 SV=1	1	1.4	1.4		6.05			10		0	2	0		2		279	31.7	7.05
Q9Y2A7	NCKAP1	Nck-associated protein 1 OS=Homo sapiens OX=9606 GN=NCKAP1 PE=1 SV=1	1	1.4	1.4		5.94			2		0	2	0		2		1128	128.7	6.62
P46734	MAP2K3	Dual specificity mitogen-activated protein kinase kinase 3 OS=Homo sapiens OX=9606 GN=MAP2K3 PE=1 SV=2	1	1.4	1.4		3.91			6		0	2	0		2		347	39.3	7.43
Q86W42	THOC6	THO complex subunit 6 homolog OS=Homo sapiens OX=9606 GN=THOC6 PE=1 SV=1	1	1.4	1.4		0			8		0	2	0		2		341	37.5	7.43
Q9Y6W5	WASF2	Wiskott-Aldrich syndrome protein family member 2 OS=Homo sapiens OX=9606 GN=WASF2 PE=1 SV=3	1	1.4	1.4		8.62			6		0	2	0		2		498	54.3	5.53
Q9C073	FAM117A	Protein FAM117A OS=Homo sapiens OX=9606 GN=FAM117A PE=1 SV=1	1	1.4	1.4		7.03			6		0	2	0		2		453	48.3	8.31
O95396	MOCS3	Adenylyltransferase and sulfurtransferase MOCS3 OS=Homo sapiens OX=9606 GN=MOCS3 PE=1 SV=1	1	1.4	1.4		4.38			7		0	2	0		2		460	49.6	6.21
Q6ZW31	SYDE1	Rho GTPase-activating protein SYDE1 OS=Homo sapiens OX=9606 GN=SYDE1 PE=1 SV=1	1	1.4	1.4		0			3		0	2	0		2		735	79.7	8.43
Q99436	PSMB7	Proteasome subunit beta type-7 OS=Homo sapiens OX=9606 GN=PSMB7 PE=1 SV=1	1	1.4	1.4		2.79			8		0	2	0		2		277	29.9	7.68
Q86YV9	HPS6	Hermansky-Pudlak syndrome 6 protein OS=Homo sapiens OX=9606 GN=HPS6 PE=1 SV=1	1	1.4	1.4		7.47			4		0	2	0		2		775	82.9	6.28
P37108	SRP14	Signal recognition particle 14 kDa protein OS=Homo sapiens OX=9606 GN=SRP14 PE=1 SV=2	1	1.4	1.4		3.68			13		0	2	0		2		136	14.6	10.04
Q92585	MAML1	Mastermind-like protein 1 OS=Homo sapiens OX=9606 GN=MAML1 PE=1 SV=3	1	1.4	1.4		2.4			6		0	2	0		2		1016	108	8.28
Q8NEY1	NAV1	Neuron navigator 1 OS=Homo sapiens OX=9606 GN=NAV1 PE=1 SV=2	1	1.4	1.4		2.17			2		0	2	0		2		1877	202.3	8.07
P30101	PDIA3	Protein disulfide-isomerase A3 OS=Homo sapiens OX=9606 GN=PDIA3 PE=1 SV=4	1	1.4	1.4		4.12			5		0	2	0		2		505	56.7	6.35
Q9BUL8	PDCD10	Programmed cell death protein 10 OS=Homo sapiens OX=9606 GN=PDCD10 PE=1 SV=1	1	1.4	1.4		3.98			8		0	2	0		2		212	24.7	8.19
Q9UIV1	CNOT7	CCR4-NOT transcription complex subunit 7 OS=Homo sapiens OX=9606 GN=CNOT7 PE=1 SV=3	1	1.4	1.4		7.12			12		0	2	0		2		285	32.7	4.84
Q8NEL9	DDHD1	Phospholipase DDHD1 OS=Homo sapiens OX=9606 GN=DDHD1 PE=1 SV=2	1	1.4	1.4		3.39			2		0	2	0		2		900	100.4	5.67
P63173	RPL38	60S ribosomal protein L38 OS=Homo sapiens OX=9606 GN=RPL38 PE=1 SV=2	1	1.4	1.4		3.52			36		0	2	0		2		70	8.2	10.1
Q13564	NAE1	NEDD8-activating enzyme E1 regulatory subunit OS=Homo sapiens OX=9606 GN=NAE1 PE=1 SV=1	1	1.4	1.4		1.71			5		0	2	0		2		534	60.2	5.4
Q6ZRV2	FAM83H	Protein FAM83H OS=Homo sapiens OX=9606 GN=FAM83H PE=1 SV=3	1	1.4	1.4		2.43			3		0	2	0		2		1179	127	6.98
Q9BSD7	NTPCR	Cancer-related nucleoside-triphosphatase OS=Homo sapiens OX=9606 GN=NTPCR PE=1 SV=1	1	1.4	1.4		5.64			14		0	2	0		2		190	20.7	9.54
O95163	ELP1	Elongator complex protein 1 OS=Homo sapiens OX=9606 GN=ELP1 PE=1 SV=3	1.85714	1.38462	2.57143	29.01	43.07	8.51	7	13	3	8	13	2	8	11	2	1332	150.2	5.94
Q6NSI4	RADX	RPA-related protein RADX OS=Homo sapiens OX=9606 GN=RADX PE=1 SV=2	0.666667	1.375	0.916667	9.47	10.48	13.53	6	9	7	3	6	7	3	4	6	855	97.5	8.41
P62249	RPS16	40S ribosomal protein S16 OS=Homo sapiens OX=9606 GN=RPS16 PE=1 SV=2	1.14286	1.375	1.57143	7.75	18.13	4.69	21	36	12	3	6	2	3	5	2	146	16.4	10.21
Q9UBB4	ATXN10	Ataxin-10 OS=Homo sapiens OX=9606 GN=ATXN10 PE=1 SV=1	1.14286	1.375	1.57143	7.73	19.12	4.17	7	17	4	3	6	2	3	6	2	475	53.5	5.25
Q9UPP1	PHF8	Histone lysine demethylase PHF8 OS=Homo sapiens OX=9606 GN=PHF8 PE=1 SV=3	1.33333	1.375	1.83333	10.54	14.48	3.02	4	8	1	3	6	1	3	4	1	1060	117.8	8.72
P05783	KRT18	Keratin, type I cytoskeletal 18 OS=Homo sapiens OX=9606 GN=KRT18 PE=1 SV=2	1.33333	1.375	1.83333	5.96	2.17	2.19	19	15	2	3	6	1	3	3	1	430	48	5.45
P17655	CAPN2	Calpain-2 catalytic subunit OS=Homo sapiens OX=9606 GN=CAPN2 PE=1 SV=6	1.33333	1.375	1.83333	4.82	8.43	1.8	4	8	1	3	6	1	3	6	1	700	79.9	4.98
Q9UKZ1	CNOT11	CCR4-NOT transcription complex subunit 11 OS=Homo sapiens OX=9606 GN=CNOT11 PE=1 SV=1	1.6	1.375	2.2	10.75	21.15		10	17		3	6	0	3	6		510	55.2	6.4
Q8N806	UBR7	Putative E3 ubiquitin-protein ligase UBR7 OS=Homo sapiens OX=9606 GN=UBR7 PE=1 SV=2	1.6	1.375	2.2	8.55	13.05		14	26		3	6	0	3	6		425	48	4.81
O15294	OGT	UDP-N-acetylglucosamine--peptide N-acetylglucosaminyltransferase 110 kDa subunit OS=Homo sapiens OX=9606 GN=OGT PE=1 SV=3	1.1	1.36364	1.5	20.45	28.69	15.09	7	11	6	6	10	5	6	9	5	1046	116.9	6.7
P05387	RPLP2	60S acidic ribosomal protein P2 OS=Homo sapiens OX=9606 GN=RPLP2 PE=1 SV=1	2.2	1.36364	3	26.25	45.14		64	95		6	10	0	5	7		115	11.7	4.54
P38919	EIF4A3	Eukaryotic initiation factor 4A-III OS=Homo sapiens OX=9606 GN=EIF4A3 PE=1 SV=4	2.2	1.36364	3	20.98	36.84		14	18		6	10	0	5	7		411	46.8	6.73
O60716	CTNND1	Catenin delta-1 OS=Homo sapiens OX=9606 GN=CTNND1 PE=1 SV=1	2.2	1.36364	3	10.31	32.74		7	13		6	10	0	4	8		968	108.1	6.23
Tx0001	FlagTag	cRAP FlagTag OS=Homo sapiens GN=FlagTag PE=1 SV=4	0.833333	1.35	1.125	90.75	132.77	115.75	83	100	100	15	22	19	2	4	5	23	2.9	4.5
P22392-2	NME2	Isoform 3 of Nucleoside diphosphate kinase B OS=Homo sapiens OX=9606 GN=NME2	0.461538	1.33333	0.615385	3.46	10.49	24.95	9	22	30	1	3	8	1	2	4	267	30.1	8.92
Q9NXV2	KCTD5	BTB/POZ domain-containing protein KCTD5 OS=Homo sapiens OX=9606 GN=KCTD5 PE=1 SV=1	0.545455	1.33333	0.727273	5.42	7.21	25.22	7	12	26	1	3	6	1	2	4	234	26.1	6.24
Q9NYL9	TMOD3	Tropomodulin-3 OS=Homo sapiens OX=9606 GN=TMOD3 PE=1 SV=1	0.666667	1.33333	0.888889	2.38	7.1	12.47	3	12	16	1	3	4	1	3	3	352	39.6	5.19
Q13107	USP4	Ubiquitin carboxyl-terminal hydrolase 4 OS=Homo sapiens OX=9606 GN=USP4 PE=1 SV=3	1.5	1.33333	2	13.98	18.04	7.09	9	10	2	7	11	3	6	6	2	963	108.5	5.71
O00139-2	KIF2A	Isoform 2 of Kinesin-like protein KIF2A OS=Homo sapiens OX=9606 GN=KIF2A	2.14286	1.33333	2.85714	36.91	37.45	5.67	16	20	4	10	15	2	9	13	2	660	75	6.4
P40429	RPL13A	60S ribosomal protein L13a OS=Homo sapiens OX=9606 GN=RPL13A PE=1 SV=2	1.28571	1.33333	1.71429	14.2	21.34	6.69	20	24	9	4	7	2	4	5	2	203	23.6	10.93
Q9H7D7	WDR26	WD repeat-containing protein 26 OS=Homo sapiens OX=9606 GN=WDR26 PE=1 SV=3	1.28571	1.33333	1.71429	11.31	21.93	9.31	8	10	5	4	7	2	4	5	2	661	72.1	6.16
Q8NHQ9	DDX55	ATP-dependent RNA helicase DDX55 OS=Homo sapiens OX=9606 GN=DDX55 PE=1 SV=3	1.5	1.33333	2	7.28	11.74	3.51	10	12	2	4	7	1	4	5	1	600	68.5	9.25
O43502	RAD51C	DNA repair protein RAD51 homolog 3 OS=Homo sapiens OX=9606 GN=RAD51C PE=1 SV=1	1	1.33333	1.33333	2.89	6.92	2.45	3	10	3	1	3	1	1	3	1	376	42.2	6.74
Q12923	PTPN13	Tyrosine-protein phosphatase non-receptor type 13 OS=Homo sapiens OX=9606 GN=PTPN13 PE=1 SV=2	1.8	1.33333	2.4	12.64	16.43		3	4		4	7	0	4	7		2485	276.7	6.42
O75648	TRMU	Mitochondrial tRNA-specific 2-thiouridylase 1 OS=Homo sapiens OX=9606 GN=TRMU PE=1 SV=2	1.8	1.33333	2.4	5.98	15.14		7	16		4	7	0	2	5		421	47.7	8.03
P51858	HDGF	Hepatoma-derived growth factor OS=Homo sapiens OX=9606 GN=HDGF PE=1 SV=1	1.2	1.33333	1.6	6.57	10.15		13	20		1	3	0	1	2		240	26.8	4.73
P49756	RBM25	RNA-binding protein 25 OS=Homo sapiens OX=9606 GN=RBM25 PE=1 SV=3	1.2	1.33333	1.6	4.99	9.72		2	5		1	3	0	1	3		843	100.1	6.32
Q53HC5	KLHL26	Kelch-like protein 26 OS=Homo sapiens OX=9606 GN=KLHL26 PE=1 SV=2	1.2	1.33333	1.6	4.92	9.8		3	6		1	3	0	1	3		615	68.1	6.48
Q9NXF7	DCAF16	DDB1- and CUL4-associated factor 16 OS=Homo sapiens OX=9606 GN=DCAF16 PE=1 SV=1	1.2	1.33333	1.6	4.83	7.11		9	14		1	3	0	1	3		216	24.2	6.04
Q9HA64	FN3KRP	Ketosamine-3-kinase OS=Homo sapiens OX=9606 GN=FN3KRP PE=1 SV=2	1.2	1.33333	1.6	4.78	10.18		4	8		1	3	0	1	3		309	34.4	7.33
O14545	TRAFD1	TRAF-type zinc finger domain-containing protein 1 OS=Homo sapiens OX=9606 GN=TRAFD1 PE=1 SV=1	1.2	1.33333	1.6	4	5.78		2	10		1	3	0	1	3		582	64.8	5.29
Q7L5N1	COPS6	COP9 signalosome complex subunit 6 OS=Homo sapiens OX=9606 GN=COPS6 PE=1 SV=1	1.2	1.33333	1.6	3.9	7.01		5	12		1	3	0	1	3		327	36.1	5.73
O43379	WDR62	WD repeat-containing protein 62 OS=Homo sapiens OX=9606 GN=WDR62 PE=1 SV=4	1.2	1.33333	1.6	3.49	10.21		1	3		1	3	0	1	3		1518	165.8	5.91
P35221	CTNNA1	Catenin alpha-1 OS=Homo sapiens OX=9606 GN=CTNNA1 PE=1 SV=1	1.2	1.33333	1.6	3.38	11.37		1	5		1	3	0	1	3		906	100	6.29
P36915	GNL1	Guanine nucleotide-binding protein-like 1 OS=Homo sapiens OX=9606 GN=GNL1 PE=1 SV=2	1.2	1.33333	1.6	3.31	4.34		3	7		1	3	0	1	3		607	68.6	5.8
Q8NBS9	TXNDC5	Thioredoxin domain-containing protein 5 OS=Homo sapiens OX=9606 GN=TXNDC5 PE=1 SV=2	1.2	1.33333	1.6	3.29	2.27		2	7		1	3	0	1	2		432	47.6	5.97
P61758	VBP1	Prefoldin subunit 3 OS=Homo sapiens OX=9606 GN=VBP1 PE=1 SV=4	1.2	1.33333	1.6	2.96	6.74		6	14		1	3	0	1	3		197	22.6	7.11
Q5JSH3	WDR44	WD repeat-containing protein 44 OS=Homo sapiens OX=9606 GN=WDR44 PE=1 SV=1	1.2	1.33333	1.6	2.86	2.81		2	5		1	3	0	1	3		913	101.3	5.45
P17612	PRKACA	cAMP-dependent protein kinase catalytic subunit alpha OS=Homo sapiens OX=9606 GN=PRKACA PE=1 SV=2	1.2	1.33333	1.6	2.8	9.23		3	12		1	3	0	1	3		351	40.6	8.79
Q9C0D5	TANC1	Protein TANC1 OS=Homo sapiens OX=9606 GN=TANC1 PE=1 SV=3	1.2	1.33333	1.6	2.65	1.79		1	2		1	3	0	1	3		1861	202.1	8.32
P62937	PPIA	cRAP PPIA_HUMAN Peptidyl-prolyl cis-trans isomerase A OS=Homo sapiens GN=PPIA PE=1 SV=2	1.2	1.33333	1.6	2.56	9.8		9	16		1	3	0	1	2		164	17.9	7.81
O60645	EXOC3	Exocyst complex component 3 OS=Homo sapiens OX=9606 GN=EXOC3 PE=1 SV=3	1.2	1.33333	1.6	2.32	7.4		1	5		1	3	0	1	3		745	85.5	6.29
P80303	NUCB2	Nucleobindin-2 OS=Homo sapiens OX=9606 GN=NUCB2 PE=1 SV=3	1.2	1.33333	1.6	2.23	8.91		2	10		1	3	0	1	3		420	50.2	5.12
P14735	IDE	Insulin-degrading enzyme OS=Homo sapiens OX=9606 GN=IDE PE=1 SV=4	1.2	1.33333	1.6	2.13	7.55		1	4		1	3	0	1	3		1019	117.9	6.61
Q99767	APBA2	Amyloid-beta A4 precursor protein-binding family A member 2 OS=Homo sapiens OX=9606 GN=APBA2 PE=1 SV=3	1.2	1.33333	1.6	2.13	5.4		1	6		1	3	0	1	3		749	82.5	4.86
P47755	CAPZA2	F-actin-capping protein subunit alpha-2 OS=Homo sapiens OX=9606 GN=CAPZA2 PE=1 SV=3	1.2	1.33333	1.6	1.61	7.21		3	9		1	3	0	1	3		286	32.9	5.85
Q9BZF1	OSBPL8	Oxysterol-binding protein-related protein 8 OS=Homo sapiens OX=9606 GN=OSBPL8 PE=1 SV=3	1.2	1.33333	1.6	0	1.66		1	3		1	3	0	1	2		889	101.1	6.96
P18077	RPL35A	60S ribosomal protein L35a OS=Homo sapiens OX=9606 GN=RPL35A PE=1 SV=2	1.2	1.33333	1.6	0	7.64		9	15		1	3	0	1	3		110	12.5	11.06
Q9ULA0	DNPEP	Aspartyl aminopeptidase OS=Homo sapiens OX=9606 GN=DNPEP PE=1 SV=1	1.2	1.33333	1.6	0	9.44		3	8		1	3	0	1	3		475	52.4	7.42
Q86U90	YRDC	YrdC domain-containing protein, mitochondrial OS=Homo sapiens OX=9606 GN=YRDC PE=1 SV=1	1.2	1.33333	1.6	0	4.64		4	14		1	3	0	1	3		279	29.3	8.57
O15397	IPO8	Importin-8 OS=Homo sapiens OX=9606 GN=IPO8 PE=1 SV=2	1.2	1.33333	1.6	0	6.24		1	4		1	3	0	1	3		1037	119.9	5.16
Q6UVJ0	SASS6	Spindle assembly abnormal protein 6 homolog OS=Homo sapiens OX=9606 GN=SASS6 PE=1 SV=1	1.2	1.33333	1.6	0	1.89		5	6		1	3	0	1	2		657	74.4	7.55
Q9UJX3	ANAPC7	Anaphase-promoting complex subunit 7 OS=Homo sapiens OX=9606 GN=ANAPC7 PE=1 SV=4	3.2	1.3125	4.2	40.45	51.15		20	24		11	16	0	9	11		599	66.8	5.64
P51784	USP11	Ubiquitin carboxyl-terminal hydrolase 11 OS=Homo sapiens OX=9606 GN=USP11 PE=1 SV=3	0.866667	1.30769	1.13333	20.99	25.93	35.01	9	13	11	8	12	10	7	10	8	963	109.7	5.45
P51617	IRAK1	Interleukin-1 receptor-associated kinase 1 OS=Homo sapiens OX=9606 GN=IRAK1 PE=1 SV=2	1.66667	1.3	2.16667	22.21	32.7	4.49	12	15	3	5	8	1	5	7	1	712	76.5	6.62
Q8WXI9	GATAD2B	Transcriptional repressor p66-beta OS=Homo sapiens OX=9606 GN=GATAD2B PE=1 SV=1	2	1.3	2.6	21.92	18.81		13	13		5	8	0	4	5		593	65.2	9.7
P32119	PRDX2	Peroxiredoxin-2 OS=Homo sapiens OX=9606 GN=PRDX2 PE=1 SV=5	1	1.28571	1.28571	4.02	11.89	4.78	13	23	13	2	4	2	2	4	2	198	21.9	5.97
O43660	PLRG1	Pleiotropic regulator 1 OS=Homo sapiens OX=9606 GN=PLRG1 PE=1 SV=1	1.16667	1.28571	1.5	7.94	6.71	3.39	5	12	2	2	4	1	2	3	1	514	57.2	9.17
P61313	RPL15	60S ribosomal protein L15 OS=Homo sapiens OX=9606 GN=RPL15 PE=1 SV=2	1.16667	1.28571	1.5	7.67	12.41	2.31	10	22	3	2	4	1	2	3	1	204	24.1	11.62
O60502	OGA	Protein O-GlcNAcase OS=Homo sapiens OX=9606 GN=OGA PE=1 SV=2	1.16667	1.28571	1.5	1.63	3	2.09	3	9	2	2	4	1	2	3	1	916	102.8	4.91
Q7KZF4	SND1	Staphylococcal nuclease domain-containing protein 1 OS=Homo sapiens OX=9606 GN=SND1 PE=1 SV=1	2.8	1.28571	3.6	25.89	35.9		11	19		9	13	0	9	13		910	101.9	7.17
Q9UBW8	COPS7A	COP9 signalosome complex subunit 7a OS=Homo sapiens OX=9606 GN=COPS7A PE=1 SV=1	1.4	1.28571	1.8	11.55	18.45		16	16		2	4	0	2	2		275	30.3	8.22
Q9UKX7	NUP50	Nuclear pore complex protein Nup50 OS=Homo sapiens OX=9606 GN=NUP50 PE=1 SV=2	1.4	1.28571	1.8	9.57	16.4		12	15		2	4	0	2	3		468	50.1	7.06
P35611	ADD1	Alpha-adducin OS=Homo sapiens OX=9606 GN=ADD1 PE=1 SV=2	1.4	1.28571	1.8	7.58	13.75		4	7		2	4	0	2	4		737	80.9	5.83
Q9HD26	GOPC	Golgi-associated PDZ and coiled-coil motif-containing protein OS=Homo sapiens OX=9606 GN=GOPC PE=1 SV=1	1.4	1.28571	1.8	7.15	14.87		6	14		2	4	0	2	4		462	50.5	5.92
P30041	PRDX6	Peroxiredoxin-6 OS=Homo sapiens OX=9606 GN=PRDX6 PE=1 SV=3	1.4	1.28571	1.8	7.12	13.07		11	19		2	4	0	2	3		224	25	6.38
O95363	FARS2	Phenylalanine--tRNA ligase, mitochondrial OS=Homo sapiens OX=9606 GN=FARS2 PE=1 SV=1	1.4	1.28571	1.8	7.07	11.22		6	11		2	4	0	2	4		451	52.3	7.46
P43490	NAMPT	Nicotinamide phosphoribosyltransferase OS=Homo sapiens OX=9606 GN=NAMPT PE=1 SV=1	1.4	1.28571	1.8	6.16	11.33		6	12		2	4	0	2	4		491	55.5	7.15
Q9NSK0	KLC4	Kinesin light chain 4 OS=Homo sapiens OX=9606 GN=KLC4 PE=1 SV=3	1.4	1.28571	1.8	6.15	10.09		4	8		2	4	0	2	4		619	68.6	6.18
Q4KWH8	PLCH1	1-phosphatidylinositol 4,5-bisphosphate phosphodiesterase eta-1 OS=Homo sapiens OX=9606 GN=PLCH1 PE=1 SV=1	1.4	1.28571	1.8	6.08	12.1		2	3		2	4	0	2	4		1693	189.1	7.74
Q6P087	RPUSD3	Mitochondrial mRNA pseudouridine synthase RPUSD3 OS=Homo sapiens OX=9606 GN=RPUSD3 PE=1 SV=3	1.4	1.28571	1.8	5.94	7.75		9	11		2	4	0	2	3		351	38.4	10.32
Q7L2K0	TEDC2	Tubulin epsilon and delta complex protein 2 OS=Homo sapiens OX=9606 GN=TEDC2 PE=1 SV=1	1.4	1.28571	1.8	5.74	9.85		5	9		2	4	0	2	3		433	46.4	9.38
Q6PCB5	RSBN1L	Round spermatid basic protein 1-like protein OS=Homo sapiens OX=9606 GN=RSBN1L PE=1 SV=2	1.4	1.28571	1.8	5.57	3.89		4	6		2	4	0	1	3		846	94.8	8.78
Q9UPU5	USP24	Ubiquitin carboxyl-terminal hydrolase 24 OS=Homo sapiens OX=9606 GN=USP24 PE=1 SV=3	1.4	1.28571	1.8	5.24	8.86		1	2		2	4	0	2	4		2620	294.2	6.14
Q96HP0	DOCK6	Dedicator of cytokinesis protein 6 OS=Homo sapiens OX=9606 GN=DOCK6 PE=1 SV=3	1.4	1.28571	1.8	5.22	7.12		1	2		2	4	0	2	4		2047	229.4	6.74
Q709F0	ACAD11	Acyl-CoA dehydrogenase family member 11 OS=Homo sapiens OX=9606 GN=ACAD11 PE=1 SV=3	1.4	1.28571	1.8	5.13	11.42		3	6		2	4	0	2	4		780	87.2	8.02
Q7Z3C6	ATG9A	Autophagy-related protein 9A OS=Homo sapiens OX=9606 GN=ATG9A PE=1 SV=3	1.4	1.28571	1.8	4.95	12.7		3	6		2	4	0	2	4		839	94.4	6.67
P62993	GRB2	Growth factor receptor-bound protein 2 OS=Homo sapiens OX=9606 GN=GRB2 PE=1 SV=1	1.4	1.28571	1.8	4.77	8.27		8	17		2	4	0	2	4		217	25.2	6.32
P55196-1	AFDN	Isoform 2 of Afadin OS=Homo sapiens OX=9606 GN=AFDN	1.4	1.28571	1.8	4.72	4.22		1	4		2	4	0	2	3		1816	205.5	6.77
Q6DN90	IQSEC1	IQ motif and SEC7 domain-containing protein 1 OS=Homo sapiens OX=9606 GN=IQSEC1 PE=1 SV=1	1.4	1.28571	1.8	4.61	8.63		2	5		2	4	0	2	4		963	108.2	6.93
Q8NEB9	PIK3C3	Phosphatidylinositol 3-kinase catalytic subunit type 3 OS=Homo sapiens OX=9606 GN=PIK3C3 PE=1 SV=1	1.4	1.28571	1.8	3.88	1.72		3	6		2	4	0	2	4		887	101.5	6.81
Q9H3P2	NELFA	Negative elongation factor A OS=Homo sapiens OX=9606 GN=NELFA PE=1 SV=3	1.4	1.28571	1.8	3.84	5.75		12	17		2	4	0	2	3		528	57.2	9.03
Q9ULM6	CNOT6	CCR4-NOT transcription complex subunit 6 OS=Homo sapiens OX=9606 GN=CNOT6 PE=1 SV=2	1.4	1.28571	1.8	3.44	8.99		3	7		2	4	0	2	4		557	63.3	7.27
Q63ZY3	KANK2	KN motif and ankyrin repeat domain-containing protein 2 OS=Homo sapiens OX=9606 GN=KANK2 PE=1 SV=1	1.4	1.28571	1.8	2	6.05		2	9		2	4	0	2	4		851	91.1	5.63
Q68DQ2	CRYBG3	Very large A-kinase anchor protein OS=Homo sapiens OX=9606 GN=CRYBG3 PE=1 SV=3	1.4	1.28571	1.8	1.8	0		1	2		2	4	0	2	3		2970	330.4	5.2
Q5VZL5	ZMYM4	Zinc finger MYM-type protein 4 OS=Homo sapiens OX=9606 GN=ZMYM4 PE=1 SV=1	1.4	1.28571	1.8	1.79	2.04		2	4		2	4	0	2	2		1548	172.7	6.84
Q92574	TSC1	Hamartin OS=Homo sapiens OX=9606 GN=TSC1 PE=1 SV=2	1.4	1.28571	1.8	1.68	11.48		3	5		2	4	0	2	4		1164	129.7	6.47
Q86YR5	GPSM1	G-protein-signaling modulator 1 OS=Homo sapiens OX=9606 GN=GPSM1 PE=1 SV=2	1.4	1.28571	1.8	0	5.15		2	8		2	4	0	1	3		675	74.5	6.54
P17812	CTPS1	CTP synthase 1 OS=Homo sapiens OX=9606 GN=CTPS1 PE=1 SV=2	3.6	1.27778	4.6	43.1	61.54		25	28		13	18	0	11	13		591	66.6	6.46
Q04695	KRT17	Keratin, type I cytoskeletal 17 OS=Homo sapiens OX=9606 GN=KRT17 PE=1 SV=2	0.846154	1.27273	1.07692	20.8	26.37	21.4	10	16	16	6	9	8	5	8	8	432	48.1	5.02
Q9UJA5	TRMT6	tRNA (adenine(58)-N(1))-methyltransferase non-catalytic subunit TRM6 OS=Homo sapiens OX=9606 GN=TRMT6 PE=1 SV=1	1.57143	1.27273	2	15.29	22	8.11	11	23	6	6	9	2	4	9	2	497	55.8	7.55
Q9P258	RCC2	Protein RCC2 OS=Homo sapiens OX=9606 GN=RCC2 PE=1 SV=2	1.83333	1.27273	2.33333	21.63	25.35	2.08	10	17	1	6	9	1	4	6	1	522	56	8.78
Q14166	TTLL12	Tubulin--tyrosine ligase-like protein 12 OS=Homo sapiens OX=9606 GN=TTLL12 PE=1 SV=2	2.2	1.27273	2.8	20.78	25.64		11	15		6	9	0	5	7		644	74.4	5.53
Q14247	CTTN	Src substrate cortactin OS=Homo sapiens OX=9606 GN=CTTN PE=1 SV=2	3	1.26667	3.8	35.81	45.13		27	29		10	14	0	10	12		550	61.5	5.4
P68133	ACTA1	Actin, alpha skeletal muscle OS=Homo sapiens OX=9606 GN=ACTA1 PE=1 SV=1	1.34615	1.25714	1.69231	83.45	121.34	65.65	33	30	28	30	39	21	11	11	10	377	42	5.39
P62714	PPP2CB	Serine/threonine-protein phosphatase 2A catalytic subunit beta isoform OS=Homo sapiens OX=9606 GN=PPP2CB PE=1 SV=1	1	1.25	1.25	10.82	17.01	9.98	11	16	13	3	5	3	3	4	2	309	35.6	5.43
Q14203-4	DCTN1	Isoform 4 of Dynactin subunit 1 OS=Homo sapiens OX=9606 GN=DCTN1	1	1.25	1.25	9.98	8.27	9.95	3	6	4	3	5	3	3	4	2	1253	138.7	5.54
O14818	PSMA7	Proteasome subunit alpha type-7 OS=Homo sapiens OX=9606 GN=PSMA7 PE=1 SV=1	1.14286	1.25	1.42857	12.42	17.26	4.64	17	21	9	3	5	2	3	4	2	248	27.9	8.46
P62081	RPS7	40S ribosomal protein S7 OS=Homo sapiens OX=9606 GN=RPS7 PE=1 SV=1	1.14286	1.25	1.42857	6.57	10.29	4.82	14	21	18	3	5	2	3	5	2	194	22.1	10.1
Q99733	NAP1L4	Nucleosome assembly protein 1-like 4 OS=Homo sapiens OX=9606 GN=NAP1L4 PE=1 SV=1	1.33333	1.25	1.66667	14.01	18.14	2.45	7	10	2	3	5	1	2	3	1	375	42.8	4.69
O95400	CD2BP2	CD2 antigen cytoplasmic tail-binding protein 2 OS=Homo sapiens OX=9606 GN=CD2BP2 PE=1 SV=1	1.33333	1.25	1.66667	11.47	15.66	1.87	12	12	3	3	5	1	3	4	1	341	37.6	4.61
O00193	SMAP	Small acidic protein OS=Homo sapiens OX=9606 GN=SMAP PE=1 SV=1	3.2	1.25	4	66.46	82.57		25	25		11	15	0	3	3		183	20.3	4.72
Q15596	NCOA2	Nuclear receptor coactivator 2 OS=Homo sapiens OX=9606 GN=NCOA2 PE=1 SV=2	2.4	1.25	3	22.07	35.53		7	11		7	10	0	6	10		1464	159.1	6.64
P08240	SRPRA	Signal recognition particle receptor subunit alpha OS=Homo sapiens OX=9606 GN=SRPRA PE=1 SV=2	1.6	1.25	2	10.61	13.62		6	9		3	5	0	3	5		638	69.8	8.95
Q12874	SF3A3	Splicing factor 3A subunit 3 OS=Homo sapiens OX=9606 GN=SF3A3 PE=1 SV=1	1.6	1.25	2	10.18	12.66		8	9		3	5	0	2	3		501	58.8	5.38
Q14697	GANAB	Neutral alpha-glucosidase AB OS=Homo sapiens OX=9606 GN=GANAB PE=1 SV=3	1.6	1.25	2	10.03	14.54		5	6		3	5	0	3	5		944	106.8	6.14
P30484	HLA-B	HLA class I histocompatibility antigen, B-46 alpha chain OS=Homo sapiens OX=9606 GN=HLA-B PE=1 SV=1	1.6	1.25	2	9.98	10.44		12	15		3	5	0	3	4		362	40.4	6.62
Q16539-2	MAPK14	Isoform CSBP1 of Mitogen-activated protein kinase 14 OS=Homo sapiens OX=9606 GN=MAPK14	1.6	1.25	2	9.21	7.93		10	23		3	5	0	3	5		360	41.5	5.88
Q16539	MAPK14	Mitogen-activated protein kinase 14 OS=Homo sapiens OX=9606 GN=MAPK14 PE=1 SV=3	1.6	1.25	2	8.87	11.11		10	22		3	5	0	3	5		360	41.3	5.78
P41227	NAA10	N-alpha-acetyltransferase 10 OS=Homo sapiens OX=9606 GN=NAA10 PE=1 SV=1	1.6	1.25	2	8.8	9.26		21	29		3	5	0	3	4		235	26.4	5.64
P04406	GAPDH	Glyceraldehyde-3-phosphate dehydrogenase OS=Homo sapiens OX=9606 GN=GAPDH PE=1 SV=3	0.75	1.22222	0.916667	9.46	13.58	14.51	16	19	12	4	6	7	4	5	4	335	36	8.46
P61289	PSME3	Proteasome activator complex subunit 3 OS=Homo sapiens OX=9606 GN=PSME3 PE=1 SV=1	1.28571	1.22222	1.57143	10.98	15.66	5.03	16	23	6	4	6	2	3	5	1	254	29.5	5.95
Q96P70	IPO9	Importin-9 OS=Homo sapiens OX=9606 GN=IPO9 PE=1 SV=3	1.28571	1.22222	1.57143	3.87	4.55	5.37	4	5	2	4	6	2	2	3	1	1041	115.9	4.81
P11177	PDHB	Pyruvate dehydrogenase E1 component subunit beta, mitochondrial OS=Homo sapiens OX=9606 GN=PDHB PE=1 SV=3	1.5	1.22222	1.83333	8.33	11.62	1.77	12	12	2	4	6	1	4	4	1	359	39.2	6.65
P46109	CRKL	Crk-like protein OS=Homo sapiens OX=9606 GN=CRKL PE=1 SV=1	1.8	1.22222	2.2	18.62	20.44		34	18		4	6	0	4	3		303	33.8	6.74
A7MCY6	TBKBP1	TANK-binding kinase 1-binding protein 1 OS=Homo sapiens OX=9606 GN=TBKBP1 PE=1 SV=1	1.8	1.22222	2.2	17.38	22		10	14		4	6	0	4	6		615	67.7	5.86
P41743	PRKCI	Protein kinase C iota type OS=Homo sapiens OX=9606 GN=PRKCI PE=1 SV=2	1.8	1.22222	2.2	15.86	17.1		8	9		4	6	0	4	4		596	68.2	5.85
Q9UNS1	TIMELESS	Protein timeless homolog OS=Homo sapiens OX=9606 GN=TIMELESS PE=1 SV=2	1.8	1.22222	2.2	15.25	12.5		5	6		4	6	0	4	5		1208	138.6	5.4
Q7L8L6	FASTKD5	FAST kinase domain-containing protein 5, mitochondrial OS=Homo sapiens OX=9606 GN=FASTKD5 PE=1 SV=1	1.8	1.22222	2.2	12.42	14.91		6	8		4	6	0	3	5		764	86.5	8.13
O95352	ATG7	Ubiquitin-like modifier-activating enzyme ATG7 OS=Homo sapiens OX=9606 GN=ATG7 PE=1 SV=1	1.8	1.22222	2.2	12.02	14		5	11		4	6	0	3	6		703	77.9	6.24
P52907	CAPZA1	F-actin-capping protein subunit alpha-1 OS=Homo sapiens OX=9606 GN=CAPZA1 PE=1 SV=3	1.8	1.22222	2.2	11.72	20.44		20	28		4	6	0	4	6		286	32.9	5.69
Q5T6F2	UBAP2	Ubiquitin-associated protein 2 OS=Homo sapiens OX=9606 GN=UBAP2 PE=1 SV=1	1.8	1.22222	2.2	8.61	12.9		5	7		4	6	0	3	5		1119	117	7.34
O14920	IKBKB	Inhibitor of nuclear factor kappa-B kinase subunit beta OS=Homo sapiens OX=9606 GN=IKBKB PE=1 SV=1	1.8	1.22222	2.2	8.4	14.46		6	10		4	6	0	4	6		756	86.5	5.78
P26368	U2AF2	Splicing factor U2AF 65 kDa subunit OS=Homo sapiens OX=9606 GN=U2AF2 PE=1 SV=4	1.64286	1.21739	2	17.02	19.79	9.89	20	20	15	18	23	9	5	5	3	475	53.5	9.09
P50990	CCT8	T-complex protein 1 subunit theta OS=Homo sapiens OX=9606 GN=CCT8 PE=1 SV=4	1.6087	1.21622	1.95652	109.79	116.38	58.95	46	53	31	32	40	18	22	26	15	548	59.6	5.6
P60842	EIF4A1	Eukaryotic initiation factor 4A-I OS=Homo sapiens OX=9606 GN=EIF4A1 PE=1 SV=1	3.36364	1.21622	4.09091	123.17	141.88	21.5	43	49	18	32	40	6	16	20	6	406	46.1	5.48
P04264	KRT1	Keratin, type II cytoskeletal 1 OS=Homo sapiens OX=9606 GN=KRT1 PE=1 SV=6	1.01205	1.21429	1.22892	307.87	351.71	301.89	46	49	56	79	97	78	31	33	33	644	66	8.12
Q92878	RAD50	DNA repair protein RAD50 OS=Homo sapiens OX=9606 GN=RAD50 PE=1 SV=1	1.27273	1.21429	1.54545	29.23	28.79	15.16	8	11	6	9	12	6	9	11	6	1312	153.8	6.89
O75688	PPM1B	Protein phosphatase 1B OS=Homo sapiens OX=9606 GN=PPM1B PE=1 SV=1	0.147059	1.2	0.176471		2.37	112.13		2	40	0	1	29		1	17	479	52.6	5.05
O75688-2	PPM1B	Isoform Beta-2 of Protein phosphatase 1B OS=Homo sapiens OX=9606 GN=PPM1B	0.147059	1.2	0.176471		2.37	112.07		2	50	0	1	29		1	17	387	42.7	5.2
Q15208	STK38	Serine/threonine-protein kinase 38 OS=Homo sapiens OX=9606 GN=STK38 PE=1 SV=1	0.178571	1.2	0.214286		1.82	85		2	42	0	1	23		1	16	465	54.2	7.15
O43175	PHGDH	D-3-phosphoglycerate dehydrogenase OS=Homo sapiens OX=9606 GN=PHGDH PE=1 SV=4	1.15385	1.2	1.38462	27.03	40.07	24.85	18	24	17	10	13	8	9	11	7	533	56.6	6.71
P63244	RACK1	Receptor of activated protein C kinase 1 OS=Homo sapiens OX=9606 GN=RACK1 PE=1 SV=3	0.833333	1.2	1	17.89	19.2	20.24	15	26	21	5	7	7	4	6	5	317	35.1	7.69
Q9Y4W2	LAS1L	Ribosomal biogenesis protein LAS1L OS=Homo sapiens OX=9606 GN=LAS1L PE=1 SV=2	1	1.2	1.2	15.41	19.24	15.16	9	12	10	5	7	5	4	6	5	734	83	4.73
Q8TDY2	RB1CC1	RB1-inducible coiled-coil protein 1 OS=Homo sapiens OX=9606 GN=RB1CC1 PE=1 SV=3	0.625	1.2	0.75		0	8.27		1	2	0	1	3		1	3	1594	183	5.41
P16118	PFKFB1	6-phosphofructo-2-kinase/fructose-2,6-bisphosphatase 1 OS=Homo sapiens OX=9606 GN=PFKFB1 PE=1 SV=3	0.625	1.2	0.75		2.35	7.54		2	6	0	1	3		1	3	471	54.6	6.58
Q8IUF1	CBWD2	COBW domain-containing protein 2 OS=Homo sapiens OX=9606 GN=CBWD2 PE=2 SV=1	1.42857	1.2	1.71429	14.36	18.68	7.11	13	19	7	5	7	2	4	6	2	395	44	4.89
O94967	WDR47	WD repeat-containing protein 47 OS=Homo sapiens OX=9606 GN=WDR47 PE=1 SV=1	0.714286	1.2	0.857143		3.52	8.62		1	3	0	1	2		1	2	919	101.9	5.94
P53041	PPP5C	Serine/threonine-protein phosphatase 5 OS=Homo sapiens OX=9606 GN=PPP5C PE=1 SV=1	0.714286	1.2	0.857143		2.66	6.07		3	7	0	1	2		1	2	499	56.8	6.28
Q9H116	GZF1	GDNF-inducible zinc finger protein 1 OS=Homo sapiens OX=9606 GN=GZF1 PE=1 SV=1	0.833333	1.2	1		2.68	0		3	1	0	1	1		1	1	711	80.4	7.87
P25685	DNAJB1	DnaJ homolog subfamily B member 1 OS=Homo sapiens OX=9606 GN=DNAJB1 PE=1 SV=4	0.833333	1.2	1		2.86	1.62		4	3	0	1	1		1	1	340	38	8.63
P54577	YARS	Tyrosine--tRNA ligase, cytoplasmic OS=Homo sapiens OX=9606 GN=YARS PE=1 SV=4	0.833333	1.2	1		0	2.27		2	2	0	1	1		1	1	528	59.1	7.05
Q5D862	FLG2	Filaggrin-2 OS=Homo sapiens OX=9606 GN=FLG2 PE=1 SV=1	0.833333	1.2	1		0	0		1	2	0	1	1		1	1	2391	247.9	8.31
P29966	MARCKS	Myristoylated alanine-rich C-kinase substrate OS=Homo sapiens OX=9606 GN=MARCKS PE=1 SV=4	0.833333	1.2	1		3.63	2.48		5	6	0	1	1		1	1	332	31.5	4.45
Q8ND04	SMG8	Protein SMG8 OS=Homo sapiens OX=9606 GN=SMG8 PE=1 SV=1	0.833333	1.2	1		3.2	5.46		2	2	0	1	1		1	1	991	109.6	7.68
P53007	SLC25A1	Tricarboxylate transport protein, mitochondrial OS=Homo sapiens OX=9606 GN=SLC25A1 PE=1 SV=2	0.833333	1.2	1		2.4	3.7		3	4	0	1	1		1	1	311	34	9.89
P22314	UBA1	Ubiquitin-like modifier-activating enzyme 1 OS=Homo sapiens OX=9606 GN=UBA1 PE=1 SV=3	6	1.2	7.2	96.85	125.32		21	25		25	31	0	19	20		1058	117.8	5.76
O75150	RNF40	E3 ubiquitin-protein ligase BRE1B OS=Homo sapiens OX=9606 GN=RNF40 PE=1 SV=5	3	1.2	3.6	31.76	41.72		15	15		10	13	0	8	11		1001	113.6	6.29
Q9Y2X9	ZNF281	Zinc finger protein 281 OS=Homo sapiens OX=9606 GN=ZNF281 PE=1 SV=1	2	1.2	2.4	20.21	13.35		10	6		5	7	0	3	2		895	96.9	8.48
Q9NW82	WDR70	WD repeat-containing protein 70 OS=Homo sapiens OX=9606 GN=WDR70 PE=1 SV=1	2	1.2	2.4	18.28	28.48		13	15		5	7	0	5	6		654	73.2	6.33
Q96KR1	ZFR	Zinc finger RNA-binding protein OS=Homo sapiens OX=9606 GN=ZFR PE=1 SV=2	2	1.2	2.4	18.19	20.78		5	12		5	7	0	4	7		1074	116.9	9.04
Q6PD62	CTR9	RNA polymerase-associated protein CTR9 homolog OS=Homo sapiens OX=9606 GN=CTR9 PE=1 SV=1	2	1.2	2.4	16.39	18.49		5	8		5	7	0	4	7		1173	133.4	6.77
P08670	VIM	Vimentin OS=Homo sapiens OX=9606 GN=VIM PE=1 SV=4	2	1.2	2.4	13.43	12.28		14	16		5	7	0	5	6		466	53.6	5.12
Q16204	CCDC6	Coiled-coil domain-containing protein 6 OS=Homo sapiens OX=9606 GN=CCDC6 PE=1 SV=2	2	1.2	2.4	11.66	13.58		14	20		5	7	0	5	7		474	53.3	7.34
P61254	RPL26	60S ribosomal protein L26 OS=Homo sapiens OX=9606 GN=RPL26 PE=1 SV=1	2	1.2	2.4	11.25	17.44		23	24		5	7	0	4	6		145	17.2	10.55
P11413	G6PD	Glucose-6-phosphate 1-dehydrogenase OS=Homo sapiens OX=9606 GN=G6PD PE=1 SV=4	2	1.2	2.4	10.72	14.79		14	18		5	7	0	5	7		515	59.2	6.84
P39023	RPL3	60S ribosomal protein L3 OS=Homo sapiens OX=9606 GN=RPL3 PE=1 SV=2	1.24	1.19355	1.48	100.83	97.67	73.56	23	29	30	26	32	20	9	13	9	403	46.1	10.18
TXQ96A37	RNF166	RNF166 OS=Homo sapiens OX=9606 GN=RNF166 PE=1 SV=1	15.3438	1.19145	18.2812	1500.31	1710.15	48.02	54	54	24	486	580	27	18	16	6	267	29.8	7.31
P17980	PSMC3	26S proteasome regulatory subunit 6A OS=Homo sapiens OX=9606 GN=PSMC3 PE=1 SV=3	1.23529	1.19048	1.47059	53.2	54.43	43.68	38	40	28	16	20	12	12	14	9	439	49.2	5.24
P62241	RPS8	40S ribosomal protein S8 OS=Homo sapiens OX=9606 GN=RPS8 PE=1 SV=2	2	1.1875	2.375	38.8	46.62	12.97	34	34	19	11	14	3	7	7	3	208	24.2	10.32
P04637	TP53	Cellular tumor antigen p53 OS=Homo sapiens OX=9606 GN=TP53 PE=1 SV=4	2.28571	1.1875	2.71429	39.86	58.25	6.43	27	32	8	11	14	2	7	7	2	393	43.6	6.79
P54105	CLNS1A	Methylosome subunit pICln OS=Homo sapiens OX=9606 GN=CLNS1A PE=1 SV=1	0.392857	1.18182	0.464286	25.69	23.91	97.68	24	24	37	6	8	23	3	3	6	237	26.2	4.11
Q7Z794	KRT77	Keratin, type II cytoskeletal 1b OS=Homo sapiens OX=9606 GN=KRT77 PE=2 SV=3	1	1.18182	1.18182	23.83	31.83	20.6	3	4	9	6	8	6	2	2	5	578	61.9	5.99
Q9P035	HACD3	Very-long-chain (3R)-3-hydroxyacyl-CoA dehydratase 3 OS=Homo sapiens OX=9606 GN=HACD3 PE=1 SV=2	1.1	1.18182	1.3	18.21	23.99	12.95	17	21	11	6	8	5	6	8	3	362	43.1	8.94
P30154	PPP2R1B	Serine/threonine-protein phosphatase 2A 65 kDa regulatory subunit A beta isoform OS=Homo sapiens OX=9606 GN=PPP2R1B PE=1 SV=3	1.375	1.18182	1.625	15.93	16.9	8.68	9	13	5	6	8	3	5	6	2	601	66.2	4.94
P60228	EIF3E	Eukaryotic translation initiation factor 3 subunit E OS=Homo sapiens OX=9606 GN=EIF3E PE=1 SV=1	1.83333	1.18182	2.16667	20.96	24.57	0	17	19	2	6	8	1	6	7	1	445	52.2	6.04
Q92973	TNPO1	Transportin-1 OS=Homo sapiens OX=9606 GN=TNPO1 PE=1 SV=2	1.83333	1.18182	2.16667	16.15	22.03	3	7	12	1	6	8	1	6	8	1	898	102.3	4.98
Q9Y5A7	NUB1	NEDD8 ultimate buster 1 OS=Homo sapiens OX=9606 GN=NUB1 PE=1 SV=2	2.2	1.18182	2.6	24.66	18.24		11	10		6	8	0	5	4		615	70.5	5.96
Q13162	PRDX4	Peroxiredoxin-4 OS=Homo sapiens OX=9606 GN=PRDX4 PE=1 SV=1	2.2	1.18182	2.6	18.09	23.31		21	25		6	8	0	6	7		271	30.5	6.29
Q8IUR7-6	ARMC8	Isoform 6 of Armadillo repeat-containing protein 8 OS=Homo sapiens OX=9606 GN=ARMC8	2.2	1.18182	2.6	16.41	18.29		16	20		6	8	0	5	6		385	43	7.21
Q9BWH6	RPAP1	RNA polymerase II-associated protein 1 OS=Homo sapiens OX=9606 GN=RPAP1 PE=1 SV=3	2.2	1.18182	2.6	15.33	7.69		7	9		6	8	0	6	7		1393	152.7	6.38
Q7LBC6	KDM3B	Lysine-specific demethylase 3B OS=Homo sapiens OX=9606 GN=KDM3B PE=1 SV=2	2.2	1.18182	2.6	14.95	16.8		5	8		6	8	0	5	7		1761	191.5	7.18
P27816	MAP4	Microtubule-associated protein 4 OS=Homo sapiens OX=9606 GN=MAP4 PE=1 SV=3	3.28571	1.17391	3.85714	58.06	52.7	8.32	20	20	4	18	22	2	16	15	2	1152	120.9	5.43
P12236	SLC25A6	ADP/ATP translocase 3 OS=Homo sapiens OX=9606 GN=SLC25A6 PE=1 SV=4	0.705882	1.16667	0.823529	47.04	56.79	92.84	42	39	40	19	23	29	14	14	14	298	32.8	9.74
P31948	STIP1	Stress-induced-phosphoprotein 1 OS=Homo sapiens OX=9606 GN=STIP1 PE=1 SV=1	0.5	1.16667	0.583333	1.83	4.22	18.62	1	3	14	1	2	7	1	2	6	543	62.6	6.8
Q92889	ERCC4	DNA repair endonuclease XPF OS=Homo sapiens OX=9606 GN=ERCC4 PE=1 SV=3	0.6	1.16667	0.7	2.58	4.41	15.9	1	3	9	1	2	5	1	2	5	916	104.4	6.93
O15042	U2SURP	U2 snRNP-associated SURP motif-containing protein OS=Homo sapiens OX=9606 GN=U2SURP PE=1 SV=2	1.33333	1.16667	1.55556	17.25	28.01	10.9	7	10	4	7	9	4	7	8	4	1029	118.2	8.47
P43307	SSR1	Translocon-associated protein subunit alpha OS=Homo sapiens OX=9606 GN=SSR1 PE=1 SV=3	0.666667	1.16667	0.777778	2.04	4.72	7.55	3	7	8	1	2	4	1	2	2	286	32.2	4.49
Q13155	AIMP2	Aminoacyl tRNA synthase complex-interacting multifunctional protein 2 OS=Homo sapiens OX=9606 GN=AIMP2 PE=1 SV=2	0.75	1.16667	0.875	6.71	8.78	7.36	8	8	11	1	2	3	1	1	2	320	35.3	8.22
P45880	VDAC2	Voltage-dependent anion-selective channel protein 2 OS=Homo sapiens OX=9606 GN=VDAC2 PE=1 SV=2	0.75	1.16667	0.875	4.99	10.52	8.8	7	7	11	1	2	3	1	1	3	294	31.5	7.56
P51665	PSMD7	26S proteasome non-ATPase regulatory subunit 7 OS=Homo sapiens OX=9606 GN=PSMD7 PE=1 SV=2	0.75	1.16667	0.875	3.54	4.5	13.32	4	10	15	1	2	3	1	2	3	324	37	6.77
Q9UBM7	DHCR7	7-dehydrocholesterol reductase OS=Homo sapiens OX=9606 GN=DHCR7 PE=1 SV=1	0.857143	1.16667	1	2.6	4.59	5.43	2	4	2	1	2	2	1	2	1	475	54.5	8.7
P47914	RPL29	60S ribosomal protein L29 OS=Homo sapiens OX=9606 GN=RPL29 PE=1 SV=2	0.857143	1.16667	1	2.33	6.03	5.88	5	14	14	1	2	2	1	2	2	159	17.7	11.66
Q8N1G4	LRRC47	Leucine-rich repeat-containing protein 47 OS=Homo sapiens OX=9606 GN=LRRC47 PE=1 SV=1	2	1.16667	2.33333	24.82	27.51	0	16	18	1	7	9	1	7	8	1	583	63.4	8.28
Q8NFF5	FLAD1	FAD synthase OS=Homo sapiens OX=9606 GN=FLAD1 PE=1 SV=1	2	1.16667	2.33333	20.12	25.08	2.49	16	17	2	7	9	1	7	8	1	587	65.2	6.93
Q96EA4	SPDL1	Protein Spindly OS=Homo sapiens OX=9606 GN=SPDL1 PE=1 SV=2	1	1.16667	1.16667	5.23	5.1	0	3	5	4	1	2	1	1	2	1	605	70.1	5.47
Q9Y5M8	SRPRB	Signal recognition particle receptor subunit beta OS=Homo sapiens OX=9606 GN=SRPRB PE=1 SV=3	1	1.16667	1.16667	4.86	7.02	5.2	7	10	7	1	2	1	1	2	1	271	29.7	9.04
Q9BZE1	MRPL37	39S ribosomal protein L37, mitochondrial OS=Homo sapiens OX=9606 GN=MRPL37 PE=1 SV=2	1	1.16667	1.16667	4.19	5.69	2.32	4	9	4	1	2	1	1	2	1	423	48.1	8.59
P07355	ANXA2	Annexin A2 OS=Homo sapiens OX=9606 GN=ANXA2 PE=1 SV=2	1	1.16667	1.16667	2.96	6.74	3.44	3	8	4	1	2	1	1	2	1	339	38.6	7.75
Q9BT22	ALG1	Chitobiosyldiphosphodolichol beta-mannosyltransferase OS=Homo sapiens OX=9606 GN=ALG1 PE=1 SV=2	1	1.16667	1.16667	2.81	6.19	4.89	2	5	4	1	2	1	1	2	1	464	52.5	7.23
Q9Y2Z2	MTO1	Protein MTO1 homolog, mitochondrial OS=Homo sapiens OX=9606 GN=MTO1 PE=1 SV=2	1	1.16667	1.16667	2.09	4.74	1.99	1	3	1	1	2	1	1	2	1	717	79.9	8.31
Q9UFC0	LRWD1	Leucine-rich repeat and WD repeat-containing protein 1 OS=Homo sapiens OX=9606 GN=LRWD1 PE=1 SV=2	1	1.16667	1.16667	1.91	3.63	2.24	1	5	1	1	2	1	1	2	1	647	70.8	7.21
Q15020	SART3	Squamous cell carcinoma antigen recognized by T-cells 3 OS=Homo sapiens OX=9606 GN=SART3 PE=1 SV=1	2.4	1.16667	2.8	28.99	33.36		10	12		7	9	0	6	8		963	109.9	5.57
Q9Y678	COPG1	Coatomer subunit gamma-1 OS=Homo sapiens OX=9606 GN=COPG1 PE=1 SV=1	2.4	1.16667	2.8	26.77	34.29		11	14		7	9	0	7	8		874	97.7	5.47
P21912	SDHB	Succinate dehydrogenase [ubiquinone] iron-sulfur subunit, mitochondrial OS=Homo sapiens OX=9606 GN=SDHB PE=1 SV=3	2.4	1.16667	2.8	17.12	25.93		23	28		7	9	0	6	7		280	31.6	8.76
O75808	CAPN15	Calpain-15 OS=Homo sapiens OX=9606 GN=CAPN15 PE=1 SV=1	1.2	1.16667	1.4	5.79	4.28		2	3		1	2	0	1	2		1086	117.2	6.71
Q05682	CALD1	Caldesmon OS=Homo sapiens OX=9606 GN=CALD1 PE=1 SV=3	1.2	1.16667	1.4	4.86	7.86		2	5		1	2	0	1	2		793	93.2	5.66
Q03468	ERCC6	DNA excision repair protein ERCC-6 OS=Homo sapiens OX=9606 GN=ERCC6 PE=1 SV=1	1.2	1.16667	1.4	4.86	4.03		1	3		1	2	0	1	2		1493	168.3	8.09
Q96D46	NMD3	60S ribosomal export protein NMD3 OS=Homo sapiens OX=9606 GN=NMD3 PE=1 SV=1	1.2	1.16667	1.4	4.84	7.73		3	5		1	2	0	1	2		503	57.6	7.14
Q9UPM8	AP4E1	AP-4 complex subunit epsilon-1 OS=Homo sapiens OX=9606 GN=AP4E1 PE=1 SV=2	1.2	1.16667	1.4	4.8	4.83		1	3		1	2	0	1	2		1137	127.2	5.99
Q9UGP8	SEC63	Translocation protein SEC63 homolog OS=Homo sapiens OX=9606 GN=SEC63 PE=1 SV=2	1.2	1.16667	1.4	4.75	5.61		2	3		1	2	0	1	2		760	87.9	5.31
Q86WB0	ZC3HC1	Nuclear-interacting partner of ALK OS=Homo sapiens OX=9606 GN=ZC3HC1 PE=1 SV=1	1.2	1.16667	1.4	4.64	6.48		3	7		1	2	0	1	2		502	55.2	5.62
O95382	MAP3K6	Mitogen-activated protein kinase kinase kinase 6 OS=Homo sapiens OX=9606 GN=MAP3K6 PE=1 SV=3	1.2	1.16667	1.4	4.47	7.77		1	3		1	2	0	1	2		1288	142.5	7.11
P62266	RPS23	40S ribosomal protein S23 OS=Homo sapiens OX=9606 GN=RPS23 PE=1 SV=3	1.2	1.16667	1.4	4.44	7.42		8	16		1	2	0	1	2		143	15.8	10.49
Q8N6N3	C1orf52	UPF0690 protein C1orf52 OS=Homo sapiens OX=9606 GN=C1orf52 PE=1 SV=1	1.2	1.16667	1.4	4.42	3.66		8	17		1	2	0	1	2		182	20.6	5.21
Q12986	NFX1	Transcriptional repressor NF-X1 OS=Homo sapiens OX=9606 GN=NFX1 PE=1 SV=2	1.2	1.16667	1.4	4.33	6.06		2	2		1	2	0	1	2		1120	124.3	8.24
Q9NQG5	RPRD1B	Regulation of nuclear pre-mRNA domain-containing protein 1B OS=Homo sapiens OX=9606 GN=RPRD1B PE=1 SV=1	1.2	1.16667	1.4	4.31	3.55		5	10		1	2	0	1	2		326	36.9	5.97
Q05048	CSTF1	Cleavage stimulation factor subunit 1 OS=Homo sapiens OX=9606 GN=CSTF1 PE=1 SV=1	1.2	1.16667	1.4	4.16	2.19		4	6		1	2	0	1	2		431	48.3	6.58
Q4G0N4	NADK2	NAD kinase 2, mitochondrial OS=Homo sapiens OX=9606 GN=NADK2 PE=1 SV=2	1.2	1.16667	1.4	4.06	5.8		4	6		1	2	0	1	2		442	49.4	8.18
Q9Y305	ACOT9	Acyl-coenzyme A thioesterase 9, mitochondrial OS=Homo sapiens OX=9606 GN=ACOT9 PE=1 SV=2	1.2	1.16667	1.4	3.82	5.47		6	9		1	2	0	1	2		439	49.9	8.6
O00429	DNM1L	Dynamin-1-like protein OS=Homo sapiens OX=9606 GN=DNM1L PE=1 SV=2	1.2	1.16667	1.4	3.72	2.8		2	4		1	2	0	1	2		736	81.8	6.81
Q9BT40	INPP5K	Inositol polyphosphate 5-phosphatase K OS=Homo sapiens OX=9606 GN=INPP5K PE=1 SV=3	1.2	1.16667	1.4	3.7	6.44		2	6		1	2	0	1	2		448	51.1	6.54
Q5VWQ0	RSBN1	Lysine-specific demethylase 9 OS=Homo sapiens OX=9606 GN=RSBN1 PE=1 SV=2	1.2	1.16667	1.4	3.49	4.57		2	3		1	2	0	1	2		802	90	8.6
P34897	SHMT2	Serine hydroxymethyltransferase, mitochondrial OS=Homo sapiens OX=9606 GN=SHMT2 PE=1 SV=3	1.2	1.16667	1.4	3.38	5.6		3	5		1	2	0	1	2		504	56	8.53
Q6P2H3	CEP85	Centrosomal protein of 85 kDa OS=Homo sapiens OX=9606 GN=CEP85 PE=1 SV=1	1.2	1.16667	1.4	3.36	5.67		2	4		1	2	0	1	2		762	85.6	6
O75529	TAF5L	TAF5-like RNA polymerase II p300/CBP-associated factor-associated factor 65 kDa subunit 5L OS=Homo sapiens OX=9606 GN=TAF5L PE=1 SV=1	1.2	1.16667	1.4	3.3	6.1		2	4		1	2	0	1	2		589	66.1	5.88
O00213	APBB1	Amyloid-beta A4 precursor protein-binding family B member 1 OS=Homo sapiens OX=9606 GN=APBB1 PE=1 SV=2	1.2	1.16667	1.4	3.24	2.86		2	4		1	2	0	1	2		710	77.2	5.06
Q9P0L0	VAPA	Vesicle-associated membrane protein-associated protein A OS=Homo sapiens OX=9606 GN=VAPA PE=1 SV=3	1.2	1.16667	1.4	3.22	6.01		8	13		1	2	0	1	2		249	27.9	8.62
Q5MNZ6	WDR45B	WD repeat domain phosphoinositide-interacting protein 3 OS=Homo sapiens OX=9606 GN=WDR45B PE=1 SV=2	1.2	1.16667	1.4	3.21	5.72		3	6		1	2	0	1	2		344	38.1	7.59
Q06323	PSME1	Proteasome activator complex subunit 1 OS=Homo sapiens OX=9606 GN=PSME1 PE=1 SV=1	1.2	1.16667	1.4	3.17	2.71		6	6		1	2	0	1	2		249	28.7	6.02
Q96BR5	COA7	Cytochrome c oxidase assembly factor 7 OS=Homo sapiens OX=9606 GN=COA7 PE=1 SV=2	1.2	1.16667	1.4	3.13	5.32		4	11		1	2	0	1	2		231	25.7	6.02
Q53EL6	PDCD4	Programmed cell death protein 4 OS=Homo sapiens OX=9606 GN=PDCD4 PE=1 SV=2	1.2	1.16667	1.4	3.11	3.56		2	7		1	2	0	1	2		469	51.7	5.21
Q14181	POLA2	DNA polymerase alpha subunit B OS=Homo sapiens OX=9606 GN=POLA2 PE=1 SV=2	1.2	1.16667	1.4	3.08	4.61		4	6		1	2	0	1	2		598	65.9	5.24
Q9UM54-1	MYO6	Isoform 1 of Unconventional myosin-VI OS=Homo sapiens OX=9606 GN=MYO6	1.2	1.16667	1.4	2.92	5.93		1	2		1	2	0	1	2		1285	148.6	8.53
Q86SX3	TEDC1	Tubulin epsilon and delta complex protein 1 OS=Homo sapiens OX=9606 GN=TEDC1 PE=1 SV=2	1.2	1.16667	1.4	2.86	4.35		2	5		1	2	0	1	2		495	54.2	8.05
Q9NVS9	PNPO	Pyridoxine-5'-phosphate oxidase OS=Homo sapiens OX=9606 GN=PNPO PE=1 SV=1	1.2	1.16667	1.4	2.74	5.57		8	12		1	2	0	1	2		261	30	7.06
Q9UBS8	RNF14	E3 ubiquitin-protein ligase RNF14 OS=Homo sapiens OX=9606 GN=RNF14 PE=1 SV=1	1.2	1.16667	1.4	2.73	2.33		2	8		1	2	0	1	2		474	53.8	4.75
P52429	DGKE	Diacylglycerol kinase epsilon OS=Homo sapiens OX=9606 GN=DGKE PE=1 SV=1	1.2	1.16667	1.4	2.63	5.56		2	4		1	2	0	1	2		567	63.9	7.74
Q7L273	KCTD9	BTB/POZ domain-containing protein KCTD9 OS=Homo sapiens OX=9606 GN=KCTD9 PE=1 SV=1	1.2	1.16667	1.4	2.59	2.41		2	5		1	2	0	1	2		389	42.5	6.37
Q9NXN4	GDAP2	Ganglioside-induced differentiation-associated protein 2 OS=Homo sapiens OX=9606 GN=GDAP2 PE=1 SV=1	1.2	1.16667	1.4	2.55	4.22		4	6		1	2	0	1	2		497	56.2	5.74
Q9NYK5	MRPL39	39S ribosomal protein L39, mitochondrial OS=Homo sapiens OX=9606 GN=MRPL39 PE=1 SV=3	1.2	1.16667	1.4	2.49	2.64		4	7		1	2	0	1	2		338	38.7	7.65
Q9BRK4	LZTS2	Leucine zipper putative tumor suppressor 2 OS=Homo sapiens OX=9606 GN=LZTS2 PE=1 SV=2	1.2	1.16667	1.4	2.48	2.6		2	7		1	2	0	1	2		669	72.7	6.51
Q6PD74	AAGAB	Alpha- and gamma-adaptin-binding protein p34 OS=Homo sapiens OX=9606 GN=AAGAB PE=1 SV=1	1.2	1.16667	1.4	2.47	3.28		4	13		1	2	0	1	2		315	34.6	4.64
Q9C0B9	ZCCHC2	Zinc finger CCHC domain-containing protein 2 OS=Homo sapiens OX=9606 GN=ZCCHC2 PE=1 SV=6	1.2	1.16667	1.4	2.47	4.48		1	3		1	2	0	1	2		1178	125.9	7.01
P55010	EIF5	Eukaryotic translation initiation factor 5 OS=Homo sapiens OX=9606 GN=EIF5 PE=1 SV=2	1.2	1.16667	1.4	2.44	2.71		3	5		1	2	0	1	2		431	49.2	5.58
O75582	RPS6KA5	Ribosomal protein S6 kinase alpha-5 OS=Homo sapiens OX=9606 GN=RPS6KA5 PE=1 SV=1	1.2	1.16667	1.4	2.41	4.02		1	2		1	2	0	1	2		802	89.8	7.11
Q13057	COASY	Bifunctional coenzyme A synthase OS=Homo sapiens OX=9606 GN=COASY PE=1 SV=4	1.2	1.16667	1.4	2.38	2.32		3	5		1	2	0	1	2		564	62.3	6.99
Q96JB5	CDK5RAP3	CDK5 regulatory subunit-associated protein 3 OS=Homo sapiens OX=9606 GN=CDK5RAP3 PE=1 SV=2	1.2	1.16667	1.4	2.34	3.94		3	4		1	2	0	1	2		506	56.9	4.75
Q9NTX7	RNF146	E3 ubiquitin-protein ligase RNF146 OS=Homo sapiens OX=9606 GN=RNF146 PE=1 SV=1	1.2	1.16667	1.4	2.26	6.13		2	6		1	2	0	1	2		359	38.9	5.33
Q96GD4	AURKB	Aurora kinase B OS=Homo sapiens OX=9606 GN=AURKB PE=1 SV=3	1.2	1.16667	1.4	2.24	3.36		3	8		1	2	0	1	2		344	39.3	9.29
O95999	BCL10	B-cell lymphoma/leukemia 10 OS=Homo sapiens OX=9606 GN=BCL10 PE=1 SV=1	1.2	1.16667	1.4	2.2	4.99		4	9		1	2	0	1	2		233	26.2	5.74
Q9UG01	IFT172	Intraflagellar transport protein 172 homolog OS=Homo sapiens OX=9606 GN=IFT172 PE=1 SV=2	1.2	1.16667	1.4	2.15	4.65		1	1		1	2	0	1	2		1749	197.5	6.13
Q15149	PLEC	Plectin OS=Homo sapiens OX=9606 GN=PLEC PE=1 SV=3	1.2	1.16667	1.4	2.14	4.1		0	0		1	2	0	1	2		4684	531.5	5.96
Q8NBJ5	COLGALT1	Procollagen galactosyltransferase 1 OS=Homo sapiens OX=9606 GN=COLGALT1 PE=1 SV=1	1.2	1.16667	1.4	2.14	3.25		1	4		1	2	0	1	2		622	71.6	7.31
Q9Y277	VDAC3	Voltage-dependent anion-selective channel protein 3 OS=Homo sapiens OX=9606 GN=VDAC3 PE=1 SV=1	1.2	1.16667	1.4	2.1	2.12		4	8		1	2	0	1	2		283	30.6	8.66
O00264	PGRMC1	Membrane-associated progesterone receptor component 1 OS=Homo sapiens OX=9606 GN=PGRMC1 PE=1 SV=3	1.2	1.16667	1.4	2.07	4.55		7	8		1	2	0	1	2		195	21.7	4.7
P12532	CKMT1A	Creatine kinase U-type, mitochondrial OS=Homo sapiens OX=9606 GN=CKMT1A PE=1 SV=1	1.2	1.16667	1.4	2.04	6.48		5	7		1	2	0	1	2		417	47	8.34
Q9C026	TRIM9	E3 ubiquitin-protein ligase TRIM9 OS=Homo sapiens OX=9606 GN=TRIM9 PE=1 SV=1	1.2	1.16667	1.4	2.03	5.21		1	3		1	2	0	1	2		710	79.1	6.84
Q92551	IP6K1	Inositol hexakisphosphate kinase 1 OS=Homo sapiens OX=9606 GN=IP6K1 PE=1 SV=3	1.2	1.16667	1.4	2.02	3.63		2	4		1	2	0	1	2		441	50.2	7.24
Q92997	DVL3	Segment polarity protein dishevelled homolog DVL-3 OS=Homo sapiens OX=9606 GN=DVL3 PE=1 SV=2	1.2	1.16667	1.4	1.99	2.32		2	3		1	2	0	1	2		716	78	6.65
Q8TDN6	BRIX1	Ribosome biogenesis protein BRX1 homolog OS=Homo sapiens OX=9606 GN=BRIX1 PE=1 SV=2	1.2	1.16667	1.4	1.98	1.91		2	11		1	2	0	1	2		353	41.4	9.92
Q9UKE5	TNIK	TRAF2 and NCK-interacting protein kinase OS=Homo sapiens OX=9606 GN=TNIK PE=1 SV=1	1.2	1.16667	1.4	1.97	5.6		1	2		1	2	0	1	2		1360	154.8	7.17
Q16594	TAF9	Transcription initiation factor TFIID subunit 9 OS=Homo sapiens OX=9606 GN=TAF9 PE=1 SV=1	1.2	1.16667	1.4	1.97	2.44		3	11		1	2	0	1	2		264	29	8.66
Q16630	CPSF6	Cleavage and polyadenylation specificity factor subunit 6 OS=Homo sapiens OX=9606 GN=CPSF6 PE=1 SV=2	1.2	1.16667	1.4	1.87	4.93		1	4		1	2	0	1	2		551	59.2	7.15
Q99418	CYTH2	Cytohesin-2 OS=Homo sapiens OX=9606 GN=CYTH2 PE=1 SV=2	1.2	1.16667	1.4	1.86	3.96		3	6		1	2	0	1	2		400	46.5	5.54
Q6ZW49	PAXIP1	PAX-interacting protein 1 OS=Homo sapiens OX=9606 GN=PAXIP1 PE=1 SV=2	1.2	1.16667	1.4	1.84	4.63		1	3		1	2	0	1	2		1069	121.3	6.7
Q9NZZ3	CHMP5	Charged multivesicular body protein 5 OS=Homo sapiens OX=9606 GN=CHMP5 PE=1 SV=1	1.2	1.16667	1.4	1.82	1.75		8	8		1	2	0	1	2		219	24.6	4.83
O15091	KIAA0391	Mitochondrial ribonuclease P catalytic subunit OS=Homo sapiens OX=9606 GN=KIAA0391 PE=1 SV=2	1.2	1.16667	1.4	1.81	2.11		2	4		1	2	0	1	2		583	67.3	8.78
Q96EK5	KIF1BP	KIF1-binding protein OS=Homo sapiens OX=9606 GN=KIF1BP PE=1 SV=1	1.2	1.16667	1.4	1.69	5.53		1	8		1	2	0	1	2		621	71.8	5.49
O60318	MCM3AP	Germinal-center associated nuclear protein OS=Homo sapiens OX=9606 GN=MCM3AP PE=1 SV=2	1.2	1.16667	1.4	0	0		2	3		1	2	0	1	2		1980	218.3	6.39
Q9HC77	CENPJ	Centromere protein J OS=Homo sapiens OX=9606 GN=CENPJ PE=1 SV=2	1.2	1.16667	1.4	0	0		1	2		1	2	0	1	2		1338	152.9	6.61
Q3KQU3	MAP7D1	MAP7 domain-containing protein 1 OS=Homo sapiens OX=9606 GN=MAP7D1 PE=1 SV=1	1.2	1.16667	1.4	0	0		1	4		1	2	0	1	2		841	92.8	10.11
Q96EP1-2	CHFR	Isoform 2 of E3 ubiquitin-protein ligase CHFR OS=Homo sapiens OX=9606 GN=CHFR	2.6	1.15385	3	31.86	37.91		17	19		8	10	0	7	9		652	72	5.96
Q96J01	THOC3	THO complex subunit 3 OS=Homo sapiens OX=9606 GN=THOC3 PE=1 SV=1	2.6	1.15385	3	24.73	27.97		16	26		8	10	0	5	8		351	38.7	6.09
P82930	MRPS34	28S ribosomal protein S34, mitochondrial OS=Homo sapiens OX=9606 GN=MRPS34 PE=1 SV=2	2.6	1.15385	3	21.73	27.39		46	46		8	10	0	8	8		218	25.6	9.98
Q9UBW7	ZMYM2	Zinc finger MYM-type protein 2 OS=Homo sapiens OX=9606 GN=ZMYM2 PE=1 SV=1	2.6	1.15385	3	16.44	8.8		8	7		8	10	0	7	7		1377	154.8	6.34
P38646	HSPA9	Stress-70 protein, mitochondrial OS=Homo sapiens OX=9606 GN=HSPA9 PE=1 SV=2	0.529197	1.15172	0.609489	502.91	579.17	1042.8	48	48	52	140	162	269	33	33	40	679	73.6	6.16
Q9BRS2	RIOK1	Serine/threonine-protein kinase RIO1 OS=Homo sapiens OX=9606 GN=RIOK1 PE=1 SV=2	0.2	1.14286	0.228571	4.07	6.08	94.34	2	5	34	2	3	30	2	3	19	568	65.5	6.19
P23588	EIF4B	Eukaryotic translation initiation factor 4B OS=Homo sapiens OX=9606 GN=EIF4B PE=1 SV=2	0.269231	1.14286	0.307692	6.88	8.68	67.45	5	6	26	2	3	21	2	3	13	611	69.1	5.73
P08865	RPSA	40S ribosomal protein SA OS=Homo sapiens OX=9606 GN=RPSA PE=1 SV=4	1.16667	1.14286	1.33333	32.17	37.48	23.4	23	23	27	9	11	7	7	7	5	295	32.8	4.87
P55884	EIF3B	Eukaryotic translation initiation factor 3 subunit B OS=Homo sapiens OX=9606 GN=EIF3B PE=1 SV=3	1.55556	1.14286	1.77778	30.18	37.15	20.45	12	20	6	9	11	4	7	10	3	814	92.4	5
P82933	MRPS9	28S ribosomal protein S9, mitochondrial OS=Homo sapiens OX=9606 GN=MRPS9 PE=1 SV=2	2.625	1.14286	3	60.92	54.12	6.59	29	30	8	16	19	3	12	11	3	396	45.8	9.51
Q9NZL4	HSPBP1	Hsp70-binding protein 1 OS=Homo sapiens OX=9606 GN=HSPBP1 PE=1 SV=2	0.875	1.14286	1	7.48	9.25	10.48	9	12	9	2	3	3	2	3	3	359	39.3	5.21
Q15459	SF3A1	Splicing factor 3A subunit 1 OS=Homo sapiens OX=9606 GN=SF3A1 PE=1 SV=1	0.875	1.14286	1	6.85	9.35	6.91	5	6	4	2	3	3	2	3	3	793	88.8	5.22
Q6P2E9	EDC4	Enhancer of mRNA-decapping protein 4 OS=Homo sapiens OX=9606 GN=EDC4 PE=1 SV=1	0.875	1.14286	1	5.04	4.88	9.45	2	5	5	2	3	3	2	3	3	1401	151.6	5.86
O00743	PPP6C	Serine/threonine-protein phosphatase 6 catalytic subunit OS=Homo sapiens OX=9606 GN=PPP6C PE=1 SV=1	0.875	1.14286	1	0	2.13	9.24	6	9	9	2	3	3	1	2	2	305	35.1	5.69
P30050	RPL12	60S ribosomal protein L12 OS=Homo sapiens OX=9606 GN=RPL12 PE=1 SV=1	1	1.14286	1.14286	7.3	11.12	8.1	15	15	15	2	3	2	2	2	2	165	17.8	9.42
P27824	CANX	Calnexin OS=Homo sapiens OX=9606 GN=CANX PE=1 SV=2	1	1.14286	1.14286	7.2	8.79	5.87	4	7	4	2	3	2	2	3	2	592	67.5	4.6
O14893	GEMIN2	Gem-associated protein 2 OS=Homo sapiens OX=9606 GN=GEMIN2 PE=1 SV=1	1	1.14286	1.14286	6.56	5.84	6.38	7	14	7	2	3	2	2	3	2	280	31.6	5.58
P24941	CDK2	Cyclin-dependent kinase 2 OS=Homo sapiens OX=9606 GN=CDK2 PE=1 SV=2	1	1.14286	1.14286	2.5	5.12	4.44	7	16	7	2	3	2	2	3	2	298	33.9	8.68
Q9UKG1	APPL1	DCC-interacting protein 13-alpha OS=Homo sapiens OX=9606 GN=APPL1 PE=1 SV=1	1.16667	1.14286	1.33333	8.42	5.99	2.58	5	5	2	2	3	1	2	3	1	709	79.6	5.41
Q9NZ01	TECR	Very-long-chain enoyl-CoA reductase OS=Homo sapiens OX=9606 GN=TECR PE=1 SV=1	1.16667	1.14286	1.33333	7.77	3.59	2.36	6	9	3	2	3	1	2	3	1	308	36	9.45
Q9NZB2	FAM120A	Constitutive coactivator of PPAR-gamma-like protein 1 OS=Homo sapiens OX=9606 GN=FAM120A PE=1 SV=2	1.16667	1.14286	1.33333	6.83	10.4	3.32	2	4	2	2	3	1	2	3	1	1118	121.8	8.88
Q15334	LLGL1	Lethal(2) giant larvae protein homolog 1 OS=Homo sapiens OX=9606 GN=LLGL1 PE=1 SV=3	1.16667	1.14286	1.33333	6.24	10.27	3.66	2	5	1	2	3	1	2	3	1	1064	115.3	6.29
P78559	MAP1A	Microtubule-associated protein 1A OS=Homo sapiens OX=9606 GN=MAP1A PE=1 SV=6	1.16667	1.14286	1.33333	5.92	5.48	2.96	1	2	0	2	3	1	2	3	1	2803	305.3	4.92
Q00536	CDK16	Cyclin-dependent kinase 16 OS=Homo sapiens OX=9606 GN=CDK16 PE=1 SV=1	1.16667	1.14286	1.33333	5.89	5.74	2.42	4	6	2	2	3	1	2	3	1	496	55.7	7.62
Q08170	SRSF4	Serine/arginine-rich splicing factor 4 OS=Homo sapiens OX=9606 GN=SRSF4 PE=1 SV=2	1.16667	1.14286	1.33333	5.01	5.18	4.12	3	6	2	2	3	1	2	3	1	494	56.6	11.52
Q8IYJ1	CPNE9	Copine-9 OS=Homo sapiens OX=9606 GN=CPNE9 PE=1 SV=3	1.16667	1.14286	1.33333	4.57	4.51	2.67	2	4	2	2	3	1	1	2	1	553	61.8	5.34
O95900	TRUB2	Mitochondrial mRNA pseudouridine synthase TRUB2 OS=Homo sapiens OX=9606 GN=TRUB2 PE=1 SV=1	1.16667	1.14286	1.33333	1.99	2.17	3.8	8	14	4	2	3	1	2	3	1	331	36.7	8.98
Q9BRP1	PDCD2L	Programmed cell death protein 2-like OS=Homo sapiens OX=9606 GN=PDCD2L PE=1 SV=1	2.8	1.14286	3.2	47.65	42.76		13	16		9	11	0	4	5		358	39.4	4.86
Q9NYB0	TERF2IP	Telomeric repeat-binding factor 2-interacting protein 1 OS=Homo sapiens OX=9606 GN=TERF2IP PE=1 SV=1	1.4	1.14286	1.6	11.81	14.55		7	12		2	3	0	1	2		399	44.2	4.73
Q96H79	ZC3HAV1L	Zinc finger CCCH-type antiviral protein 1-like OS=Homo sapiens OX=9606 GN=ZC3HAV1L PE=1 SV=2	1.4	1.14286	1.6	9.72	15.16		7	19		2	3	0	1	3		300	32.9	8.13
Q9BTK6	PAGR1	PAXIP1-associated glutamate-rich protein 1 OS=Homo sapiens OX=9606 GN=PAGR1 PE=1 SV=1	1.4	1.14286	1.6	9.1	8.74		23	23		2	3	0	2	2		254	27.7	4.46
Q9H6Z4	RANBP3	Ran-binding protein 3 OS=Homo sapiens OX=9606 GN=RANBP3 PE=1 SV=1	1.4	1.14286	1.6	9.03	11.33		5	6		2	3	0	2	3		567	60.2	4.78
Q8WVD3	RNF138	E3 ubiquitin-protein ligase RNF138 OS=Homo sapiens OX=9606 GN=RNF138 PE=1 SV=1	1.4	1.14286	1.6	8.99	14.14		21	21		2	3	0	2	2		245	28.2	6.93
Q9NVV4	MTPAP	Poly(A) RNA polymerase, mitochondrial OS=Homo sapiens OX=9606 GN=MTPAP PE=1 SV=1	1.4	1.14286	1.6	8.72	12.31		6	6		2	3	0	2	2		582	66.1	9.04
P40222	TXLNA	Alpha-taxilin OS=Homo sapiens OX=9606 GN=TXLNA PE=1 SV=3	1.4	1.14286	1.6	8.34	9.11		10	10		2	3	0	2	2		546	61.9	6.52
Q96BH1	RNF25	E3 ubiquitin-protein ligase RNF25 OS=Homo sapiens OX=9606 GN=RNF25 PE=1 SV=1	1.4	1.14286	1.6	7.94	6.63		9	9		2	3	0	2	2		459	51.2	6.54
Q9UI12	ATP6V1H	V-type proton ATPase subunit H OS=Homo sapiens OX=9606 GN=ATP6V1H PE=1 SV=1	1.4	1.14286	1.6	7.62	8.92		8	9		2	3	0	2	3		483	55.8	6.48
Q9H4M9	EHD1	EH domain-containing protein 1 OS=Homo sapiens OX=9606 GN=EHD1 PE=1 SV=2	1.4	1.14286	1.6	7.57	3.33		6	12		2	3	0	2	3		534	60.6	6.83
O75794	CDC123	Cell division cycle protein 123 homolog OS=Homo sapiens OX=9606 GN=CDC123 PE=1 SV=1	1.4	1.14286	1.6	7.48	8.8		8	11		2	3	0	2	3		336	39.1	4.81
P46783	RPS10	40S ribosomal protein S10 OS=Homo sapiens OX=9606 GN=RPS10 PE=1 SV=1	1.4	1.14286	1.6	7.47	7.9		14	14		2	3	0	2	2		165	18.9	10.15
Q9GZU8	FAM192A	PSME3-interacting protein OS=Homo sapiens OX=9606 GN=FAM192A PE=1 SV=1	1.4	1.14286	1.6	7.25	6.6		10	13		2	3	0	2	3		254	28.9	5.45
Q96IZ0	PAWR	PRKC apoptosis WT1 regulator protein OS=Homo sapiens OX=9606 GN=PAWR PE=1 SV=1	1.4	1.14286	1.6	7.19	11.96		14	19		2	3	0	2	3		340	36.5	5.41
Q9Y697	NFS1	Cysteine desulfurase, mitochondrial OS=Homo sapiens OX=9606 GN=NFS1 PE=1 SV=3	1.4	1.14286	1.6	7.07	10.65		5	5		2	3	0	2	2		457	50.2	8.31
Q9BTE6	AARSD1	Alanyl-tRNA editing protein Aarsd1 OS=Homo sapiens OX=9606 GN=AARSD1 PE=1 SV=2	1.4	1.14286	1.6	7.03	3.6		8	8		2	3	0	2	2		412	45.5	6.42
O94763	URI1	Unconventional prefoldin RPB5 interactor 1 OS=Homo sapiens OX=9606 GN=URI1 PE=1 SV=3	1.4	1.14286	1.6	6.63	8.55		5	5		2	3	0	2	2		535	59.8	5.05
Q9H8M7	MINDY3	Ubiquitin carboxyl-terminal hydrolase MINDY-3 OS=Homo sapiens OX=9606 GN=MINDY3 PE=1 SV=1	1.4	1.14286	1.6	6.58	9.2		7	7		2	3	0	2	2		445	49.7	4.77
Q9H992	MARCH7	E3 ubiquitin-protein ligase MARCH7 OS=Homo sapiens OX=9606 GN=MARCH7 PE=1 SV=1	1.4	1.14286	1.6	6.31	8.85		5	7		2	3	0	2	3		704	78	6.77
Q96KQ7	EHMT2	Histone-lysine N-methyltransferase EHMT2 OS=Homo sapiens OX=9606 GN=EHMT2 PE=1 SV=3	1.4	1.14286	1.6	5.53	7.2		2	4		2	3	0	2	3		1210	132.3	5.45
Q9BSJ8	ESYT1	Extended synaptotagmin-1 OS=Homo sapiens OX=9606 GN=ESYT1 PE=1 SV=1	1.4	1.14286	1.6	5.5	8.66		3	4		2	3	0	2	3		1104	122.8	5.83
Q99426	TBCB	Tubulin-folding cofactor B OS=Homo sapiens OX=9606 GN=TBCB PE=1 SV=2	1.4	1.14286	1.6	5.31	8.03		11	11		2	3	0	2	3		244	27.3	5.15
P49336	CDK8	Cyclin-dependent kinase 8 OS=Homo sapiens OX=9606 GN=CDK8 PE=1 SV=1	1.4	1.14286	1.6	5.3	9.26		4	8		2	3	0	2	3		464	53.3	8.57
P19174	PLCG1	1-phosphatidylinositol 4,5-bisphosphate phosphodiesterase gamma-1 OS=Homo sapiens OX=9606 GN=PLCG1 PE=1 SV=1	1.4	1.14286	1.6	5.3	7.59		2	3		2	3	0	2	3		1290	148.4	6.05
Q3SY69	ALDH1L2	Mitochondrial 10-formyltetrahydrofolate dehydrogenase OS=Homo sapiens OX=9606 GN=ALDH1L2 PE=1 SV=2	1.4	1.14286	1.6	5.23	6.1		2	4		2	3	0	2	3		923	101.7	6.52
Q9NPB8	GPCPD1	Glycerophosphocholine phosphodiesterase GPCPD1 OS=Homo sapiens OX=9606 GN=GPCPD1 PE=1 SV=2	1.4	1.14286	1.6	5.18	4.96		5	5		2	3	0	2	3		672	76	5.53
Q9NXR1-1	NDE1	Isoform 2 of Nuclear distribution protein nudE homolog 1 OS=Homo sapiens OX=9606 GN=NDE1	1.4	1.14286	1.6	5.13	9.71		7	11		2	3	0	2	3		346	38.8	5.27
O15541	RNF113A	E3 ubiquitin-protein ligase RNF113A OS=Homo sapiens OX=9606 GN=RNF113A PE=1 SV=1	1.4	1.14286	1.6	4.9	10.26		10	15		2	3	0	2	3		343	38.8	5.69
O75943	RAD17	Cell cycle checkpoint protein RAD17 OS=Homo sapiens OX=9606 GN=RAD17 PE=1 SV=2	1.4	1.14286	1.6	4.8	6.57		3	5		2	3	0	2	3		681	77	7.06
P22681	CBL	E3 ubiquitin-protein ligase CBL OS=Homo sapiens OX=9606 GN=CBL PE=1 SV=2	1.4	1.14286	1.6	4.66	5.11		2	4		2	3	0	2	3		906	99.6	6.54
Q6R327	RICTOR	Rapamycin-insensitive companion of mTOR OS=Homo sapiens OX=9606 GN=RICTOR PE=1 SV=1	1.4	1.14286	1.6	4.55	9.96		2	3		2	3	0	2	2		1708	192.1	7.47
P61353	RPL27	60S ribosomal protein L27 OS=Homo sapiens OX=9606 GN=RPL27 PE=1 SV=2	1.4	1.14286	1.6	4.53	8.76		13	30		2	3	0	2	3		136	15.8	10.56
Q6P1N0	CC2D1A	Coiled-coil and C2 domain-containing protein 1A OS=Homo sapiens OX=9606 GN=CC2D1A PE=1 SV=1	1.4	1.14286	1.6	4.49	7.32		2	3		2	3	0	2	3		951	104	8.09
Q68CQ4	DIEXF	Digestive organ expansion factor homolog OS=Homo sapiens OX=9606 GN=DIEXF PE=1 SV=2	1.4	1.14286	1.6	4.4	7.24		3	5		2	3	0	2	3		756	87	5.88
P30048	PRDX3	Thioredoxin-dependent peroxide reductase, mitochondrial OS=Homo sapiens OX=9606 GN=PRDX3 PE=1 SV=3	1.4	1.14286	1.6	4.33	7.6		5	9		2	3	0	1	2		256	27.7	7.78
Q96EK7	FAM120B	Constitutive coactivator of peroxisome proliferator-activated receptor gamma OS=Homo sapiens OX=9606 GN=FAM120B PE=1 SV=1	1.4	1.14286	1.6	4.29	7.36		3	6		2	3	0	2	3		910	103.7	5.69
Q12873	CHD3	Chromodomain-helicase-DNA-binding protein 3 OS=Homo sapiens OX=9606 GN=CHD3 PE=1 SV=3	1.4	1.14286	1.6	4.15	7.49		1	2		2	3	0	2	3		2000	226.5	7.3
Q13188	STK3	Serine/threonine-protein kinase 3 OS=Homo sapiens OX=9606 GN=STK3 PE=1 SV=2	1.4	1.14286	1.6	3.85	3.88		2	5		2	3	0	1	2		491	56.3	5.24
Q86VW0	SESTD1	SEC14 domain and spectrin repeat-containing protein 1 OS=Homo sapiens OX=9606 GN=SESTD1 PE=1 SV=2	1.4	1.14286	1.6	3.08	6.16		4	6		2	3	0	2	3		696	79.3	5.1
Q86XZ4	SPATS2	Spermatogenesis-associated serine-rich protein 2 OS=Homo sapiens OX=9606 GN=SPATS2 PE=1 SV=1	1.4	1.14286	1.6	3.01	5.01		6	7		2	3	0	2	2		545	59.5	8.9
O95453	PARN	Poly(A)-specific ribonuclease PARN OS=Homo sapiens OX=9606 GN=PARN PE=1 SV=1	1.4	1.14286	1.6	2.8	4.59		5	7		2	3	0	2	3		639	73.4	6.2
Q8TDJ6	DMXL2	DmX-like protein 2 OS=Homo sapiens OX=9606 GN=DMXL2 PE=1 SV=2	1.4	1.14286	1.6	2.64	4.51		1	1		2	3	0	2	3		3036	339.4	6.38
Q96ER3	SAAL1	Protein SAAL1 OS=Homo sapiens OX=9606 GN=SAAL1 PE=1 SV=2	1.4	1.14286	1.6	1.76	4.13		4	8		2	3	0	2	3		474	53.5	4.5
P25787	PSMA2	Proteasome subunit alpha type-2 OS=Homo sapiens OX=9606 GN=PSMA2 PE=1 SV=2	1.4	1.14286	1.6	1.64	5.64		8	17		2	3	0	2	3		234	25.9	7.43
Q8N108	MIER1	Mesoderm induction early response protein 1 OS=Homo sapiens OX=9606 GN=MIER1 PE=1 SV=2	1.4	1.14286	1.6	1.61	4.44		4	6		2	3	0	1	2		512	57.9	4.42
P27708	CAD	CAD protein OS=Homo sapiens OX=9606 GN=CAD PE=1 SV=3	1.38356	1.13861	1.57534	357.53	355.43	274.62	27	31	25	96	110	68	52	59	45	2225	242.8	6.46
P12235	SLC25A4	ADP/ATP translocase 1 OS=Homo sapiens OX=9606 GN=SLC25A4 PE=1 SV=4	0.555556	1.13333	0.62963	25.61	30.77	70.75	25	22	29	10	12	22	8	8	10	298	33	9.76
O75821	EIF3G	Eukaryotic translation initiation factor 3 subunit G OS=Homo sapiens OX=9606 GN=EIF3G PE=1 SV=2	1.66667	1.13333	1.88889	40.79	37.05	9.68	29	29	23	10	12	4	8	7	4	320	35.6	6.13
P46778	RPL21	60S ribosomal protein L21 OS=Homo sapiens OX=9606 GN=RPL21 PE=1 SV=2	2.14286	1.13333	2.42857	19.28	25.8	3.8	29	33	11	10	12	2	5	4	1	160	18.6	10.49
Q9Y4E8	USP15	Ubiquitin carboxyl-terminal hydrolase 15 OS=Homo sapiens OX=9606 GN=USP15 PE=1 SV=3	3.28571	1.13043	3.71429	55.8	55.44	5.82	18	19	2	18	21	2	16	16	2	981	112.3	5.22
P78371	CCT2	T-complex protein 1 subunit beta OS=Homo sapiens OX=9606 GN=CCT2 PE=1 SV=4	2.34783	1.12963	2.65217	167.42	159.27	69.04	48	48	40	49	56	18	26	26	15	535	57.5	6.46
P13645	KRT10	Keratin, type I cytoskeletal 10 OS=Homo sapiens OX=9606 GN=KRT10 PE=1 SV=6	1	1.12676	1.12676	209.82	261.46	226.2	35	40	40	66	75	66	22	26	27	584	58.8	5.21
P17066	HSPA6	Heat shock 70 kDa protein 6 OS=Homo sapiens OX=9606 GN=HSPA6 PE=1 SV=2	0.311828	1.12644	0.351254	229.31	251.06	638.33	21	21	29	82	93	274	14	15	17	643	71	6.14
P46821	MAP1B	Microtubule-associated protein 1B OS=Homo sapiens OX=9606 GN=MAP1B PE=1 SV=2	0.347826	1.125	0.391304	5.64	9.38	62.63	2	3	11	3	4	18	3	4	16	2468	270.5	4.81
Q9UNE7	STUB1	E3 ubiquitin-protein ligase CHIP OS=Homo sapiens OX=9606 GN=STUB1 PE=1 SV=2	0.363636	1.125	0.409091	10.94	14.71	69.22	11	16	36	3	4	17	3	4	12	303	34.8	5.87
P13861	PRKAR2A	cAMP-dependent protein kinase type II-alpha regulatory subunit OS=Homo sapiens OX=9606 GN=PRKAR2A PE=1 SV=2	1	1.125	1.125	12.87	14.72	5.69	10	13	8	3	4	3	3	4	3	404	45.5	5.07
P49815	TSC2	Tuberin OS=Homo sapiens OX=9606 GN=TSC2 PE=1 SV=2	1.14286	1.125	1.28571	8.98	10.98	4.34	2	4	1	3	4	2	2	4	1	1807	200.5	7.31
Q13148	TARDBP	TAR DNA-binding protein 43 OS=Homo sapiens OX=9606 GN=TARDBP PE=1 SV=1	1.33333	1.125	1.5	12.4	13.57	3.16	7	10	3	3	4	1	2	3	1	414	44.7	6.19
O75600	GCAT	2-amino-3-ketobutyrate coenzyme A ligase, mitochondrial OS=Homo sapiens OX=9606 GN=GCAT PE=1 SV=1	1.33333	1.125	1.5	10.8	12.69	0	8	13	5	3	4	1	3	4	1	419	45.3	8.05
Q9Y2T2	AP3M1	AP-3 complex subunit mu-1 OS=Homo sapiens OX=9606 GN=AP3M1 PE=1 SV=1	1.33333	1.125	1.5	9.8	8.33	2.37	9	14	2	3	4	1	3	4	1	418	46.9	6.93
Q96LB3	IFT74	Intraflagellar transport protein 74 homolog OS=Homo sapiens OX=9606 GN=IFT74 PE=1 SV=1	1.33333	1.125	1.5	8.46	12.62	2.2	7	9	2	3	4	1	3	4	1	600	69.2	6
O95782	AP2A1	AP-2 complex subunit alpha-1 OS=Homo sapiens OX=9606 GN=AP2A1 PE=1 SV=3	1.33333	1.125	1.5	7.33	8.87	2.09	3	4	1	3	4	1	3	4	1	977	107.5	7.03
P46977	STT3A	Dolichyl-diphosphooligosaccharide--protein glycosyltransferase subunit STT3A OS=Homo sapiens OX=9606 GN=STT3A PE=1 SV=2	1.33333	1.125	1.5	4.61	7.51	0	4	5	1	3	4	1	3	4	1	705	80.5	8.07
Q15003	NCAPH	Condensin complex subunit 2 OS=Homo sapiens OX=9606 GN=NCAPH PE=1 SV=3	1.6	1.125	1.8	11.72	14.51		6	10		3	4	0	3	4		741	82.5	5.06
Q13557	CAMK2D	Calcium/calmodulin-dependent protein kinase type II subunit delta OS=Homo sapiens OX=9606 GN=CAMK2D PE=1 SV=3	1.6	1.125	1.8	11.45	12.7		9	11		3	4	0	3	4		499	56.3	7.25
Q13555	CAMK2G	Calcium/calmodulin-dependent protein kinase type II subunit gamma OS=Homo sapiens OX=9606 GN=CAMK2G PE=1 SV=4	1.6	1.125	1.8	11.4	11.61		8	9		3	4	0	3	4		558	62.6	7.83
Q9UKV5	AMFR	E3 ubiquitin-protein ligase AMFR OS=Homo sapiens OX=9606 GN=AMFR PE=1 SV=2	1.6	1.125	1.8	11.02	19.33		14	14		3	4	0	3	3		643	72.9	6.39
Q96RT7	TUBGCP6	Gamma-tubulin complex component 6 OS=Homo sapiens OX=9606 GN=TUBGCP6 PE=1 SV=3	1.6	1.125	1.8	10.77	15.53		2	4		3	4	0	3	4		1819	200.4	6.32
O15372	EIF3H	Eukaryotic translation initiation factor 3 subunit H OS=Homo sapiens OX=9606 GN=EIF3H PE=1 SV=1	1.6	1.125	1.8	10.65	6.25		13	9		3	4	0	3	3		352	39.9	6.54
Q8IZL8	PELP1	Proline-, glutamic acid- and leucine-rich protein 1 OS=Homo sapiens OX=9606 GN=PELP1 PE=1 SV=2	1.6	1.125	1.8	10.42	9.42		4	5		3	4	0	3	4		1130	119.6	4.34
Q96FW1	OTUB1	Ubiquitin thioesterase OTUB1 OS=Homo sapiens OX=9606 GN=OTUB1 PE=1 SV=2	1.6	1.125	1.8	9.96	13.01		13	17		3	4	0	3	4		271	31.3	4.94
Q9NZW5	MPP6	MAGUK p55 subfamily member 6 OS=Homo sapiens OX=9606 GN=MPP6 PE=1 SV=2	1.6	1.125	1.8	9.65	12.4		7	9		3	4	0	3	4		540	61.1	6.18
Q9Y224	RTRAF	RNA transcription, translation and transport factor protein OS=Homo sapiens OX=9606 GN=RTRAF PE=1 SV=1	1.6	1.125	1.8	8.78	11.84		16	20		3	4	0	3	4		244	28.1	6.65
P62851	RPS25	40S ribosomal protein S25 OS=Homo sapiens OX=9606 GN=RPS25 PE=1 SV=1	1.6	1.125	1.8	8.38	10.67		22	30		3	4	0	3	4		125	13.7	10.11
Q9UHP3	USP25	Ubiquitin carboxyl-terminal hydrolase 25 OS=Homo sapiens OX=9606 GN=USP25 PE=1 SV=4	1.6	1.125	1.8	7.85	10.63		3	5		3	4	0	3	4		1055	122.1	5.34
Q16777	HIST2H2AC	Histone H2A type 2-C OS=Homo sapiens OX=9606 GN=HIST2H2AC PE=1 SV=4	1.6	1.125	1.8	7.73	13.28		22	27		3	4	0	2	3		129	14	10.9
Q9H501	ESF1	ESF1 homolog OS=Homo sapiens OX=9606 GN=ESF1 PE=1 SV=1	1.6	1.125	1.8	7.61	6.74		4	5		3	4	0	3	4		851	98.7	5.11
O15037	KHNYN	Protein KHNYN OS=Homo sapiens OX=9606 GN=KHNYN PE=1 SV=3	1.6	1.125	1.8	7.17	11.93		6	8		3	4	0	3	4		678	74.5	7.02
Q96SI1	KCTD15	BTB/POZ domain-containing protein KCTD15 OS=Homo sapiens OX=9606 GN=KCTD15 PE=1 SV=1	1.6	1.125	1.8	6.2	7.82		14	17		3	4	0	3	4		283	31.9	7.44
Q96J02	ITCH	E3 ubiquitin-protein ligase Itchy homolog OS=Homo sapiens OX=9606 GN=ITCH PE=1 SV=2	1.6	1.125	1.8	6.06	8.15		4	6		3	4	0	3	4		903	102.7	6.3
Q7Z6J9	TSEN54	tRNA-splicing endonuclease subunit Sen54 OS=Homo sapiens OX=9606 GN=TSEN54 PE=1 SV=3	1.6	1.125	1.8	5.75	9.61		8	9		3	4	0	3	4		526	58.8	7.91
O75145	PPFIA3	Liprin-alpha-3 OS=Homo sapiens OX=9606 GN=PPFIA3 PE=1 SV=3	1.6	1.125	1.8	5.71	8.35		3	5		3	4	0	2	4		1194	133.4	5.68
Q92667	AKAP1	A-kinase anchor protein 1, mitochondrial OS=Homo sapiens OX=9606 GN=AKAP1 PE=1 SV=1	1.6	1.125	1.8	5.49	9.78		8	9		3	4	0	3	4		903	97.3	4.94
Q9NXG2	THUMPD1	THUMP domain-containing protein 1 OS=Homo sapiens OX=9606 GN=THUMPD1 PE=1 SV=2	1.6	1.125	1.8	5.34	11.51		17	10		3	4	0	3	4		353	39.3	7.88
Q02218	OGDH	2-oxoglutarate dehydrogenase, mitochondrial OS=Homo sapiens OX=9606 GN=OGDH PE=1 SV=3	1.6	1.125	1.8	5.06	5.41		3	4		3	4	0	3	3		1023	115.9	6.86
P11021	HSPA5	Endoplasmic reticulum chaperone BiP OS=Homo sapiens OX=9606 GN=HSPA5 PE=1 SV=2	1.19608	1.12295	1.34314	453.76	481.96	327.64	52	52	51	117	132	97	38	39	34	654	72.3	5.16
O00231	PSMD11	26S proteasome non-ATPase regulatory subunit 11 OS=Homo sapiens OX=9606 GN=PSMD11 PE=1 SV=3	1.21429	1.11765	1.35714	41.42	44.77	30.25	30	35	22	12	14	9	11	13	8	422	47.4	6.48
Q99832	CCT7	T-complex protein 1 subunit eta OS=Homo sapiens OX=9606 GN=CCT7 PE=1 SV=2	1.88889	1.11765	2.11111	39.54	51.54	14.87	26	25	7	12	14	4	10	12	2	543	59.3	7.65
P78347	GTF2I	General transcription factor II-I OS=Homo sapiens OX=9606 GN=GTF2I PE=1 SV=2	2.125	1.11765	2.375	38.99	38.46	12.95	14	13	5	12	14	3	12	13	3	998	112.3	6.39
P06753-2	TPM3	Isoform 2 of Tropomyosin alpha-3 chain OS=Homo sapiens OX=9606 GN=TPM3	2.83333	1.11765	3.16667	37.05	38.83	2.91	39	36	5	12	14	1	9	9	1	248	29	4.78
Q16875	PFKFB3	6-phosphofructo-2-kinase/fructose-2,6-bisphosphatase 3 OS=Homo sapiens OX=9606 GN=PFKFB3 PE=1 SV=1	0.529412	1.11111	0.588235	14	13.66	36.02	9	10	25	4	5	12	4	5	12	520	59.6	8.21
P29692-2	EEF1D	Isoform 2 of Elongation factor 1-delta OS=Homo sapiens OX=9606 GN=EEF1D	1	1.11111	1.11111	14.71	17.06	17.94	8	12	10	4	5	4	3	5	4	647	71.4	6.42
Q9BRX2	PELO	Protein pelota homolog OS=Homo sapiens OX=9606 GN=PELO PE=1 SV=2	1.125	1.11111	1.25	14.4	11.59	7.6	11	16	9	4	5	3	4	5	3	385	43.3	6.34
Q06787-7	FMR1	Isoform 7 of Synaptic functional regulator FMR1 OS=Homo sapiens OX=9606 GN=FMR1	1.125	1.11111	1.25	11.42	12.17	6.37	7	10	6	4	5	3	4	4	3	615	69.1	7.23
P62263	RPS14	40S ribosomal protein S14 OS=Homo sapiens OX=9606 GN=RPS14 PE=1 SV=3	1.28571	1.11111	1.42857	16.29	23.64	6.43	30	30	17	4	5	2	4	3	2	151	16.3	10.05
P14625	HSP90B1	Endoplasmin OS=Homo sapiens OX=9606 GN=HSP90B1 PE=1 SV=1	1.28571	1.11111	1.42857	13.7	17.01	7.31	3	3	2	4	5	2	3	3	2	803	92.4	4.84
Q14318	FKBP8	Peptidyl-prolyl cis-trans isomerase FKBP8 OS=Homo sapiens OX=9606 GN=FKBP8 PE=1 SV=2	1.5	1.11111	1.66667	15.6	21.11	3.15	13	10	4	4	5	1	4	3	1	412	44.5	4.84
Q96JK2	DCAF5	DDB1- and CUL4-associated factor 5 OS=Homo sapiens OX=9606 GN=DCAF5 PE=1 SV=2	1.5	1.11111	1.66667	14.34	8.35	3.97	6	5	1	4	5	1	4	4	1	942	103.9	5.76
Q14694	USP10	Ubiquitin carboxyl-terminal hydrolase 10 OS=Homo sapiens OX=9606 GN=USP10 PE=1 SV=2	1.5	1.11111	1.66667	13.16	15.51	1.8	7	9	2	4	5	1	4	5	1	798	87.1	5.31
Q96K76	USP47	Ubiquitin carboxyl-terminal hydrolase 47 OS=Homo sapiens OX=9606 GN=USP47 PE=1 SV=3	3.6	1.11111	4	40.18	45.88		11	16		13	15	0	10	14		1375	157.2	5.08
Q04323	UBXN1	UBX domain-containing protein 1 OS=Homo sapiens OX=9606 GN=UBXN1 PE=1 SV=2	1.8	1.11111	2	22.15	25		17	21		4	5	0	3	4		297	33.3	5.25
Q9H1I8	ASCC2	Activating signal cointegrator 1 complex subunit 2 OS=Homo sapiens OX=9606 GN=ASCC2 PE=1 SV=3	1.8	1.11111	2	16.73	19.36		9	9		4	5	0	4	4		757	86.3	5.16
Q0VDF9	HSPA14	Heat shock 70 kDa protein 14 OS=Homo sapiens OX=9606 GN=HSPA14 PE=1 SV=1	1.8	1.11111	2	15.91	17.42		13	14		4	5	0	4	5		509	54.8	5.59
O43823	AKAP8	A-kinase anchor protein 8 OS=Homo sapiens OX=9606 GN=AKAP8 PE=1 SV=1	1.8	1.11111	2	15.41	13.42		9	11		4	5	0	3	4		692	76.1	5.15
P01889	HLA-B	HLA class I histocompatibility antigen, B-7 alpha chain OS=Homo sapiens OX=9606 GN=HLA-B PE=1 SV=3	1.8	1.11111	2	14.49	12.02		16	16		4	5	0	4	4		362	40.4	5.85
Q9UJX2	CDC23	Cell division cycle protein 23 homolog OS=Homo sapiens OX=9606 GN=CDC23 PE=1 SV=3	1.8	1.11111	2	14.43	12.87		11	9		4	5	0	4	3		597	68.8	7.02
Q9UK99	FBXO3	F-box only protein 3 OS=Homo sapiens OX=9606 GN=FBXO3 PE=1 SV=3	1.8	1.11111	2	13.72	16.16		12	17		4	5	0	4	5		471	54.5	5
O94992	HEXIM1	Protein HEXIM1 OS=Homo sapiens OX=9606 GN=HEXIM1 PE=1 SV=1	1.8	1.11111	2	13.72	13.86		18	18		4	5	0	4	4		359	40.6	4.89
Q01581	HMGCS1	Hydroxymethylglutaryl-CoA synthase, cytoplasmic OS=Homo sapiens OX=9606 GN=HMGCS1 PE=1 SV=2	1.8	1.11111	2	13.54	14.01		10	10		4	5	0	4	4		520	57.3	5.41
Q9Y4A5	TRRAP	Transformation/transcription domain-associated protein OS=Homo sapiens OX=9606 GN=TRRAP PE=1 SV=3	1.8	1.11111	2	13.17	7.24		2	2		4	5	0	4	5		3859	437.3	8.19
P18615	NELFE	Negative elongation factor E OS=Homo sapiens OX=9606 GN=NELFE PE=1 SV=3	1.8	1.11111	2	13.06	12.15		17	18		4	5	0	4	4		380	43.2	9.33
Q70EL1	USP54	Inactive ubiquitin carboxyl-terminal hydrolase 54 OS=Homo sapiens OX=9606 GN=USP54 PE=1 SV=4	1.8	1.11111	2	12.42	16.31		4	4		4	5	0	4	4		1684	187.3	7.28
Q96AX1	VPS33A	Vacuolar protein sorting-associated protein 33A OS=Homo sapiens OX=9606 GN=VPS33A PE=1 SV=1	1.8	1.11111	2	12.08	12.51		9	8		4	5	0	4	4		596	67.6	6.96
Q9NYU2	UGGT1	UDP-glucose:glycoprotein glucosyltransferase 1 OS=Homo sapiens OX=9606 GN=UGGT1 PE=1 SV=3	1.8	1.11111	2	11.44	13.94		3	4		4	5	0	4	5		1555	177.1	5.63
P62899	RPL31	60S ribosomal protein L31 OS=Homo sapiens OX=9606 GN=RPL31 PE=1 SV=1	1.8	1.11111	2	10.27	13.35		32	32		4	5	0	4	4		125	14.5	10.54
Q15650	TRIP4	Activating signal cointegrator 1 OS=Homo sapiens OX=9606 GN=TRIP4 PE=1 SV=4	1.8	1.11111	2	9.17	16.29		12	13		4	5	0	4	4		581	66.1	7.85
Q8TF05	PPP4R1	Serine/threonine-protein phosphatase 4 regulatory subunit 1 OS=Homo sapiens OX=9606 GN=PPP4R1 PE=1 SV=1	1.8	1.11111	2	7.36	9.24		4	5		4	5	0	4	5		950	106.9	4.77
Q96RR1	TWNK	Twinkle protein, mitochondrial OS=Homo sapiens OX=9606 GN=TWNK PE=1 SV=1	1.8	1.11111	2	6.87	0		6	8		4	5	0	2	3		684	77.1	8.98
P48643	CCT5	T-complex protein 1 subunit epsilon OS=Homo sapiens OX=9606 GN=CCT5 PE=1 SV=1	0.848485	1.10714	0.939394	74.86	67.65	80.73	30	37	42	23	26	28	15	17	17	541	59.6	5.66
Q9Y285	FARSA	Phenylalanine--tRNA ligase alpha subunit OS=Homo sapiens OX=9606 GN=FARSA PE=1 SV=3	2.71429	1.10526	3	46.66	38.86	6.17	25	28	5	14	16	2	11	12	2	508	57.5	7.8
Q15773	MLF2	Myeloid leukemia factor 2 OS=Homo sapiens OX=9606 GN=MLF2 PE=1 SV=1	0.909091	1.1	1	14.39	10.06	21.94	19	23	18	5	6	6	3	3	2	248	28.1	6.9
P07910	HNRNPC	Heterogeneous nuclear ribonucleoproteins C1/C2 OS=Homo sapiens OX=9606 GN=HNRNPC PE=1 SV=4	1.42857	1.1	1.57143	17	18.62	8.16	20	22	8	5	6	2	5	6	2	306	33.7	5.08
Q6IA86	ELP2	Elongator complex protein 2 OS=Homo sapiens OX=9606 GN=ELP2 PE=1 SV=2	1.42857	1.1	1.57143	14.86	18.21	4.53	6	8	2	5	6	2	5	6	2	826	92.4	5.96
Q5JTW2	CEP78	Centrosomal protein of 78 kDa OS=Homo sapiens OX=9606 GN=CEP78 PE=1 SV=1	1.42857	1.1	1.57143	2.4	2.16	0	8	5	5	5	6	2	3	1	1	689	76.3	8.18
P49841	GSK3B	Glycogen synthase kinase-3 beta OS=Homo sapiens OX=9606 GN=GSK3B PE=1 SV=2	1.66667	1.1	1.83333	16.8	22.66	0	17	21	7	5	6	1	4	5	1	420	46.7	8.78
Q9Y6V7	DDX49	Probable ATP-dependent RNA helicase DDX49 OS=Homo sapiens OX=9606 GN=DDX49 PE=1 SV=1	1.66667	1.1	1.83333	15.13	12.75	4.26	12	16	6	5	6	1	5	6	1	483	54.2	9.06
Q641Q2	WASHC2A	WASH complex subunit 2A OS=Homo sapiens OX=9606 GN=WASHC2A PE=1 SV=3	1.66667	1.1	1.83333	12.13	7.62	2.07	6	7	1	5	6	1	4	5	1	1341	147.1	4.81
Q9Y485	DMXL1	DmX-like protein 1 OS=Homo sapiens OX=9606 GN=DMXL1 PE=1 SV=3	1.66667	1.1	1.83333	8.77	15.69	0	2	3	1	5	6	1	5	6	1	3027	337.6	6.34
Q9H3P7	ACBD3	Golgi resident protein GCP60 OS=Homo sapiens OX=9606 GN=ACBD3 PE=1 SV=4	4	1.1	4.4	70.47	68.61		33	26		15	17	0	11	8		528	60.6	5.06
Q32MZ4	LRRFIP1	Leucine-rich repeat flightless-interacting protein 1 OS=Homo sapiens OX=9606 GN=LRRFIP1 PE=1 SV=2	2	1.1	2.2	21.98	24.38		10	11		5	6	0	5	6		808	89.2	4.65
Q9BQP7	MGME1	Mitochondrial genome maintenance exonuclease 1 OS=Homo sapiens OX=9606 GN=MGME1 PE=1 SV=1	2	1.1	2.2	20.65	25.09		18	16		5	6	0	5	4		344	39.4	7.68
O00116	AGPS	Alkyldihydroxyacetonephosphate synthase, peroxisomal OS=Homo sapiens OX=9606 GN=AGPS PE=1 SV=1	2	1.1	2.2	18.24	20.08		10	11		5	6	0	5	6		658	72.9	7.34
P18621	RPL17	60S ribosomal protein L17 OS=Homo sapiens OX=9606 GN=RPL17 PE=1 SV=3	2	1.1	2.2	17.56	19.06		32	37		5	6	0	5	6		184	21.4	10.17
Q96A65	EXOC4	Exocyst complex component 4 OS=Homo sapiens OX=9606 GN=EXOC4 PE=1 SV=1	2	1.1	2.2	16.99	19.57		6	7		5	6	0	4	5		974	110.4	6.49
Q9H269	VPS16	Vacuolar protein sorting-associated protein 16 homolog OS=Homo sapiens OX=9606 GN=VPS16 PE=1 SV=2	2	1.1	2.2	15.44	16.68		7	8		5	6	0	5	6		839	94.6	6.77
Q14674	ESPL1	Separin OS=Homo sapiens OX=9606 GN=ESPL1 PE=1 SV=3	2	1.1	2.2	15.4	17.64		3	4		5	6	0	5	6		2120	233	7.55
Q96TA2	YME1L1	ATP-dependent zinc metalloprotease YME1L1 OS=Homo sapiens OX=9606 GN=YME1L1 PE=1 SV=2	2	1.1	2.2	14.84	15.37		10	10		5	6	0	5	6		773	86.4	8.76
Q7L0Y3	TRMT10C	tRNA methyltransferase 10 homolog C OS=Homo sapiens OX=9606 GN=TRMT10C PE=1 SV=2	2	1.1	2.2	12.98	11.84		15	21		5	6	0	5	6		403	47.3	9.36
O75153	CLUH	Clustered mitochondria protein homolog OS=Homo sapiens OX=9606 GN=CLUH PE=1 SV=2	2	1.1	2.2	12.28	16.22		5	6		5	6	0	5	6		1309	146.6	6.13
P54652	HSPA2	Heat shock-related 70 kDa protein 2 OS=Homo sapiens OX=9606 GN=HSPA2 PE=1 SV=1	0.282548	1.09804	0.310249	304.98	341.24	927.67	30	28	33	97	107	356	18	19	20	639	70	5.74
P67809	YBX1	Nuclease-sensitive element-binding protein 1 OS=Homo sapiens OX=9606 GN=YBX1 PE=1 SV=3	2.07692	1.09259	2.26923	232.09	223.04	88.68	50	50	50	49	54	21	11	10	10	324	35.9	9.88
P41091	EIF2S3	Eukaryotic translation initiation factor 2 subunit 3 OS=Homo sapiens OX=9606 GN=EIF2S3 PE=1 SV=3	1.57143	1.09091	1.71429	18.95	21.59	10.2	17	17	8	6	7	2	6	6	2	472	51.1	8.4
P04843	RPN1	Dolichyl-diphosphooligosaccharide--protein glycosyltransferase subunit 1 OS=Homo sapiens OX=9606 GN=RPN1 PE=1 SV=1	1.57143	1.09091	1.71429	17.54	18.34	7.23	11	14	3	6	7	2	6	7	1	607	68.5	6.38
P62277	RPS13	40S ribosomal protein S13 OS=Homo sapiens OX=9606 GN=RPS13 PE=1 SV=2	1.83333	1.09091	2	11.7	22.97	3.21	42	39	10	6	7	1	6	7	1	151	17.2	10.54
Q92900	UPF1	Regulator of nonsense transcripts 1 OS=Homo sapiens OX=9606 GN=UPF1 PE=1 SV=2	2.2	1.09091	2.4	19.77	22.16		7	9		6	7	0	6	7		1129	124.3	6.61
Q9UJ41	RABGEF1	Rab5 GDP/GTP exchange factor OS=Homo sapiens OX=9606 GN=RABGEF1 PE=1 SV=3	2.2	1.09091	2.4	19.75	20.73		13	15		6	7	0	6	7		491	56.9	7.02
Q9Y6Y8	SEC23IP	SEC23-interacting protein OS=Homo sapiens OX=9606 GN=SEC23IP PE=1 SV=1	2.2	1.09091	2.4	16.64	18.44		6	6		6	7	0	4	4		1000	111	5.54
Q9Y496	KIF3A	Kinesin-like protein KIF3A OS=Homo sapiens OX=9606 GN=KIF3A PE=1 SV=4	2.2	1.09091	2.4	16.36	17.87		10	12		6	7	0	6	7		699	80	6.54
P49327	FASN	Fatty acid synthase OS=Homo sapiens OX=9606 GN=FASN PE=1 SV=3	2.19444	1.08861	2.38889	253.33	246.12	110.54	28	27	16	74	81	31	55	55	29	2511	273.3	6.44
Q08211	DHX9	ATP-dependent RNA helicase A OS=Homo sapiens OX=9606 GN=DHX9 PE=1 SV=4	1.59091	1.08571	1.72727	97.66	89.14	59.61	23	23	16	30	33	17	22	21	12	1270	140.9	6.84
P13647	KRT5	Keratin, type II cytoskeletal 5 OS=Homo sapiens OX=9606 GN=KRT5 PE=1 SV=3	0.96	1.08333	1.04	59.79	65.15	56.32	26	23	22	19	21	20	15	14	15	590	62.3	7.74
P55072	VCP	Transitional endoplasmic reticulum ATPase OS=Homo sapiens OX=9606 GN=VCP PE=1 SV=4	3	1.08333	3.25	107.81	90.15	23.24	38	36	13	31	34	7	23	22	7	806	89.3	5.26
Q02978	SLC25A11	Mitochondrial 2-oxoglutarate/malate carrier protein OS=Homo sapiens OX=9606 GN=SLC25A11 PE=1 SV=3	1	1.08333	1.08333	25.56	17.17	24.26	27	28	17	7	8	7	6	7	5	314	34	9.91
Q9H2U1	DHX36	ATP-dependent DNA/RNA helicase DHX36 OS=Homo sapiens OX=9606 GN=DHX36 PE=1 SV=2	1.2	1.08333	1.3	28.38	30.36	15.9	8	10	5	7	8	5	6	8	5	1008	114.7	7.68
O00410	IPO5	Importin-5 OS=Homo sapiens OX=9606 GN=IPO5 PE=1 SV=4	1.71429	1.08333	1.85714	22	11.62	4.83	5	8	3	7	8	2	6	7	2	1097	123.6	4.94
O95429	BAG4	BAG family molecular chaperone regulator 4 OS=Homo sapiens OX=9606 GN=BAG4 PE=1 SV=1	1.71429	1.08333	1.85714	20.42	22.62	6.48	26	29	6	7	8	2	6	7	2	457	49.6	5.12
Q99570	PIK3R4	Phosphoinositide 3-kinase regulatory subunit 4 OS=Homo sapiens OX=9606 GN=PIK3R4 PE=1 SV=3	2	1.08333	2.16667	20.16	21.19	2.65	7	7	1	7	8	1	7	8	1	1358	153	7.17
P36957	DLST	Dihydrolipoyllysine-residue succinyltransferase component of 2-oxoglutarate dehydrogenase complex, mitochondrial OS=Homo sapiens OX=9606 GN=DLST PE=1 SV=4	2.4	1.08333	2.6	22.45	20.99		17	20		7	8	0	7	8		453	48.7	8.95
Q05655	PRKCD	Protein kinase C delta type OS=Homo sapiens OX=9606 GN=PRKCD PE=1 SV=2	2.4	1.08333	2.6	21.02	23.3		13	13		7	8	0	7	7		676	77.5	7.75
Q14157-1	UBAP2L	Isoform 2 of Ubiquitin-associated protein 2-like OS=Homo sapiens OX=9606 GN=UBAP2L	2.4	1.08333	2.6	19.86	22.66		9	9		7	8	0	5	5		983	103.9	6.98
P62424	RPL7A	60S ribosomal protein L7a OS=Homo sapiens OX=9606 GN=RPL7A PE=1 SV=2	1.19048	1.08	1.28571	77.65	85.01	61.88	39	39	40	20	22	16	14	14	13	266	30	10.61
P16989-2	YBX3	Isoform 2 of Y-box-binding protein 3 OS=Homo sapiens OX=9606 GN=YBX3	2.27273	1.08	2.45455	98.59	99.19	29.97	43	51	20	20	22	6	8	10	5	303	31.9	9.66
P0DMV9	HSPA1B	Heat shock 70 kDa protein 1B OS=Homo sapiens OX=9606 GN=HSPA1B PE=1 SV=1	0.437599	1.07942	0.472354	695.04	746.02	1848.95	61	63	73	272	294	628	37	40	45	641	70	5.66
Q13535	ATR	Serine/threonine-protein kinase ATR OS=Homo sapiens OX=9606 GN=ATR PE=1 SV=3	7.8	1.07692	8.4	105.81	99.04		15	16		34	37	0	30	32		2644	301.2	7.43
Q6P3X3	TTC27	Tetratricopeptide repeat protein 27 OS=Homo sapiens OX=9606 GN=TTC27 PE=1 SV=1	2.6	1.07692	2.8	16.5	21.17		10	9		8	9	0	8	7		843	96.6	5.59
Q13509	TUBB3	Tubulin beta-3 chain OS=Homo sapiens OX=9606 GN=TUBB3 PE=1 SV=2	1.80597	1.07438	1.9403	332.43	336.78	211.53	34	35	32	116	125	62	16	17	16	450	50.4	4.93
O95757	HSPA4L	Heat shock 70 kDa protein 4L OS=Homo sapiens OX=9606 GN=HSPA4L PE=1 SV=3	0.518519	1.07143	0.555556	75.22	77.16	180.68	22	28	36	23	25	49	15	19	23	839	94.5	5.88
Q86V81	ALYREF	THO complex subunit 4 OS=Homo sapiens OX=9606 GN=ALYREF PE=1 SV=3	1.75	1.07143	1.875	36.4	30.09	10.41	25	25	18	9	10	3	4	4	3	257	26.9	11.15
O00425	IGF2BP3	Insulin-like growth factor 2 mRNA-binding protein 3 OS=Homo sapiens OX=9606 GN=IGF2BP3 PE=1 SV=2	2.33333	1.07143	2.5	26.98	26.23	2.34	12	15	2	9	10	1	5	7	1	579	63.7	8.87
Q99961	SH3GL1	Endophilin-A2 OS=Homo sapiens OX=9606 GN=SH3GL1 PE=1 SV=1	2.8	1.07143	3	26.97	31.04		19	20		9	10	0	6	6		368	41.5	5.43
P49959	MRE11	Double-strand break repair protein MRE11 OS=Homo sapiens OX=9606 GN=MRE11 PE=1 SV=3	2.8	1.07143	3	24.58	34.8		14	19		9	10	0	9	10		708	80.5	5.9
P08238	HSP90AB1	Heat shock protein HSP 90-beta OS=Homo sapiens OX=9606 GN=HSP90AB1 PE=1 SV=4	1.26087	1.06897	1.34783	181.56	181.96	136.8	41	41	36	53	57	41	33	35	29	724	83.2	5.03
P05141	SLC25A5	ADP/ATP translocase 2 OS=Homo sapiens OX=9606 GN=SLC25A5 PE=1 SV=7	0.769231	1.06667	0.820513	60.44	67.6	108.88	42	43	40	25	27	34	14	16	15	298	32.8	9.69
O75533	SF3B1	Splicing factor 3B subunit 1 OS=Homo sapiens OX=9606 GN=SF3B1 PE=1 SV=3	1	1.06667	1.06667	41.48	32.71	38.65	12	13	11	10	11	10	10	10	10	1304	145.7	7.09
Q86VP6	CAND1	Cullin-associated NEDD8-dissociated protein 1 OS=Homo sapiens OX=9606 GN=CAND1 PE=1 SV=2	1.66667	1.06667	1.77778	35.12	31.48	11.16	9	10	4	10	11	4	9	10	4	1230	136.3	5.78
Q14444	CAPRIN1	Caprin-1 OS=Homo sapiens OX=9606 GN=CAPRIN1 PE=1 SV=2	1.875	1.06667	2	48.49	42.97	5.74	17	21	5	10	11	3	7	8	3	709	78.3	5.25
P42167	TMPO	Lamina-associated polypeptide 2, isoforms beta/gamma OS=Homo sapiens OX=9606 GN=TMPO PE=1 SV=2	1.875	1.06667	2	34.29	34.46	9.95	31	33	8	10	11	3	9	9	3	454	50.6	9.38
P30566	ADSL	Adenylosuccinate lyase OS=Homo sapiens OX=9606 GN=ADSL PE=1 SV=2	2.5	1.06667	2.66667	31.16	32.61	1.97	24	27	2	10	11	1	8	9	1	484	54.9	7.11
Q14160	SCRIB	Protein scribble homolog OS=Homo sapiens OX=9606 GN=SCRIB PE=1 SV=4	3	1.06667	3.2	30.68	31.88		8	10		10	11	0	9	10		1630	174.8	5.07
P28482	MAPK1	Mitogen-activated protein kinase 1 OS=Homo sapiens OX=9606 GN=MAPK1 PE=1 SV=3	3	1.06667	3.2	25.24	20.58		16	14		10	11	0	7	6		360	41.4	6.98
P34931	HSPA1L	Heat shock 70 kDa protein 1-like OS=Homo sapiens OX=9606 GN=HSPA1L PE=1 SV=2	0.502058	1.06557	0.534979	300.35	318.33	716.3	33	38	32	117	125	238	18	22	19	641	70.3	6.02
O14980	XPO1	Exportin-1 OS=Homo sapiens OX=9606 GN=XPO1 PE=1 SV=1	1.30769	1.05882	1.38462	36.95	45.27	25.72	9	11	9	12	13	8	8	10	8	1071	123.3	6.06
Q07065	CKAP4	Cytoskeleton-associated protein 4 OS=Homo sapiens OX=9606 GN=CKAP4 PE=1 SV=2	2.42857	1.05882	2.57143	44.11	38.17	5.36	24	26	3	12	13	2	12	13	2	602	66	5.92
Q7Z4H7	HAUS6	HAUS augmin-like complex subunit 6 OS=Homo sapiens OX=9606 GN=HAUS6 PE=1 SV=2	3.4	1.05882	3.6	42	42.86		18	19		12	13	0	12	13		955	108.6	6.47
Q13885	TUBB2A	Tubulin beta-2A chain OS=Homo sapiens OX=9606 GN=TUBB2A PE=1 SV=1	2.05333	1.05844	2.17333	476.27	471.99	280.82	46	43	47	149	158	70	21	21	20	445	49.9	4.89
P13639	EEF2	Elongation factor 2 OS=Homo sapiens OX=9606 GN=EEF2 PE=1 SV=4	3.85185	1.05769	4.07407	338.3	297.95	70.1	38	39	20	99	105	22	38	39	16	858	95.3	6.83
P28331	NDUFS1	NADH-ubiquinone oxidoreductase 75 kDa subunit, mitochondrial OS=Homo sapiens OX=9606 GN=NDUFS1 PE=1 SV=3	2.57143	1.05556	2.71429	43.38	44.83	6.33	23	23	5	13	14	2	10	10	2	727	79.4	6.23
P46939	UTRN	Utrophin OS=Homo sapiens OX=9606 GN=UTRN PE=1 SV=2	7.2	1.05556	7.6	99.81	94.97		10	12		31	33	0	29	31		3433	394.2	5.33
Q14147	DHX34	Probable ATP-dependent RNA helicase DHX34 OS=Homo sapiens OX=9606 GN=DHX34 PE=1 SV=2	3.6	1.05556	3.8	41.53	50.43		14	12		13	14	0	12	10		1143	128	7.56
O75179	ANKRD17	Ankyrin repeat domain-containing protein 17 OS=Homo sapiens OX=9606 GN=ANKRD17 PE=1 SV=3	3.8	1.05263	4	45.67	33.1		8	7		14	15	0	13	12		2603	274.1	6.52
P26599	PTBP1	Polypyrimidine tract-binding protein 1 OS=Homo sapiens OX=9606 GN=PTBP1 PE=1 SV=1	0.689655	1.05	0.724138	44.64	40.96	84.04	21	27	31	15	16	24	8	8	11	531	57.2	9.17
P43243	MATR3	Matrin-3 OS=Homo sapiens OX=9606 GN=MATR3 PE=1 SV=2	1.33333	1.05	1.4	49.76	44.04	43.31	18	19	14	15	16	10	11	12	7	847	94.6	6.25
P40227	CCT6A	T-complex protein 1 subunit zeta OS=Homo sapiens OX=9606 GN=CCT6A PE=1 SV=3	1.53846	1.05	1.61538	51.85	55.03	23.91	23	26	17	15	16	8	9	11	6	531	58	6.68
Q6UB35	MTHFD1L	Monofunctional C1-tetrahydrofolate synthase, mitochondrial OS=Homo sapiens OX=9606 GN=MTHFD1L PE=1 SV=1	4	1.05	4.2	49.42	48.2		19	19		15	16	0	15	15		978	105.7	8.06
P22234	PAICS	Multifunctional protein ADE2 OS=Homo sapiens OX=9606 GN=PAICS PE=1 SV=3	2.33333	1.04762	2.44444	49	47.3	14.52	27	27	11	16	17	4	12	12	3	425	47	7.23
P68371	TUBB4B	Tubulin beta-4B chain OS=Homo sapiens OX=9606 GN=TUBB4B PE=1 SV=1	2.05556	1.04324	2.14444	530.48	544.05	334.98	54	57	58	180	188	85	22	25	23	445	49.8	4.89
Q13310-3	PABPC4	Isoform 3 of Polyadenylate-binding protein 4 OS=Homo sapiens OX=9606 GN=PABPC4	1.5	1.04167	1.5625	68.91	80.03	33.37	24	21	15	19	20	11	15	15	9	660	72.3	9.35
P54886	ALDH18A1	Delta-1-pyrroline-5-carboxylate synthase OS=Homo sapiens OX=9606 GN=ALDH18A1 PE=1 SV=2	4.8	1.04167	5	65.14	56.95		24	25		19	20	0	14	14		795	87.2	7.12
P52732	KIF11	Kinesin-like protein KIF11 OS=Homo sapiens OX=9606 GN=KIF11 PE=1 SV=2	0.766917	1.03922	0.796992	346.97	358.21	504.85	38	41	45	97	101	128	47	50	50	1056	119.1	5.64
Q08J23	NSUN2	tRNA (cytosine(34)-C(5))-methyltransferase OS=Homo sapiens OX=9606 GN=NSUN2 PE=1 SV=2	2.7	1.03704	2.8	81.47	60.59	14.97	30	27	10	22	23	5	17	15	5	767	86.4	6.77
P33992	MCM5	DNA replication licensing factor MCM5 OS=Homo sapiens OX=9606 GN=MCM5 PE=1 SV=5	3.5	1.03571	3.625	80.81	81.26	7.89	29	31	4	23	24	3	17	18	3	734	82.2	8.37
Q93008-1	USP9X	Isoform 2 of Probable ubiquitin carboxyl-terminal hydrolase FAF-X OS=Homo sapiens OX=9606 GN=USP9X	5.66667	1.02941	5.83333	77.78	80.82	2.75	12	13	0	29	30	1	24	24	1	2554	290.3	5.8
Q92945	KHSRP	Far upstream element-binding protein 2 OS=Homo sapiens OX=9606 GN=KHSRP PE=1 SV=4	4.5	1.02778	4.625	124.98	117.69	12.78	39	38	7	31	32	3	19	20	3	711	73.1	7.3
P00761		cRAP TRYP_PIG Trypsin OS=Sus scrofa PE=1 SV=1	1.85	1.02703	1.9	118.15	136.85	80.97	25	25	25	32	33	15	4	4	5	231	24.4	7.18
Q9BQE3	TUBA1C	Tubulin alpha-1C chain OS=Homo sapiens OX=9606 GN=TUBA1C PE=1 SV=1	2.12727	1.02564	2.18182	289.44	257.22	202.01	56	56	56	112	115	50	20	19	18	449	49.9	5.1
P07900	HSP90AA1	Heat shock protein HSP 90-alpha OS=Homo sapiens OX=9606 GN=HSP90AA1 PE=1 SV=5	1.55172	1.02222	1.58621	132.65	131.39	81.14	32	32	26	40	41	24	25	26	19	732	84.6	5.02
P53396	ACLY	ATP-citrate synthase OS=Homo sapiens OX=9606 GN=ACLY PE=1 SV=3	3.21429	1.02222	3.28571	131.05	133.24	17.22	27	32	7	40	41	9	25	28	9	1101	120.8	7.33
P11142	HSPA8	Heat shock cognate 71 kDa protein OS=Homo sapiens OX=9606 GN=HSPA8 PE=1 SV=1	0.43095	1.01818	0.438786	1417.78	1433.69	3027.22	63	62	75	435	443	1016	41	43	54	646	70.9	5.52
Q71U36	TUBA1A	Tubulin alpha-1A chain OS=Homo sapiens OX=9606 GN=TUBA1A PE=1 SV=1	2.26923	1.00847	2.28846	288.17	251.3	196.24	62	58	58	113	114	47	21	20	18	451	50.1	5.06
TXBAP01	BAP	BAPprotein OS=Homo sapiens OX=9606 GN=BAP PE=1 SV=1	0.0114201	1	0.0114201	181.7	195.31	19401	59	55	92	41	41	4023	18	18	58	493	52.1	5.54
P35527	KRT9	cRAP K1C9_HUMAN Keratin, type I cytoskeletal 9 OS=Homo sapiens GN=KRT9 PE=1 SV=3	0.70297	1	0.70297	240.88	240.91	345.46	62	63	65	66	66	96	25	27	26	623	62.1	5.3
P98175-5	RBM10	Isoform 5 of RNA-binding protein 10 OS=Homo sapiens OX=9606 GN=RBM10	0.0943396	1	0.0943396			188.3			40	0	0	48			26	995	110.3	6.28
P06748	NPM1	Nucleophosmin OS=Homo sapiens OX=9606 GN=NPM1 PE=1 SV=2	0.75	1	0.75	151.73	119.04	136.61	47	42	32	31	31	43	10	8	8	294	32.6	4.78
Q00839	HNRNPU	Heterogeneous nuclear ribonucleoprotein U OS=Homo sapiens OX=9606 GN=HNRNPU PE=1 SV=6	2	1	2	286.9	284.14	133.64	28	31	25	65	65	30	21	22	17	825	90.5	6
Q9BQA1	WDR77	Methylosome protein 50 OS=Homo sapiens OX=9606 GN=WDR77 PE=1 SV=1	0.264706	1	0.264706	15.65	11.01	118.5	15	11	34	4	4	29	4	2	8	342	36.7	5.17
Q01082	SPTBN1	Spectrin beta chain, non-erythrocytic 1 OS=Homo sapiens OX=9606 GN=SPTBN1 PE=1 SV=2	0.147059	1	0.147059			95.05			15	0	0	29			26	2364	274.4	5.57
Q99615	DNAJC7	DnaJ homolog subfamily C member 7 OS=Homo sapiens OX=9606 GN=DNAJC7 PE=1 SV=2	0.689655	1	0.689655	43.52	40.59	87.16	30	28	42	15	15	24	12	11	19	494	56.4	6.96
P17987	TCP1	T-complex protein 1 subunit alpha OS=Homo sapiens OX=9606 GN=TCP1 PE=1 SV=1	1.34615	1	1.34615	101.49	88.04	82	35	34	32	30	30	21	15	14	13	556	60.3	6.11
P62987	UBA52	Ubiquitin-60S ribosomal protein L40 OS=Homo sapiens OX=9606 GN=UBA52 PE=1 SV=2	5.56522	1	5.56522	322.03	287.54	58	52	52	37	123	123	18	10	10	5	128	14.7	9.83
Q9BUA3	SPINDOC	Spindlin interactor and repressor of chromatin-binding protein OS=Homo sapiens OX=9606 GN=SPINDOC PE=1 SV=3	0.227273	1	0.227273			71.21			58	0	0	17			12	381	41	5.01
Q9Y2H1	STK38L	Serine/threonine-protein kinase 38-like OS=Homo sapiens OX=9606 GN=STK38L PE=1 SV=3	0.25	1	0.25			58.88			32	0	0	15			12	464	54	6.81
Q01804	OTUD4	OTU domain-containing protein 4 OS=Homo sapiens OX=9606 GN=OTUD4 PE=1 SV=4	0.333333	1	0.333333	3.08	0	50.29	1	1	15	1	1	13	1	1	11	1114	124	6.71
Q6P3W7	SCYL2	SCY1-like protein 2 OS=Homo sapiens OX=9606 GN=SCYL2 PE=1 SV=1	0.277778	1	0.277778			45.79			20	0	0	13			12	929	103.6	8.22
P62701	RPS4X	40S ribosomal protein S4, X isoform OS=Homo sapiens OX=9606 GN=RPS4X PE=1 SV=2	1.41176	1	1.41176	60.14	59.43	34.53	46	40	35	19	19	12	13	13	10	263	29.6	10.15
P62258	YWHAE	14-3-3 protein epsilon OS=Homo sapiens OX=9606 GN=YWHAE PE=1 SV=1	0.941176	1	0.941176	29.95	31.14	33.39	34	42	34	11	11	12	8	8	6	255	29.2	4.74
P35998	PSMC2	26S proteasome regulatory subunit 7 OS=Homo sapiens OX=9606 GN=PSMC2 PE=1 SV=3	0.823529	1	0.823529	23.06	28.4	41.59	20	18	35	9	9	12	7	7	10	433	48.6	5.95
O60825-2	PFKFB2	Isoform 2 of 6-phosphofructo-2-kinase/fructose-2,6-bisphosphatase 2 OS=Homo sapiens OX=9606 GN=PFKFB2	0.411765	1	0.411765	5.75	5.39	40	4	4	30	2	2	12	2	2	12	471	54.4	7.56
Q8N5Z5-2	KCTD17	Isoform 2 of BTB/POZ domain-containing protein KCTD17 OS=Homo sapiens OX=9606 GN=KCTD17	0.294118	1	0.294118			46.19			34	0	0	12			7	297	33.3	4.89
Q8N8S7	ENAH	Protein enabled homolog OS=Homo sapiens OX=9606 GN=ENAH PE=1 SV=2	0.294118	1	0.294118			38.29			21	0	0	12			8	591	66.5	6.93
O43242	PSMD3	26S proteasome non-ATPase regulatory subunit 3 OS=Homo sapiens OX=9606 GN=PSMD3 PE=1 SV=2	1.86667	1	1.86667	93.53	80.01	38.26	39	40	21	23	23	10	15	17	8	534	60.9	8.44
Q15750	TAB1	TGF-beta-activated kinase 1 and MAP3K7-binding protein 1 OS=Homo sapiens OX=9606 GN=TAB1 PE=1 SV=1	0.6	1	0.6	12.17	6.89	38.36	13	11	21	4	4	10	4	4	8	504	54.6	5.52
P42704	LRPPRC	Leucine-rich PPR motif-containing protein, mitochondrial OS=Homo sapiens OX=9606 GN=LRPPRC PE=1 SV=3	2.57143	1	2.57143	80	82.2	24.85	21	22	10	31	31	9	26	28	8	1394	157.8	6.13
P62753	RPS6	40S ribosomal protein S6 OS=Homo sapiens OX=9606 GN=RPS6 PE=1 SV=1	1	1	1	36.03	28.59	33.32	25	24	26	9	9	9	7	6	8	249	28.7	10.84
P52292	KPNA2	Importin subunit alpha-1 OS=Homo sapiens OX=9606 GN=KPNA2 PE=1 SV=1	1.84615	1	1.84615	70.66	74.01	22.06	25	24	11	19	19	8	11	9	6	529	57.8	5.4
Q13283	G3BP1	Ras GTPase-activating protein-binding protein 1 OS=Homo sapiens OX=9606 GN=G3BP1 PE=1 SV=1	1.84615	1	1.84615	56.72	56.17	23.67	40	37	21	19	19	8	12	11	6	466	52.1	5.52
Q04917	YWHAH	14-3-3 protein eta OS=Homo sapiens OX=9606 GN=YWHAH PE=1 SV=4	0.923077	1	0.923077	20.38	17.53	21.48	16	21	23	7	7	8	4	4	6	246	28.2	4.84
Q7L2E3-2	DHX30	Isoform 2 of ATP-dependent RNA helicase DHX30 OS=Homo sapiens OX=9606 GN=DHX30	3	1	3	91.75	76.77	20.5	27	25	6	31	31	7	27	25	7	1222	136	8.6
P31946	YWHAB	14-3-3 protein beta/alpha OS=Homo sapiens OX=9606 GN=YWHAB PE=1 SV=3	1.58333	1	1.58333	44.16	44.8	15.99	40	41	25	14	14	7	9	9	5	246	28.1	4.83
P62906	RPL10A	60S ribosomal protein L10a OS=Homo sapiens OX=9606 GN=RPL10A PE=1 SV=2	1.5	1	1.5	53.22	47.74	28.98	29	28	27	13	13	7	8	7	5	217	24.8	9.94
P25786	PSMA1	Proteasome subunit alpha type-1 OS=Homo sapiens OX=9606 GN=PSMA1 PE=1 SV=1	0.833333	1	0.833333	15.33	15.19	16.25	21	23	26	5	5	7	5	5	7	263	29.5	6.61
P53985	SLC16A1	Monocarboxylate transporter 1 OS=Homo sapiens OX=9606 GN=SLC16A1 PE=1 SV=3	0.75	1	0.75	16.47	16.14	32.78	11	11	11	4	4	7	4	4	4	500	53.9	8.66
Q14681	KCTD2	BTB/POZ domain-containing protein KCTD2 OS=Homo sapiens OX=9606 GN=KCTD2 PE=1 SV=3	0.5	1	0.5	1.94	4	27.47	6	6	26	1	1	7	1	1	4	263	28.5	5.29
P27348	YWHAQ	14-3-3 protein theta OS=Homo sapiens OX=9606 GN=YWHAQ PE=1 SV=1	1.72727	1	1.72727	59.29	65.04	20.1	24	26	18	14	14	6	8	8	4	245	27.7	4.78
Q8TEX9	IPO4	Importin-4 OS=Homo sapiens OX=9606 GN=IPO4 PE=1 SV=2	1.36364	1	1.36364	26.2	25.29	14.05	8	8	5	10	10	6	7	7	5	1081	118.6	4.96
Q15477	SKIV2L	Helicase SKI2W OS=Homo sapiens OX=9606 GN=SKIV2L PE=1 SV=3	1.36364	1	1.36364	19.73	23.49	14.42	13	12	5	10	10	6	10	8	4	1246	137.7	6.06
Q8WVX9	FAR1	Fatty acyl-CoA reductase 1 OS=Homo sapiens OX=9606 GN=FAR1 PE=1 SV=1	1.27273	1	1.27273	28.36	28.17	19.71	18	20	17	9	9	6	9	9	6	515	59.3	9.17
P55036	PSMD4	26S proteasome non-ATPase regulatory subunit 4 OS=Homo sapiens OX=9606 GN=PSMD4 PE=1 SV=1	1.18182	1	1.18182	33.13	33.15	20.44	24	22	19	8	8	6	6	6	5	377	40.7	4.79
O95433	AHSA1	Activator of 90 kDa heat shock protein ATPase homolog 1 OS=Homo sapiens OX=9606 GN=AHSA1 PE=1 SV=1	1.09091	1	1.09091	20.15	15.56	21.75	21	31	17	7	7	6	5	6	5	338	38.3	5.53
O00232	PSMD12	26S proteasome non-ATPase regulatory subunit 12 OS=Homo sapiens OX=9606 GN=PSMD12 PE=1 SV=3	0.818182	1	0.818182	16.79	16.57	16.52	9	12	18	4	4	6	3	4	6	456	52.9	7.65
O00487	PSMD14	26S proteasome non-ATPase regulatory subunit 14 OS=Homo sapiens OX=9606 GN=PSMD14 PE=1 SV=1	0.636364	1	0.636364	8.67	8.31	21.93	9	9	17	2	2	6	2	2	3	310	34.6	6.52
Q9Y657	SPIN1	Spindlin-1 OS=Homo sapiens OX=9606 GN=SPIN1 PE=1 SV=3	0.454545	1	0.454545			21.64			30	0	0	6			5	262	29.6	6.96
P61981	YWHAG	14-3-3 protein gamma OS=Homo sapiens OX=9606 GN=YWHAG PE=1 SV=2	1.4	1	1.4	26.28	24.02	13.11	23	23	11	9	9	5	6	6	3	247	28.3	4.89
Q9NPI6	DCP1A	mRNA-decapping enzyme 1A OS=Homo sapiens OX=9606 GN=DCP1A PE=1 SV=3	0.6	1	0.6	3.45	3.49	15.09	3	3	14	1	1	5	1	1	4	582	63.2	6.25
P13797	PLS3	Plastin-3 OS=Homo sapiens OX=9606 GN=PLS3 PE=1 SV=4	4.77778	1	4.77778	145.43	135.75	12.04	39	41	9	38	38	4	22	22	4	630	70.8	5.6
P14866	HNRNPL	Heterogeneous nuclear ribonucleoprotein L OS=Homo sapiens OX=9606 GN=HNRNPL PE=1 SV=2	1.77778	1	1.77778	50.9	51.47	19.83	19	28	10	11	11	4	8	8	4	589	64.1	8.22
Q07021	C1QBP	Complement component 1 Q subcomponent-binding protein, mitochondrial OS=Homo sapiens OX=9606 GN=C1QBP PE=1 SV=1	1.66667	1	1.66667	39.82	45.08	18.71	24	20	17	10	10	4	7	6	3	282	31.3	4.84
P12004	PCNA	Proliferating cell nuclear antigen OS=Homo sapiens OX=9606 GN=PCNA PE=1 SV=1	1.33333	1	1.33333	27.4	24.43	12.06	18	18	13	7	7	4	4	4	3	261	28.8	4.69
Q99873	PRMT1	Protein arginine N-methyltransferase 1 OS=Homo sapiens OX=9606 GN=PRMT1 PE=1 SV=3	1.33333	1	1.33333	20.51	25.52	12.17	22	22	12	7	7	4	6	6	4	371	42.4	5.35
Q13561	DCTN2	Dynactin subunit 2 OS=Homo sapiens OX=9606 GN=DCTN2 PE=1 SV=4	1	1	1	12.48	18.14	10.6	8	15	10	4	4	4	3	3	4	401	44.2	5.21
Q9UBX3	SLC25A10	Mitochondrial dicarboxylate carrier OS=Homo sapiens OX=9606 GN=SLC25A10 PE=1 SV=2	0.888889	1	0.888889	6.13	6.19	11.54	15	15	15	3	3	4	3	3	3	287	31.3	9.54
Q13610	PWP1	Periodic tryptophan protein 1 homolog OS=Homo sapiens OX=9606 GN=PWP1 PE=1 SV=1	0.777778	1	0.777778	6.77	2.99	10.52	5	5	8	2	2	4	2	2	3	501	55.8	4.77
Q9H583	HEATR1	HEAT repeat-containing protein 1 OS=Homo sapiens OX=9606 GN=HEATR1 PE=1 SV=3	0.777778	1	0.777778	3.52	3.34	5.71	1	1	3	2	2	4	2	2	4	2144	242.2	6.54
O75477	ERLIN1	Erlin-1 OS=Homo sapiens OX=9606 GN=ERLIN1 PE=1 SV=2	0.666667	1	0.666667	3.72	3.41	13.69	3	3	15	1	1	4	1	1	4	348	39.1	7.87
P07195	LDHB	L-lactate dehydrogenase B chain OS=Homo sapiens OX=9606 GN=LDHB PE=1 SV=2	0.666667	1	0.666667	3.27	3.44	9.03	3	3	10	1	1	4	1	1	3	334	36.6	6.05
Q9UPZ3	HPS5	Hermansky-Pudlak syndrome 5 protein OS=Homo sapiens OX=9606 GN=HPS5 PE=1 SV=2	0.555556	1	0.555556			4.78			5	0	0	4			4	1129	127.4	5.54
Q6PKG0	LARP1	La-related protein 1 OS=Homo sapiens OX=9606 GN=LARP1 PE=1 SV=2	3.625	1	3.625	81.05	67.44	2.55	24	27	3	24	24	3	16	18	3	1096	123.4	8.82
P46060	RANGAP1	Ran GTPase-activating protein 1 OS=Homo sapiens OX=9606 GN=RANGAP1 PE=1 SV=1	2.625	1	2.625	61.2	50.18	10.04	29	26	8	16	16	3	14	12	3	587	63.5	4.68
P51398	DAP3	28S ribosomal protein S29, mitochondrial OS=Homo sapiens OX=9606 GN=DAP3 PE=1 SV=1	2.375	1	2.375	44.99	39.85	5.11	34	27	8	14	14	3	11	9	2	398	45.5	8.88
P48444	ARCN1	Coatomer subunit delta OS=Homo sapiens OX=9606 GN=ARCN1 PE=1 SV=1	1.5	1	1.5	20.19	14.99	8.89	13	12	7	7	7	3	6	5	3	511	57.2	6.21
P60891	PRPS1	Ribose-phosphate pyrophosphokinase 1 OS=Homo sapiens OX=9606 GN=PRPS1 PE=1 SV=2	1.375	1	1.375	21.81	19.78	13.4	18	15	9	6	6	3	4	4	2	318	34.8	6.98
Q9NW13	RBM28	RNA-binding protein 28 OS=Homo sapiens OX=9606 GN=RBM28 PE=1 SV=3	1.25	1	1.25	20.05	16.51	3.7	8	8	2	5	5	3	5	5	2	759	85.7	9.22
Q14739	LBR	Delta(14)-sterol reductase OS=Homo sapiens OX=9606 GN=LBR PE=1 SV=2	1.25	1	1.25	14.61	8.56	10.69	10	9	6	5	5	3	5	4	3	615	70.7	9.36
Q6P1M0	SLC27A4	Long-chain fatty acid transport protein 4 OS=Homo sapiens OX=9606 GN=SLC27A4 PE=1 SV=1	1.25	1	1.25	13.72	13.11	8.4	10	12	7	5	5	3	4	5	3	643	72	8.47
P51991	HNRNPA3	Heterogeneous nuclear ribonucleoprotein A3 OS=Homo sapiens OX=9606 GN=HNRNPA3 PE=1 SV=2	1.125	1	1.125	16.72	17.37	13.61	14	13	13	4	4	3	4	3	3	378	39.6	9.01
Q15645	TRIP13	Pachytene checkpoint protein 2 homolog OS=Homo sapiens OX=9606 GN=TRIP13 PE=1 SV=2	1.125	1	1.125	14.85	13.75	10.35	12	11	7	4	4	3	4	4	3	432	48.5	6.09
P09543	CNP	2',3'-cyclic-nucleotide 3'-phosphodiesterase OS=Homo sapiens OX=9606 GN=CNP PE=1 SV=2	1	1	1	6.35	9.14	12.7	6	9	9	3	3	3	3	3	3	421	47.5	9.07
Q9NUJ3	TCP11L1	T-complex protein 11-like protein 1 OS=Homo sapiens OX=9606 GN=TCP11L1 PE=1 SV=1	0.625	1	0.625			7.13			5	0	0	3			2	509	57	5.59
Q7Z353	HDX	Highly divergent homeobox OS=Homo sapiens OX=9606 GN=HDX PE=1 SV=1	0.625	1	0.625			9.63			5	0	0	3			3	690	77.2	5.87
Q9NYJ8	TAB2	TGF-beta-activated kinase 1 and MAP3K7-binding protein 2 OS=Homo sapiens OX=9606 GN=TAB2 PE=1 SV=1	0.625	1	0.625			9.52			5	0	0	3			3	693	76.4	8.54
Q5SWX8	ODR4	Protein odr-4 homolog OS=Homo sapiens OX=9606 GN=ODR4 PE=1 SV=1	0.625	1	0.625			11.29			8	0	0	3			3	454	51.1	5.92
Q99623	PHB2	Prohibitin-2 OS=Homo sapiens OX=9606 GN=PHB2 PE=1 SV=2	0.625	1	0.625			7.07			9	0	0	3			3	299	33.3	9.83
Q01518	CAP1	Adenylyl cyclase-associated protein 1 OS=Homo sapiens OX=9606 GN=CAP1 PE=1 SV=5	0.625	1	0.625			4.93			12	0	0	3			3	475	51.9	8.06
P11802	CDK4	Cyclin-dependent kinase 4 OS=Homo sapiens OX=9606 GN=CDK4 PE=1 SV=2	3	1	3	62.21	57.75	5.1	32	37	8	16	16	2	8	9	2	303	33.7	7.01
P55209	NAP1L1	Nucleosome assembly protein 1-like 1 OS=Homo sapiens OX=9606 GN=NAP1L1 PE=1 SV=1	2.14286	1	2.14286	38.66	35.06	6.13	15	15	7	10	10	2	6	6	2	391	45.3	4.46
Q14137	BOP1	Ribosome biogenesis protein BOP1 OS=Homo sapiens OX=9606 GN=BOP1 PE=1 SV=2	2.14286	1	2.14286	30.61	32.41	2.63	17	18	6	10	10	2	8	9	2	746	83.6	6.19
Q6PGP7	TTC37	Tetratricopeptide repeat protein 37 OS=Homo sapiens OX=9606 GN=TTC37 PE=1 SV=1	2	1	2	24.73	21.69	7.97	7	6	2	9	9	2	8	8	2	1564	175.4	7.53
Q9Y450	HBS1L	HBS1-like protein OS=Homo sapiens OX=9606 GN=HBS1L PE=1 SV=1	1.71429	1	1.71429	33.41	28.88	5.77	11	15	3	7	7	2	5	5	1	684	75.4	6.61
Q07955	SRSF1	Serine/arginine-rich splicing factor 1 OS=Homo sapiens OX=9606 GN=SRSF1 PE=1 SV=2	1.71429	1	1.71429	22.23	21.14	5.99	16	16	8	7	7	2	4	5	2	248	27.7	10.36
Q13098	GPS1	COP9 signalosome complex subunit 1 OS=Homo sapiens OX=9606 GN=GPS1 PE=1 SV=4	1.71429	1	1.71429	19.96	13.82	5.25	16	16	8	7	7	2	7	6	2	491	55.5	6.74
Q9UJW0	DCTN4	Dynactin subunit 4 OS=Homo sapiens OX=9606 GN=DCTN4 PE=1 SV=1	1.57143	1	1.57143	19.25	17.99	3.5	15	19	7	6	6	2	6	6	1	460	52.3	7.34
Q9BS26	ERP44	Endoplasmic reticulum resident protein 44 OS=Homo sapiens OX=9606 GN=ERP44 PE=1 SV=1	1.28571	1	1.28571	11.34	10.89	4.66	8	8	5	4	4	2	3	3	2	406	46.9	5.26
P28066	PSMA5	Proteasome subunit alpha type-5 OS=Homo sapiens OX=9606 GN=PSMA5 PE=1 SV=3	1.14286	1	1.14286	12.67	11.84	7.67	17	17	12	3	3	2	3	3	2	241	26.4	4.79
Q9UEG4	ZNF629	Zinc finger protein 629 OS=Homo sapiens OX=9606 GN=ZNF629 PE=1 SV=2	1.14286	1	1.14286	12.26	8.04	5.16	9	5	6	3	3	2	3	3	2	869	96.6	7.93
Q9UBB6	NCDN	Neurochondrin OS=Homo sapiens OX=9606 GN=NCDN PE=1 SV=1	1.14286	1	1.14286	8.74	6.44	7.3	4	4	3	3	3	2	3	2	2	729	78.8	5.48
P50750	CDK9	Cyclin-dependent kinase 9 OS=Homo sapiens OX=9606 GN=CDK9 PE=1 SV=3	1.14286	1	1.14286	7.58	8.51	5.91	7	7	5	3	3	2	3	3	2	372	42.8	8.79
O43432	EIF4G3	Eukaryotic translation initiation factor 4 gamma 3 OS=Homo sapiens OX=9606 GN=EIF4G3 PE=1 SV=2	1.14286	1	1.14286	5.84	5.32	1.87	1	2	1	3	3	2	2	3	2	1585	176.5	5.38
P05198	EIF2S1	Eukaryotic translation initiation factor 2 subunit 1 OS=Homo sapiens OX=9606 GN=EIF2S1 PE=1 SV=3	1.14286	1	1.14286	5	6.23	5.47	11	11	7	3	3	2	3	3	2	315	36.1	5.08
O14979	HNRNPDL	Heterogeneous nuclear ribonucleoprotein D-like OS=Homo sapiens OX=9606 GN=HNRNPDL PE=1 SV=3	1.14286	1	1.14286	4.96	4.23	4.48	4	4	4	3	3	2	2	2	2	420	46.4	9.57
Q53H12	AGK	Acylglycerol kinase, mitochondrial OS=Homo sapiens OX=9606 GN=AGK PE=1 SV=2	1.14286	1	1.14286	4.75	2.07	6.93	11	9	8	3	3	2	3	2	2	422	47.1	8.09
Q15155	NOMO1	Nodal modulator 1 OS=Homo sapiens OX=9606 GN=NOMO1 PE=1 SV=5	1.14286	1	1.14286	4.3	3.99	0	4	2	1	3	3	2	3	2	1	1222	134.2	5.81
P61163	ACTR1A	Alpha-centractin OS=Homo sapiens OX=9606 GN=ACTR1A PE=1 SV=1	1	1	1	9.12	7.75	9.51	10	10	9	2	2	2	2	2	2	376	42.6	6.64
P36542	ATP5F1C	ATP synthase subunit gamma, mitochondrial OS=Homo sapiens OX=9606 GN=ATP5F1C PE=1 SV=1	1	1	1	4.97	5.02	5.93	6	7	8	2	2	2	2	2	2	298	33	9.22
P50395	GDI2	Rab GDP dissociation inhibitor beta OS=Homo sapiens OX=9606 GN=GDI2 PE=1 SV=2	1	1	1	2.26	4.93	3.75	5	4	4	2	2	2	2	2	2	445	50.6	6.47
O43683	BUB1	Mitotic checkpoint serine/threonine-protein kinase BUB1 OS=Homo sapiens OX=9606 GN=BUB1 PE=1 SV=1	0.857143	1	0.857143	2.29	0	0	1	3	3	1	1	2	1	1	1	1085	122.3	6.47
P00558	PGK1	Phosphoglycerate kinase 1 OS=Homo sapiens OX=9606 GN=PGK1 PE=1 SV=3	0.857143	1	0.857143	2.13	3.65	4.99	4	4	7	1	1	2	1	1	2	417	44.6	8.1
P02662	CSN1S1	cRAP CASA1_BOVIN Alpha-S1-casein OS=Bos taurus GN=CSN1S1 PE=1 SV=2	0.857143	1	0.857143	1.84	2.26	5.29	6	6	10	1	1	2	1	1	2	214	24.5	5.02
Q13464	ROCK1	Rho-associated protein kinase 1 OS=Homo sapiens OX=9606 GN=ROCK1 PE=1 SV=1	0.857143	1	0.857143	0	2.25	4.25	1	1	3	1	1	2	1	1	2	1354	158.1	5.9
P07992	ERCC1	DNA excision repair protein ERCC-1 OS=Homo sapiens OX=9606 GN=ERCC1 PE=1 SV=1	0.714286	1	0.714286			4.76			9	0	0	2			2	297	32.5	6.25
Q70IA6	MOB2	MOB kinase activator 2 OS=Homo sapiens OX=9606 GN=MOB2 PE=1 SV=1	0.714286	1	0.714286			5.66			8	0	0	2			2	237	26.9	6.79
Q15057	ACAP2	Arf-GAP with coiled-coil, ANK repeat and PH domain-containing protein 2 OS=Homo sapiens OX=9606 GN=ACAP2 PE=1 SV=3	0.714286	1	0.714286			5.66			3	0	0	2			2	778	88	6.8
Q9BWU0	SLC4A1AP	Kanadaptin OS=Homo sapiens OX=9606 GN=SLC4A1AP PE=1 SV=1	0.714286	1	0.714286			2.15			2	0	0	2			2	796	88.8	5.19
Q9P2R3	ANKFY1	Rabankyrin-5 OS=Homo sapiens OX=9606 GN=ANKFY1 PE=1 SV=2	0.714286	1	0.714286			7.2			4	0	0	2			2	1169	128.3	6.1
Q99933	BAG1	BAG family molecular chaperone regulator 1 OS=Homo sapiens OX=9606 GN=BAG1 PE=1 SV=4	0.714286	1	0.714286			7.47			11	0	0	2			2	345	38.8	7.81
Q01650	SLC7A5	Large neutral amino acids transporter small subunit 1 OS=Homo sapiens OX=9606 GN=SLC7A5 PE=1 SV=2	0.714286	1	0.714286			7.27			6	0	0	2			2	507	55	7.72
P54709	ATP1B3	Sodium/potassium-transporting ATPase subunit beta-3 OS=Homo sapiens OX=9606 GN=ATP1B3 PE=1 SV=1	0.714286	1	0.714286			6.96			10	0	0	2			2	279	31.5	8.35
Q969F9	HPS3	Hermansky-Pudlak syndrome 3 protein OS=Homo sapiens OX=9606 GN=HPS3 PE=1 SV=1	0.714286	1	0.714286			0			2	0	0	2			2	1004	113.7	6.43
Q9H1K4	SLC25A18	Mitochondrial glutamate carrier 2 OS=Homo sapiens OX=9606 GN=SLC25A18 PE=1 SV=1	0.714286	1	0.714286			4.97			5	0	0	2			2	315	33.8	9.25
Q9NR09	BIRC6	Baculoviral IAP repeat-containing protein 6 OS=Homo sapiens OX=9606 GN=BIRC6 PE=1 SV=2	5.66667	1	5.66667	105.4	78.58	0	9	9	0	29	29	1	27	23	1	4857	529.9	6.05
O15355	PPM1G	Protein phosphatase 1G OS=Homo sapiens OX=9606 GN=PPM1G PE=1 SV=1	5	1	5	92.38	92.64	2.03	35	33	1	25	25	1	13	12	1	546	59.2	4.36
Q9BQG0	MYBBP1A	Myb-binding protein 1A OS=Homo sapiens OX=9606 GN=MYBBP1A PE=1 SV=2	3.5	1	3.5	49.18	40.98	2.6	12	11	1	16	16	1	14	12	1	1328	148.8	9.28
P49792	RANBP2	E3 SUMO-protein ligase RanBP2 OS=Homo sapiens OX=9606 GN=RANBP2 PE=1 SV=2	3.33333	1	3.33333	52.86	43.93	0	7	6	0	15	15	1	14	14	1	3224	358	6.2
P52701	MSH6	DNA mismatch repair protein Msh6 OS=Homo sapiens OX=9606 GN=MSH6 PE=1 SV=2	2.66667	1	2.66667	32.34	34.62	0	10	8	1	11	11	1	10	8	1	1360	152.7	6.9
Q15436	SEC23A	Protein transport protein Sec23A OS=Homo sapiens OX=9606 GN=SEC23A PE=1 SV=2	2.66667	1	2.66667	22.97	20.94	2.33	11	9	2	11	11	1	7	5	1	765	86.1	7.08
Q96GA3	LTV1	Protein LTV1 homolog OS=Homo sapiens OX=9606 GN=LTV1 PE=1 SV=1	2.33333	1	2.33333	30.73	28.77	2.92	26	22	4	9	9	1	9	8	1	475	54.8	4.91
P46940	IQGAP1	Ras GTPase-activating-like protein IQGAP1 OS=Homo sapiens OX=9606 GN=IQGAP1 PE=1 SV=1	2.16667	1	2.16667	24.26	20.22	1.79	6	6	0	8	8	1	8	8	1	1657	189.1	6.48
O76003	GLRX3	Glutaredoxin-3 OS=Homo sapiens OX=9606 GN=GLRX3 PE=1 SV=2	2.16667	1	2.16667	23.03	22.2	2.69	21	21	3	8	8	1	6	6	1	335	37.4	5.39
P61962	DCAF7	DDB1- and CUL4-associated factor 7 OS=Homo sapiens OX=9606 GN=DCAF7 PE=1 SV=1	2	1	2	27.78	22.66	3.11	24	18	4	7	7	1	6	5	1	342	38.9	5.52
Q9NSD9	FARSB	Phenylalanine--tRNA ligase beta subunit OS=Homo sapiens OX=9606 GN=FARSB PE=1 SV=3	2	1	2	23.97	22.59	1.81	14	14	2	7	7	1	7	7	1	589	66.1	6.84
P55084	HADHB	Trifunctional enzyme subunit beta, mitochondrial OS=Homo sapiens OX=9606 GN=HADHB PE=1 SV=3	2	1	2	16.3	18.86	1.72	19	20	2	7	7	1	7	7	1	474	51.3	9.41
Q8N9T8	KRI1	Protein KRI1 homolog OS=Homo sapiens OX=9606 GN=KRI1 PE=1 SV=3	1.83333	1	1.83333	22.88	20.91	3.86	10	10	2	6	6	1	5	5	1	703	82.5	5.14
Q07020	RPL18	60S ribosomal protein L18 OS=Homo sapiens OX=9606 GN=RPL18 PE=1 SV=2	1.83333	1	1.83333	22.6	21.68	4.12	24	24	7	6	6	1	5	5	1	188	21.6	11.72
Q9BVQ7	SPATA5L1	Spermatogenesis-associated protein 5-like protein 1 OS=Homo sapiens OX=9606 GN=SPATA5L1 PE=1 SV=2	1.83333	1	1.83333	18.71	17.26	0	12	12	2	6	6	1	5	5	1	753	80.7	8.09
Q15084	PDIA6	Protein disulfide-isomerase A6 OS=Homo sapiens OX=9606 GN=PDIA6 PE=1 SV=1	1.66667	1	1.66667	21.28	21.29	3.39	19	19	3	5	5	1	5	5	1	440	48.1	5.08
P49642	PRIM1	DNA primase small subunit OS=Homo sapiens OX=9606 GN=PRIM1 PE=1 SV=1	1.66667	1	1.66667	18.59	13.67	1.92	14	15	2	5	5	1	4	5	1	420	49.9	8.21
Q99714	HSD17B10	3-hydroxyacyl-CoA dehydrogenase type-2 OS=Homo sapiens OX=9606 GN=HSD17B10 PE=1 SV=3	1.66667	1	1.66667	16.99	15.37	1.85	16	12	3	5	5	1	3	2	1	261	26.9	7.78
Q9BZH6	WDR11	WD repeat-containing protein 11 OS=Homo sapiens OX=9606 GN=WDR11 PE=1 SV=1	1.66667	1	1.66667	16.84	15.41	3.53	6	5	1	5	5	1	5	4	1	1224	136.6	6.92
O95819	MAP4K4	Mitogen-activated protein kinase kinase kinase kinase 4 OS=Homo sapiens OX=9606 GN=MAP4K4 PE=1 SV=2	1.66667	1	1.66667	14.52	15.32	2.66	5	5	1	5	5	1	5	5	1	1239	142	7.46
Q8TCG1	CIP2A	Protein CIP2A OS=Homo sapiens OX=9606 GN=CIP2A PE=1 SV=2	1.66667	1	1.66667	13.82	9.13	2.07	5	5	2	5	5	1	4	5	1	905	102.1	6.23
Q99666	RGPD5	RANBP2-like and GRIP domain-containing protein 5/6 OS=Homo sapiens OX=9606 GN=RGPD5 PE=1 SV=3	1.66667	1	1.66667	13.64	10.22	0	4	4	1	5	5	1	5	5	1	1765	198.8	6.42
Q7L3T8	PARS2	Probable proline--tRNA ligase, mitochondrial OS=Homo sapiens OX=9606 GN=PARS2 PE=1 SV=1	1.66667	1	1.66667	11.72	9.44	2.16	7	7	3	5	5	1	3	3	1	475	53.2	8.1
P62750	RPL23A	60S ribosomal protein L23a OS=Homo sapiens OX=9606 GN=RPL23A PE=1 SV=1	1.66667	1	1.66667	10.37	15.17	2.7	28	27	6	5	5	1	5	5	1	156	17.7	10.45
P40938	RFC3	Replication factor C subunit 3 OS=Homo sapiens OX=9606 GN=RFC3 PE=1 SV=2	1.5	1	1.5	15.1	12.65	3.07	14	10	3	4	4	1	4	3	1	356	40.5	8.34
Q4G0J3	LARP7	La-related protein 7 OS=Homo sapiens OX=9606 GN=LARP7 PE=1 SV=1	1.5	1	1.5	12.71	11.82	3.21	8	9	2	4	4	1	4	4	1	582	66.9	9.55
Q9NYZ3	GTSE1	G2 and S phase-expressed protein 1 OS=Homo sapiens OX=9606 GN=GTSE1 PE=1 SV=3	1.5	1	1.5	12.1	12.03	1.79	7	7	3	4	4	1	3	3	1	720	76.6	9.39
O15479	MAGEB2	Melanoma-associated antigen B2 OS=Homo sapiens OX=9606 GN=MAGEB2 PE=1 SV=3	1.5	1	1.5	12.03	14.29	5.35	14	13	5	4	4	1	4	4	1	319	35.3	8.76
O14965	AURKA	Aurora kinase A OS=Homo sapiens OX=9606 GN=AURKA PE=1 SV=2	1.33333	1	1.33333	14.38	15.21	3.63	12	12	4	3	3	1	3	3	1	403	45.8	9.39
Q96PU8	QKI	Protein quaking OS=Homo sapiens OX=9606 GN=QKI PE=1 SV=1	1.33333	1	1.33333	11.26	6.69	3.49	13	13	4	3	3	1	3	3	1	341	37.6	8.56
O00303	EIF3F	Eukaryotic translation initiation factor 3 subunit F OS=Homo sapiens OX=9606 GN=EIF3F PE=1 SV=1	1.33333	1	1.33333	11.06	10.18	4.12	10	10	4	3	3	1	3	3	1	357	37.5	5.45
Q06203	PPAT	Amidophosphoribosyltransferase OS=Homo sapiens OX=9606 GN=PPAT PE=1 SV=1	1.33333	1	1.33333	11.02	10.2	3	8	8	3	3	3	1	3	3	1	517	57.4	6.76
Q8TD19	NEK9	Serine/threonine-protein kinase Nek9 OS=Homo sapiens OX=9606 GN=NEK9 PE=1 SV=2	1.33333	1	1.33333	10.55	13.01	4.18	4	5	2	3	3	1	3	3	1	979	107.1	5.74
Q9BYG3	NIFK	MKI67 FHA domain-interacting nucleolar phosphoprotein OS=Homo sapiens OX=9606 GN=NIFK PE=1 SV=1	1.33333	1	1.33333	8.89	6.09	3.16	8	8	5	3	3	1	3	3	1	293	34.2	9.88
Q9Y3B9	RRP15	RRP15-like protein OS=Homo sapiens OX=9606 GN=RRP15 PE=1 SV=2	1.33333	1	1.33333	8.48	8.06	0	10	10	2	3	3	1	3	3	1	282	31.5	5.52
O94822	LTN1	E3 ubiquitin-protein ligase listerin OS=Homo sapiens OX=9606 GN=LTN1 PE=1 SV=6	1.33333	1	1.33333	8.32	3.31	0	3	2	1	3	3	1	3	3	1	1766	200.4	6.25
Q92615	LARP4B	La-related protein 4B OS=Homo sapiens OX=9606 GN=LARP4B PE=1 SV=3	1.33333	1	1.33333	8.28	2.75	0	5	7	3	3	3	1	3	3	1	738	80.5	6.92
Q8NI36	WDR36	WD repeat-containing protein 36 OS=Homo sapiens OX=9606 GN=WDR36 PE=1 SV=1	1.33333	1	1.33333	8.06	4.99	2.39	6	6	2	3	3	1	3	3	1	951	105.3	7.53
P18074	ERCC2	General transcription and DNA repair factor IIH helicase subunit XPD OS=Homo sapiens OX=9606 GN=ERCC2 PE=1 SV=1	1.33333	1	1.33333	6.04	10.73	6.01	3	7	3	3	3	1	2	3	1	760	86.9	7.15
P12277	CKB	Creatine kinase B-type OS=Homo sapiens OX=9606 GN=CKB PE=1 SV=1	1.33333	1	1.33333	5.68	9.35	1.74	11	11	3	3	3	1	3	3	1	381	42.6	5.59
Q9HC07	TMEM165	Transmembrane protein 165 OS=Homo sapiens OX=9606 GN=TMEM165 PE=1 SV=1	1.16667	1	1.16667	8.74	9.62	6.52	14	14	8	2	2	1	2	2	1	324	34.9	7.02
Q13409	DYNC1I2	Cytoplasmic dynein 1 intermediate chain 2 OS=Homo sapiens OX=9606 GN=DYNC1I2 PE=1 SV=3	1.16667	1	1.16667	7.53	7.41	3.9	5	5	3	2	2	1	2	2	1	638	71.4	5.2
O60762	DPM1	Dolichol-phosphate mannosyltransferase subunit 1 OS=Homo sapiens OX=9606 GN=DPM1 PE=1 SV=1	1.16667	1	1.16667	6.79	6.63	3.3	8	8	4	2	2	1	2	2	1	260	29.6	9.57
Q13868	EXOSC2	Exosome complex component RRP4 OS=Homo sapiens OX=9606 GN=EXOSC2 PE=1 SV=2	1.16667	1	1.16667	6.51	6.2	1.74	9	9	6	2	2	1	2	2	1	293	32.8	7.5
Q9NPF4	OSGEP	Probable tRNA N6-adenosine threonylcarbamoyltransferase OS=Homo sapiens OX=9606 GN=OSGEP PE=1 SV=1	1.16667	1	1.16667	6.1	6.17	2.58	10	10	3	2	2	1	2	2	1	335	36.4	6.35
Q9Y2R4	DDX52	Probable ATP-dependent RNA helicase DDX52 OS=Homo sapiens OX=9606 GN=DDX52 PE=1 SV=3	1.16667	1	1.16667	6	4.35	3	4	3	3	2	2	1	2	2	1	599	67.5	9.67
P06493	CDK1	Cyclin-dependent kinase 1 OS=Homo sapiens OX=9606 GN=CDK1 PE=1 SV=3	1.16667	1	1.16667	5.33	7.48	2.42	6	8	3	2	2	1	2	2	1	297	34.1	8.4
P11172	UMPS	Uridine 5'-monophosphate synthase OS=Homo sapiens OX=9606 GN=UMPS PE=1 SV=1	1.16667	1	1.16667	5.27	4.52	2.87	4	5	2	2	2	1	2	2	1	480	52.2	7.24
Q9NQH7	XPNPEP3	Xaa-Pro aminopeptidase 3 OS=Homo sapiens OX=9606 GN=XPNPEP3 PE=1 SV=1	1.16667	1	1.16667	4.07	4.33	2.28	1	3	1	2	2	1	1	2	1	507	57	6.83
Q15404	RSU1	Ras suppressor protein 1 OS=Homo sapiens OX=9606 GN=RSU1 PE=1 SV=3	1.16667	1	1.16667	2.06	4.1	2.87	9	9	6	2	2	1	2	2	1	277	31.5	8.65
P51116	FXR2	Fragile X mental retardation syndrome-related protein 2 OS=Homo sapiens OX=9606 GN=FXR2 PE=1 SV=2	1.16667	1	1.16667	2.03	2.61	2.51	3	3	1	2	2	1	2	2	1	673	74.2	6.23
Q08554	DSC1	Desmocollin-1 OS=Homo sapiens OX=9606 GN=DSC1 PE=1 SV=2	1	1	1	4.48	5.51	3.55	2	2	2	1	1	1	1	1	1	894	99.9	5.43
Q5F1R6	DNAJC21	DnaJ homolog subfamily C member 21 OS=Homo sapiens OX=9606 GN=DNAJC21 PE=1 SV=2	1	1	1	4.05	3.48	3.19	3	3	3	1	1	1	1	1	1	531	62	5.47
O75419	CDC45	Cell division control protein 45 homolog OS=Homo sapiens OX=9606 GN=CDC45 PE=1 SV=1	1	1	1	3.82	3.38	2.86	3	3	2	1	1	1	1	1	1	566	65.5	5.53
Q9BRK5	SDF4	45 kDa calcium-binding protein OS=Homo sapiens OX=9606 GN=SDF4 PE=1 SV=1	1	1	1	3.64	3.93	4.27	4	4	3	1	1	1	1	1	1	362	41.8	4.86
Q9H6U6	BCAS3	Breast carcinoma-amplified sequence 3 OS=Homo sapiens OX=9606 GN=BCAS3 PE=1 SV=3	1	1	1	3.47	3.02	0	2	2	1	1	1	1	1	1	1	928	101.2	6.7
Q8WXF1	PSPC1	Paraspeckle component 1 OS=Homo sapiens OX=9606 GN=PSPC1 PE=1 SV=1	1	1	1	3.33	2.48	4.13	2	2	4	1	1	1	1	1	1	523	58.7	6.67
O75147	OBSL1	Obscurin-like protein 1 OS=Homo sapiens OX=9606 GN=OBSL1 PE=1 SV=4	1	1	1	3.11	0	2.49	1	1	1	1	1	1	1	1	1	1896	206.8	5.63
Q9UBU9	NXF1	Nuclear RNA export factor 1 OS=Homo sapiens OX=9606 GN=NXF1 PE=1 SV=1	1	1	1	3.01	0	0	2	2	3	1	1	1	1	1	1	619	70.1	8.51
P36873	PPP1CC	Serine/threonine-protein phosphatase PP1-gamma catalytic subunit OS=Homo sapiens OX=9606 GN=PPP1CC PE=1 SV=1	1	1	1	2.98	2.56	4.31	3	3	3	1	1	1	1	1	1	323	37	6.54
Q92569	PIK3R3	Phosphatidylinositol 3-kinase regulatory subunit gamma OS=Homo sapiens OX=9606 GN=PIK3R3 PE=1 SV=2	1	1	1	2.78	2.77	2.76	2	2	2	1	1	1	1	1	1	461	54.4	6.02
Q03113	GNA12	Guanine nucleotide-binding protein subunit alpha-12 OS=Homo sapiens OX=9606 GN=GNA12 PE=1 SV=4	1	1	1	2.68	2.66	1.76	3	3	2	1	1	1	1	1	1	381	44.3	9.83
P62140	PPP1CB	Serine/threonine-protein phosphatase PP1-beta catalytic subunit OS=Homo sapiens OX=9606 GN=PPP1CB PE=1 SV=3	1	1	1	2.67	2.7	4.31	5	5	3	1	1	1	1	1	1	327	37.2	6.19
O94788	ALDH1A2	Retinal dehydrogenase 2 OS=Homo sapiens OX=9606 GN=ALDH1A2 PE=1 SV=3	1	1	1	2.3	2.27	2.15	2	2	1	1	1	1	1	1	1	518	56.7	6.05
A1L0T0	ILVBL	Acetolactate synthase-like protein OS=Homo sapiens OX=9606 GN=ILVBL PE=1 SV=2	1	1	1	1.68	0	2.94	1	4	4	1	1	1	1	1	1	632	67.8	8.15
Q96E29	MTERF3	Transcription termination factor 3, mitochondrial OS=Homo sapiens OX=9606 GN=MTERF3 PE=1 SV=2	1	1	1	0	2.12	0	2	4	4	1	1	1	1	1	1	417	47.9	8.53
Q9P2E3	ZNFX1	NFX1-type zinc finger-containing protein 1 OS=Homo sapiens OX=9606 GN=ZNFX1 PE=2 SV=2	1	1	1	0	0	2.2	1	1	1	1	1	1	1	1	1	1918	220.1	7.3
Q96EB6	SIRT1	NAD-dependent protein deacetylase sirtuin-1 OS=Homo sapiens OX=9606 GN=SIRT1 PE=1 SV=2	5.2	1	5.2	90.58	79.77		25	25		21	21	0	13	14		747	81.6	4.67
Q5T4S7	UBR4	E3 ubiquitin-protein ligase UBR4 OS=Homo sapiens OX=9606 GN=UBR4 PE=1 SV=1	3.8	1	3.8	54.55	45.71		4	4		14	14	0	12	12		5183	573.5	6.04
P27361	MAPK3	Mitogen-activated protein kinase 3 OS=Homo sapiens OX=9606 GN=MAPK3 PE=1 SV=4	3.8	1	3.8	40.36	41.64		28	28		14	14	0	11	11		379	43.1	6.74
Q9UPN9	TRIM33	E3 ubiquitin-protein ligase TRIM33 OS=Homo sapiens OX=9606 GN=TRIM33 PE=1 SV=3	3.8	1	3.8	35.2	41.28		15	15		14	14	0	9	9		1127	122.5	6.67
Q13428	TCOF1	Treacle protein OS=Homo sapiens OX=9606 GN=TCOF1 PE=1 SV=3	3.6	1	3.6	52.72	44.63		12	10		13	13	0	12	11		1488	152	9.04
Q9H845	ACAD9	Acyl-CoA dehydrogenase family member 9, mitochondrial OS=Homo sapiens OX=9606 GN=ACAD9 PE=1 SV=1	3.6	1	3.6	36.17	34.54		18	18		13	13	0	11	10		621	68.7	7.96
Q9BT78	COPS4	COP9 signalosome complex subunit 4 OS=Homo sapiens OX=9606 GN=COPS4 PE=1 SV=1	3.2	1	3.2	34.55	30.49		30	29		11	11	0	9	9		406	46.2	5.83
Q8IUR7	ARMC8	Armadillo repeat-containing protein 8 OS=Homo sapiens OX=9606 GN=ARMC8 PE=1 SV=2	3.2	1	3.2	33.57	27.31		16	14		11	11	0	9	8		673	75.5	6.73
Q9NP81	SARS2	Serine--tRNA ligase, mitochondrial OS=Homo sapiens OX=9606 GN=SARS2 PE=1 SV=1	3	1	3	33.74	27.37		25	19		10	10	0	8	7		518	58.2	8.13
P85037	FOXK1	Forkhead box protein K1 OS=Homo sapiens OX=9606 GN=FOXK1 PE=1 SV=1	3	1	3	32.41	30.07		12	13		10	10	0	8	9		733	75.4	9.32
P46781	RPS9	40S ribosomal protein S9 OS=Homo sapiens OX=9606 GN=RPS9 PE=1 SV=3	3	1	3	27.57	26.84		36	36		10	10	0	9	9		194	22.6	10.65
P23258	TUBG1	Tubulin gamma-1 chain OS=Homo sapiens OX=9606 GN=TUBG1 PE=1 SV=2	2.8	1	2.8	35.1	33.93		25	27		9	9	0	7	8		451	51.1	6.14
P24928	POLR2A	DNA-directed RNA polymerase II subunit RPB1 OS=Homo sapiens OX=9606 GN=POLR2A PE=1 SV=2	2.8	1	2.8	26.37	24.33		6	5		9	9	0	8	7		1970	217	7.37
Q9NXH9	TRMT1	tRNA (guanine(26)-N(2))-dimethyltransferase OS=Homo sapiens OX=9606 GN=TRMT1 PE=1 SV=1	2.8	1	2.8	24.09	24.72		15	17		9	9	0	8	9		659	72.2	7.64
Q15654	TRIP6	Thyroid receptor-interacting protein 6 OS=Homo sapiens OX=9606 GN=TRIP6 PE=1 SV=3	2.6	1	2.6	41.02	44.95		22	25		8	8	0	5	6		476	50.3	7.37
P33176	KIF5B	Kinesin-1 heavy chain OS=Homo sapiens OX=9606 GN=KIF5B PE=1 SV=1	2.6	1	2.6	35.04	28.16		12	11		8	8	0	8	7		963	109.6	6.51
Q9NWY4	HPF1	Histone PARylation factor 1 OS=Homo sapiens OX=9606 GN=HPF1 PE=1 SV=2	2.6	1	2.6	16.81	18.37		21	28		8	8	0	7	7		346	39.4	6.8
Q9HB71	CACYBP	Calcyclin-binding protein OS=Homo sapiens OX=9606 GN=CACYBP PE=1 SV=2	2.4	1	2.4	28.21	31.12		28	29		7	7	0	6	5		228	26.2	8.25
Q9H0W5	CCDC8	Coiled-coil domain-containing protein 8 OS=Homo sapiens OX=9606 GN=CCDC8 PE=1 SV=2	2.4	1	2.4	27.88	24.73		27	21		7	7	0	6	5		538	59.3	8.63
Q5T447	HECTD3	E3 ubiquitin-protein ligase HECTD3 OS=Homo sapiens OX=9606 GN=HECTD3 PE=1 SV=1	2.4	1	2.4	20.03	14.15		10	10		7	7	0	7	7		861	97.1	5.64
Q15386	UBE3C	Ubiquitin-protein ligase E3C OS=Homo sapiens OX=9606 GN=UBE3C PE=1 SV=3	2.4	1	2.4	17.95	12.18		8	6		7	7	0	6	5		1083	123.8	6.71
Q9BVS4	RIOK2	Serine/threonine-protein kinase RIO2 OS=Homo sapiens OX=9606 GN=RIOK2 PE=1 SV=2	2.2	1	2.2	27.22	22.83		15	14		6	6	0	5	5		552	63.2	5.94
Q6Y7W6	GIGYF2	GRB10-interacting GYF protein 2 OS=Homo sapiens OX=9606 GN=GIGYF2 PE=1 SV=1	2.2	1	2.2	26.66	23.82		9	6		6	6	0	6	5		1299	150	5.54
P29590-2	PML	Isoform PML-5 of Protein PML OS=Homo sapiens OX=9606 GN=PML	2.2	1	2.2	22.97	18.31		13	13		6	6	0	6	6		611	67.4	6.34
Q9BW27	NUP85	Nuclear pore complex protein Nup85 OS=Homo sapiens OX=9606 GN=NUP85 PE=1 SV=1	2.2	1	2.2	19.05	15.63		10	12		6	6	0	6	6		656	75	5.55
Q8WXX5	DNAJC9	DnaJ homolog subfamily C member 9 OS=Homo sapiens OX=9606 GN=DNAJC9 PE=1 SV=1	2.2	1	2.2	17.27	17.81		25	25		6	6	0	6	5		260	29.9	5.73
Q9Y6J9	TAF6L	TAF6-like RNA polymerase II p300/CBP-associated factor-associated factor 65 kDa subunit 6L OS=Homo sapiens OX=9606 GN=TAF6L PE=1 SV=1	2.2	1	2.2	16.66	17.42		13	15		6	6	0	5	6		622	67.8	8.97
P49321	NASP	Nuclear autoantigenic sperm protein OS=Homo sapiens OX=9606 GN=NASP PE=1 SV=2	2.2	1	2.2	16.55	15.94		5	11		6	6	0	5	6		788	85.2	4.3
Q9BTC8	MTA3	Metastasis-associated protein MTA3 OS=Homo sapiens OX=9606 GN=MTA3 PE=1 SV=2	2.2	1	2.2	16.33	15.02		11	10		6	6	0	6	5		594	67.5	8.57
Q9NRN7	AASDHPPT	L-aminoadipate-semialdehyde dehydrogenase-phosphopantetheinyl transferase OS=Homo sapiens OX=9606 GN=AASDHPPT PE=1 SV=2	2.2	1	2.2	13.27	13.54		18	18		6	6	0	5	5		309	35.8	6.8
P13489	RNH1	Ribonuclease inhibitor OS=Homo sapiens OX=9606 GN=RNH1 PE=1 SV=2	2	1	2	21.49	19.83		10	10		5	5	0	4	4		461	49.9	4.82
Q53H96	PYCR3	Pyrroline-5-carboxylate reductase 3 OS=Homo sapiens OX=9606 GN=PYCR3 PE=1 SV=3	2	1	2	18.69	18.21		23	18		5	5	0	5	4		274	28.6	7.72
Q9NWU2	GID8	Glucose-induced degradation protein 8 homolog OS=Homo sapiens OX=9606 GN=GID8 PE=1 SV=1	2	1	2	17.51	17.38		18	18		5	5	0	3	3		228	26.7	4.97
Q99871	HAUS7	HAUS augmin-like complex subunit 7 OS=Homo sapiens OX=9606 GN=HAUS7 PE=1 SV=3	2	1	2	17.41	17.26		13	13		5	5	0	4	4		368	40.8	4.83
P27635	RPL10	60S ribosomal protein L10 OS=Homo sapiens OX=9606 GN=RPL10 PE=1 SV=4	2	1	2	16.98	18.09		17	12		5	5	0	4	3		214	24.6	10.08
P06753	TPM3	Tropomyosin alpha-3 chain OS=Homo sapiens OX=9606 GN=TPM3 PE=1 SV=2	2	1	2	16.59	15.33		21	18		5	5	0	5	4		285	32.9	4.72
Q9Y4J8	DTNA	Dystrobrevin alpha OS=Homo sapiens OX=9606 GN=DTNA PE=1 SV=2	2	1	2	16.3	17.15		10	10		5	5	0	5	5		743	83.8	6.89
Q7Z3T8	ZFYVE16	Zinc finger FYVE domain-containing protein 16 OS=Homo sapiens OX=9606 GN=ZFYVE16 PE=1 SV=3	2	1	2	16.15	6.04		4	4		5	5	0	3	3		1539	168.8	4.82
Q8TAF3	WDR48	WD repeat-containing protein 48 OS=Homo sapiens OX=9606 GN=WDR48 PE=1 SV=1	2	1	2	16.13	14.59		4	8		5	5	0	2	4		677	76.2	7.03
Q8TDD1	DDX54	ATP-dependent RNA helicase DDX54 OS=Homo sapiens OX=9606 GN=DDX54 PE=1 SV=2	2	1	2	15.94	12.54		5	4		5	5	0	4	4		881	98.5	10.02
P82675	MRPS5	28S ribosomal protein S5, mitochondrial OS=Homo sapiens OX=9606 GN=MRPS5 PE=1 SV=2	2	1	2	15.74	15.58		14	12		5	5	0	4	4		430	48	9.92
Q9Y2L9	LRCH1	Leucine-rich repeat and calponin homology domain-containing protein 1 OS=Homo sapiens OX=9606 GN=LRCH1 PE=1 SV=3	2	1	2	14.87	12.34		8	9		5	5	0	4	4		728	80.8	5.94
Q8WVB6	CHTF18	Chromosome transmission fidelity protein 18 homolog OS=Homo sapiens OX=9606 GN=CHTF18 PE=1 SV=1	2	1	2	14.1	14.14		7	7		5	5	0	4	3		975	107.3	7.21
Q8IXI2	RHOT1	Mitochondrial Rho GTPase 1 OS=Homo sapiens OX=9606 GN=RHOT1 PE=1 SV=2	2	1	2	13.19	10.61		6	5		5	5	0	3	2		618	70.7	6.27
Q9BZX2	UCK2	Uridine-cytidine kinase 2 OS=Homo sapiens OX=9606 GN=UCK2 PE=1 SV=1	2	1	2	12.4	15.03		24	24		5	5	0	5	5		261	29.3	6.7
O75962	TRIO	Triple functional domain protein OS=Homo sapiens OX=9606 GN=TRIO PE=1 SV=2	2	1	2	11.86	12.04		2	2		5	5	0	5	5		3097	346.7	6.37
O14641	DVL2	Segment polarity protein dishevelled homolog DVL-2 OS=Homo sapiens OX=9606 GN=DVL2 PE=1 SV=1	2	1	2	11.59	12.64		7	7		5	5	0	3	4		736	78.9	6.02
Q6ZRI6	C15orf39	Uncharacterized protein C15orf39 OS=Homo sapiens OX=9606 GN=C15orf39 PE=1 SV=3	2	1	2	10.46	8.61		6	7		5	5	0	3	4		1047	110.6	7.64
P60866	RPS20	40S ribosomal protein S20 OS=Homo sapiens OX=9606 GN=RPS20 PE=1 SV=1	1.8	1	1.8	16.51	19.59		23	23		4	4	0	3	3		119	13.4	9.94
O14757	CHEK1	Serine/threonine-protein kinase Chk1 OS=Homo sapiens OX=9606 GN=CHEK1 PE=1 SV=2	1.8	1	1.8	16.41	14.74		11	10		4	4	0	4	4		476	54.4	8.25
O43395	PRPF3	U4/U6 small nuclear ribonucleoprotein Prp3 OS=Homo sapiens OX=9606 GN=PRPF3 PE=1 SV=2	1.8	1	1.8	15.69	10.73		10	11		4	4	0	4	4		683	77.5	9.5
Q9NS86	LANCL2	LanC-like protein 2 OS=Homo sapiens OX=9606 GN=LANCL2 PE=1 SV=1	1.8	1	1.8	15.24	16.45		10	10		4	4	0	3	3		450	50.8	7.43
O75170	PPP6R2	Serine/threonine-protein phosphatase 6 regulatory subunit 2 OS=Homo sapiens OX=9606 GN=PPP6R2 PE=1 SV=2	1.8	1	1.8	14.99	14.75		5	6		4	4	0	3	4		966	104.9	4.87
O94966-6	USP19	Isoform 6 of Ubiquitin carboxyl-terminal hydrolase 19 OS=Homo sapiens OX=9606 GN=USP19	1.8	1	1.8	14.84	14		6	4		4	4	0	4	2		1384	151.8	6.42
P23381	WARS	Tryptophan--tRNA ligase, cytoplasmic OS=Homo sapiens OX=9606 GN=WARS PE=1 SV=2	1.8	1	1.8	14.74	13.69		9	10		4	4	0	3	3		471	53.1	6.23
Q9BTT6	LRRC1	Leucine-rich repeat-containing protein 1 OS=Homo sapiens OX=9606 GN=LRRC1 PE=1 SV=1	1.8	1	1.8	14.09	14.72		11	11		4	4	0	4	4		524	59.2	5.02
O94906	PRPF6	Pre-mRNA-processing factor 6 OS=Homo sapiens OX=9606 GN=PRPF6 PE=1 SV=1	1.8	1	1.8	13.49	13.83		5	6		4	4	0	4	4		941	106.9	8.25
Q8NC60	NOA1	Nitric oxide-associated protein 1 OS=Homo sapiens OX=9606 GN=NOA1 PE=1 SV=2	1.8	1	1.8	13.07	8.89		10	9		4	4	0	4	4		698	78.4	8.66
Q9Y2U8	LEMD3	Inner nuclear membrane protein Man1 OS=Homo sapiens OX=9606 GN=LEMD3 PE=1 SV=2	1.8	1	1.8	12.9	12.1		7	7		4	4	0	4	4		911	99.9	7.55
Q9Y467	SALL2	Sal-like protein 2 OS=Homo sapiens OX=9606 GN=SALL2 PE=1 SV=4	1.8	1	1.8	12.7	10.58		6	5		4	4	0	3	2		1007	105.2	6.3
Q06210	GFPT1	Glutamine--fructose-6-phosphate aminotransferase [isomerizing] 1 OS=Homo sapiens OX=9606 GN=GFPT1 PE=1 SV=3	1.8	1	1.8	12.64	10.99		5	5		4	4	0	3	3		699	78.8	7.11
Q9Y5J1	UTP18	U3 small nucleolar RNA-associated protein 18 homolog OS=Homo sapiens OX=9606 GN=UTP18 PE=1 SV=3	1.8	1	1.8	12.63	11.46		9	9		4	4	0	4	4		556	62	8.76
P35250	RFC2	Replication factor C subunit 2 OS=Homo sapiens OX=9606 GN=RFC2 PE=1 SV=3	1.8	1	1.8	12.58	11.46		18	18		4	4	0	4	4		354	39.1	6.44
Q9NRL3	STRN4	Striatin-4 OS=Homo sapiens OX=9606 GN=STRN4 PE=1 SV=2	1.8	1	1.8	12.48	10.67		9	4		4	4	0	4	3		753	80.5	5.4
Q8WWM7	ATXN2L	Ataxin-2-like protein OS=Homo sapiens OX=9606 GN=ATXN2L PE=1 SV=2	1.8	1	1.8	12.13	11.25		5	6		4	4	0	4	4		1075	113.3	8.59
Q9UNX4	WDR3	WD repeat-containing protein 3 OS=Homo sapiens OX=9606 GN=WDR3 PE=1 SV=1	1.8	1	1.8	12.08	11.9		7	5		4	4	0	3	4		943	106	6.64
Q8WVZ9	KBTBD7	Kelch repeat and BTB domain-containing protein 7 OS=Homo sapiens OX=9606 GN=KBTBD7 PE=1 SV=1	1.8	1	1.8	12.03	13.99		6	7		4	4	0	2	3		684	77.1	5.57
Q15276	RABEP1	Rab GTPase-binding effector protein 1 OS=Homo sapiens OX=9606 GN=RABEP1 PE=1 SV=2	1.8	1	1.8	11.67	8.61		5	5		4	4	0	4	4		862	99.2	5.01
O14730	RIOK3	Serine/threonine-protein kinase RIO3 OS=Homo sapiens OX=9606 GN=RIOK3 PE=1 SV=2	1.8	1	1.8	11.58	10		8	8		4	4	0	3	3		519	59.1	5.76
O94826	TOMM70	Mitochondrial import receptor subunit TOM70 OS=Homo sapiens OX=9606 GN=TOMM70 PE=1 SV=1	1.8	1	1.8	11.22	11.09		7	7		4	4	0	4	4		608	67.4	7.12
O60684	KPNA6	Importin subunit alpha-7 OS=Homo sapiens OX=9606 GN=KPNA6 PE=1 SV=1	1.8	1	1.8	10.67	11.63		10	10		4	4	0	4	4		536	60	4.98
O95486	SEC24A	Protein transport protein Sec24A OS=Homo sapiens OX=9606 GN=SEC24A PE=1 SV=2	1.8	1	1.8	10.23	5.15		4	5		4	4	0	3	4		1093	119.7	7.66
P00390	GSR	Glutathione reductase, mitochondrial OS=Homo sapiens OX=9606 GN=GSR PE=1 SV=2	1.8	1	1.8	10.01	12.1		7	10		4	4	0	4	4		522	56.2	8.5
Q13613	MTMR1	Myotubularin-related protein 1 OS=Homo sapiens OX=9606 GN=MTMR1 PE=1 SV=4	1.8	1	1.8	9.6	4.5		6	3		4	4	0	4	2		665	74.6	7.14
Q96RU2	USP28	Ubiquitin carboxyl-terminal hydrolase 28 OS=Homo sapiens OX=9606 GN=USP28 PE=1 SV=1	1.8	1	1.8	9.44	8.8		5	6		4	4	0	4	4		1077	122.4	5.2
P41240	CSK	Tyrosine-protein kinase CSK OS=Homo sapiens OX=9606 GN=CSK PE=1 SV=1	1.8	1	1.8	8.85	5.89		10	10		4	4	0	4	4		450	50.7	7.06
Q9GZL7	WDR12	Ribosome biogenesis protein WDR12 OS=Homo sapiens OX=9606 GN=WDR12 PE=1 SV=2	1.8	1	1.8	8.55	10.55		10	9		4	4	0	3	3		423	47.7	5.9
Q5IFJ7	RPL9	60S ribosomal protein L9 OS=Macaca fascicularis OX=9541 GN=RPL9 PE=2 SV=1	1.8	1	1.8	6.71	4.69		19	29		4	4	0	2	3		192	21.9	9.95
Q9BQ52	ELAC2	Zinc phosphodiesterase ELAC protein 2 OS=Homo sapiens OX=9606 GN=ELAC2 PE=1 SV=2	1.8	1	1.8	4.68	7.34		6	7		4	4	0	3	4		826	92.2	7.9
Q9HAH7-1	FBRS	Isoform 1 of Probable fibrosin-1 OS=Homo sapiens OX=9606 GN=FBRS	1.6	1	1.6	15.29	11.85		11	11		3	3	0	3	3		487	51.8	9.28
O75940	SMNDC1	Survival of motor neuron-related-splicing factor 30 OS=Homo sapiens OX=9606 GN=SMNDC1 PE=1 SV=1	1.6	1	1.6	11.67	9.15		21	24		3	3	0	3	3		238	26.7	7.24
P60900	PSMA6	Proteasome subunit alpha type-6 OS=Homo sapiens OX=9606 GN=PSMA6 PE=1 SV=1	1.6	1	1.6	11.39	11.32		14	14		3	3	0	3	3		246	27.4	6.76
P49247	RPIA	Ribose-5-phosphate isomerase OS=Homo sapiens OX=9606 GN=RPIA PE=1 SV=3	1.6	1	1.6	11.39	6.94		11	8		3	3	0	2	2		311	33.2	8.54
Q5T440	IBA57	Putative transferase CAF17, mitochondrial OS=Homo sapiens OX=9606 GN=IBA57 PE=1 SV=1	1.6	1	1.6	11.26	12.29		14	14		3	3	0	3	3		356	38.1	9.83
P49005	POLD2	DNA polymerase delta subunit 2 OS=Homo sapiens OX=9606 GN=POLD2 PE=1 SV=1	1.6	1	1.6	10.99	12.88		10	10		3	3	0	3	3		469	51.3	5.58
Q8NB46	ANKRD52	Serine/threonine-protein phosphatase 6 regulatory ankyrin repeat subunit C OS=Homo sapiens OX=9606 GN=ANKRD52 PE=1 SV=3	1.6	1	1.6	10.81	13.95		4	4		3	3	0	3	3		1076	115	6.48
Q9BST9	RTKN	Rhotekin OS=Homo sapiens OX=9606 GN=RTKN PE=1 SV=2	1.6	1	1.6	10.79	4.44		7	4		3	3	0	2	1		563	62.6	7.44
O00189	AP4M1	AP-4 complex subunit mu-1 OS=Homo sapiens OX=9606 GN=AP4M1 PE=1 SV=2	1.6	1	1.6	10.71	12.3		8	9		3	3	0	3	3		453	49.9	7.2
Q12788	TBL3	Transducin beta-like protein 3 OS=Homo sapiens OX=9606 GN=TBL3 PE=1 SV=2	1.6	1	1.6	10.51	8.69		5	6		3	3	0	3	3		808	89	6.9
P14678	SNRPB	Small nuclear ribonucleoprotein-associated proteins B and B' OS=Homo sapiens OX=9606 GN=SNRPB PE=1 SV=2	1.6	1	1.6	10.23	7.99		12	12		3	3	0	2	3		240	24.6	11.19
O94952-1	FBXO21	Isoform 2 of F-box only protein 21 OS=Homo sapiens OX=9606 GN=FBXO21	1.6	1	1.6	10.03	11.89		8	8		3	3	0	3	3		621	71.4	6.01
P67936	TPM4	Tropomyosin alpha-4 chain OS=Homo sapiens OX=9606 GN=TPM4 PE=1 SV=3	1.6	1	1.6	10.03	8.04		15	9		3	3	0	3	2		248	28.5	4.69
Q96I24	FUBP3	Far upstream element-binding protein 3 OS=Homo sapiens OX=9606 GN=FUBP3 PE=1 SV=2	1.6	1	1.6	10.01	7.39		9	10		3	3	0	3	3		572	61.6	8.38
P30492	HLA-B	HLA class I histocompatibility antigen, B-54 alpha chain OS=Homo sapiens OX=9606 GN=HLA-B PE=1 SV=1	1.6	1	1.6	9.9	8.29		12	11		3	3	0	3	3		362	40.4	6.3
Q9Y4X5	ARIH1	E3 ubiquitin-protein ligase ARIH1 OS=Homo sapiens OX=9606 GN=ARIH1 PE=1 SV=2	1.6	1	1.6	9.78	9.75		6	6		3	3	0	3	3		557	64.1	5.08
O75155	CAND2	Cullin-associated NEDD8-dissociated protein 2 OS=Homo sapiens OX=9606 GN=CAND2 PE=1 SV=3	1.6	1	1.6	9.76	6.89		3	3		3	3	0	3	3		1236	135.2	5.68
Q16342	PDCD2	Programmed cell death protein 2 OS=Homo sapiens OX=9606 GN=PDCD2 PE=1 SV=2	1.6	1	1.6	9.71	10.9		8	8		3	3	0	2	2		344	38.6	5.38
Q9Y6A5	TACC3	Transforming acidic coiled-coil-containing protein 3 OS=Homo sapiens OX=9606 GN=TACC3 PE=1 SV=1	1.6	1	1.6	9.67	7.98		5	5		3	3	0	3	3		838	90.3	5.05
Q9NR12	PDLIM7	PDZ and LIM domain protein 7 OS=Homo sapiens OX=9606 GN=PDLIM7 PE=1 SV=1	1.6	1	1.6	9.62	5.75		17	11		3	3	0	3	2		457	49.8	8.41
Q6PJ69	TRIM65	Tripartite motif-containing protein 65 OS=Homo sapiens OX=9606 GN=TRIM65 PE=1 SV=3	1.6	1	1.6	9.42	7.62		7	8		3	3	0	3	3		517	57.3	6.7
Q9NRG9	AAAS	Aladin OS=Homo sapiens OX=9606 GN=AAAS PE=1 SV=1	1.6	1	1.6	9.36	8.29		8	8		3	3	0	3	3		546	59.5	7.5
P54727	RAD23B	UV excision repair protein RAD23 homolog B OS=Homo sapiens OX=9606 GN=RAD23B PE=1 SV=1	1.6	1	1.6	9.17	11.33		11	15		3	3	0	3	3		409	43.1	4.84
Q9NUL7	DDX28	Probable ATP-dependent RNA helicase DDX28 OS=Homo sapiens OX=9606 GN=DDX28 PE=1 SV=2	1.6	1	1.6	8.96	9.59		10	8		3	3	0	3	2		540	59.5	10.42
O75386	TULP3	Tubby-related protein 3 OS=Homo sapiens OX=9606 GN=TULP3 PE=1 SV=2	1.6	1	1.6	8.56	5.03		9	9		3	3	0	3	3		442	49.6	7.74
Q15067	ACOX1	Peroxisomal acyl-coenzyme A oxidase 1 OS=Homo sapiens OX=9606 GN=ACOX1 PE=1 SV=3	1.6	1	1.6	8.35	5.16		8	6		3	3	0	3	2		660	74.4	8.16
Q9UBL3	ASH2L	Set1/Ash2 histone methyltransferase complex subunit ASH2 OS=Homo sapiens OX=9606 GN=ASH2L PE=1 SV=1	1.6	1	1.6	8.25	4.54		6	6		3	3	0	2	2		628	68.7	5.69
Q9HAV4	XPO5	Exportin-5 OS=Homo sapiens OX=9606 GN=XPO5 PE=1 SV=1	1.6	1	1.6	8.22	7.73		2	2		3	3	0	3	3		1204	136.2	5.8
O60763	USO1	General vesicular transport factor p115 OS=Homo sapiens OX=9606 GN=USO1 PE=1 SV=2	1.6	1	1.6	8.14	2.53		4	4		3	3	0	3	3		962	107.8	4.91
Q9HCS7	XAB2	Pre-mRNA-splicing factor SYF1 OS=Homo sapiens OX=9606 GN=XAB2 PE=1 SV=2	1.6	1	1.6	7.77	7.74		5	6		3	3	0	3	3		855	99.9	6.23
Q9NRF8	CTPS2	CTP synthase 2 OS=Homo sapiens OX=9606 GN=CTPS2 PE=1 SV=1	1.6	1	1.6	7.76	7.56		6	7		3	3	0	3	3		586	65.6	6.9
P49840	GSK3A	Glycogen synthase kinase-3 alpha OS=Homo sapiens OX=9606 GN=GSK3A PE=1 SV=2	1.6	1	1.6	7.7	8.57		11	11		3	3	0	2	2		483	50.9	8.75
Q96RN5	MED15	Mediator of RNA polymerase II transcription subunit 15 OS=Homo sapiens OX=9606 GN=MED15 PE=1 SV=2	1.6	1	1.6	6.99	6.27		3	3		3	3	0	3	3		788	86.7	9.42
A3KMH1	VWA8	von Willebrand factor A domain-containing protein 8 OS=Homo sapiens OX=9606 GN=VWA8 PE=1 SV=2	1.6	1	1.6	6.53	2.25		2	3		3	3	0	3	3		1905	214.7	7.4
Q86XL3	ANKLE2	Ankyrin repeat and LEM domain-containing protein 2 OS=Homo sapiens OX=9606 GN=ANKLE2 PE=1 SV=4	1.6	1	1.6	6.52	5.1		5	3		3	3	0	3	3		938	104.1	7.09
Q86VI3	IQGAP3	Ras GTPase-activating-like protein IQGAP3 OS=Homo sapiens OX=9606 GN=IQGAP3 PE=1 SV=2	1.6	1	1.6	6.52	4.36		2	2		3	3	0	3	3		1631	184.6	7.65
Q96RE7	NACC1	Nucleus accumbens-associated protein 1 OS=Homo sapiens OX=9606 GN=NACC1 PE=1 SV=1	1.6	1	1.6	5.65	5.18		5	5		3	3	0	3	3		527	57.2	5.74
Q14126	DSG2	Desmoglein-2 OS=Homo sapiens OX=9606 GN=DSG2 PE=1 SV=2	1.6	1	1.6	5.17	5.11		5	4		3	3	0	3	3		1118	122.2	5.24
Q9UGP4	LIMD1	LIM domain-containing protein 1 OS=Homo sapiens OX=9606 GN=LIMD1 PE=1 SV=1	1.6	1	1.6	4.79	4.97		7	7		3	3	0	2	2		676	72.1	6.65
Q63HN8	RNF213	E3 ubiquitin-protein ligase RNF213 OS=Homo sapiens OX=9606 GN=RNF213 PE=1 SV=3	1.6	1	1.6	4.73	1.76		1	1		3	3	0	3	3		5207	591	6.48
Q9H089	LSG1	Large subunit GTPase 1 homolog OS=Homo sapiens OX=9606 GN=LSG1 PE=1 SV=2	1.6	1	1.6	4.72	4.19		3	3		3	3	0	3	3		658	75.2	6.38
Q8TEL6	TRPC4AP	Short transient receptor potential channel 4-associated protein OS=Homo sapiens OX=9606 GN=TRPC4AP PE=1 SV=2	1.6	1	1.6	3.95	5.24		4	4		3	3	0	3	3		797	90.8	7.61
Q96TC7	RMDN3	Regulator of microtubule dynamics protein 3 OS=Homo sapiens OX=9606 GN=RMDN3 PE=1 SV=2	1.6	1	1.6	2.81	5.19		5	9		3	3	0	2	3		470	52.1	5.1
Q8IXQ3	C9orf40	Uncharacterized protein C9orf40 OS=Homo sapiens OX=9606 GN=C9orf40 PE=1 SV=1	1.6	1	1.6	2.68	6.8		22	28		3	3	0	1	2		194	21.1	5.01
Q6XZF7	DNMBP	Dynamin-binding protein OS=Homo sapiens OX=9606 GN=DNMBP PE=1 SV=1	1.6	1	1.6	2.63	12.44		4	3		3	3	0	3	3		1577	177.2	5.39
Q13724	MOGS	Mannosyl-oligosaccharide glucosidase OS=Homo sapiens OX=9606 GN=MOGS PE=1 SV=5	1.6	1	1.6	2.2	2.62		5	4		3	3	0	3	2		837	91.9	8.9
Q5JTC6	AMER1	APC membrane recruitment protein 1 OS=Homo sapiens OX=9606 GN=AMER1 PE=1 SV=2	1.4	1	1.4	9.85	7.22		3	3		2	2	0	2	2		1135	124	4.84
Q9UPQ3	AGAP1	Arf-GAP with GTPase, ANK repeat and PH domain-containing protein 1 OS=Homo sapiens OX=9606 GN=AGAP1 PE=1 SV=4	1.4	1	1.4	9.44	7.4		4	4		2	2	0	2	2		857	94.4	7.94
Q9C0D3	ZYG11B	Protein zyg-11 homolog B OS=Homo sapiens OX=9606 GN=ZYG11B PE=1 SV=2	1.4	1	1.4	8.63	2.28		4	3		2	2	0	2	2		744	83.9	6.86
Q9H974	QTRT2	Queuine tRNA-ribosyltransferase accessory subunit 2 OS=Homo sapiens OX=9606 GN=QTRT2 PE=1 SV=1	1.4	1	1.4	8.41	8.5		9	9		2	2	0	2	2		415	46.7	6.81
Q01167	FOXK2	Forkhead box protein K2 OS=Homo sapiens OX=9606 GN=FOXK2 PE=1 SV=3	1.4	1	1.4	8.38	7		5	4		2	2	0	2	2		660	69	9.54
Q9UNK9	ANGEL1	Protein angel homolog 1 OS=Homo sapiens OX=9606 GN=ANGEL1 PE=1 SV=1	1.4	1	1.4	8.1	7.29		5	5		2	2	0	2	2		670	75.2	4.82
Q7Z3B4	NUP54	Nucleoporin p54 OS=Homo sapiens OX=9606 GN=NUP54 PE=1 SV=2	1.4	1	1.4	7.9	5.94		6	5		2	2	0	2	2		507	55.4	7.02
Q8IWV8	UBR2	E3 ubiquitin-protein ligase UBR2 OS=Homo sapiens OX=9606 GN=UBR2 PE=1 SV=1	1.4	1	1.4	7.83	1.96		2	2		2	2	0	2	2		1755	200.4	6.24
Q9H7S9	ZNF703	Zinc finger protein 703 OS=Homo sapiens OX=9606 GN=ZNF703 PE=1 SV=1	1.4	1	1.4	7.49	6.41		4	4		2	2	0	2	2		590	58.2	8.79
Q32MZ4-4	LRRFIP1	Isoform 4 of Leucine-rich repeat flightless-interacting protein 1 OS=Homo sapiens OX=9606 GN=LRRFIP1	1.4	1	1.4	7.46	7.29		4	4		2	2	0	2	2		640	73	5.95
P40763	STAT3	Signal transducer and activator of transcription 3 OS=Homo sapiens OX=9606 GN=STAT3 PE=1 SV=2	1.4	1	1.4	7.44	8.32		5	5		2	2	0	2	2		770	88	6.3
O00170	AIP	AH receptor-interacting protein OS=Homo sapiens OX=9606 GN=AIP PE=1 SV=2	1.4	1	1.4	7.28	7.06		8	8		2	2	0	2	2		330	37.6	6.29
Q8NFW8	CMAS	N-acylneuraminate cytidylyltransferase OS=Homo sapiens OX=9606 GN=CMAS PE=1 SV=2	1.4	1	1.4	7.23	5.21		9	9		2	2	0	2	2		434	48.3	7.93
O00567	NOP56	Nucleolar protein 56 OS=Homo sapiens OX=9606 GN=NOP56 PE=1 SV=4	1.4	1	1.4	7.18	2.34		4	5		2	2	0	2	2		594	66	9.19
Q9UHR4	BAIAP2L1	Brain-specific angiogenesis inhibitor 1-associated protein 2-like protein 1 OS=Homo sapiens OX=9606 GN=BAIAP2L1 PE=1 SV=2	1.4	1	1.4	7.15	0		7	4		2	2	0	2	1		511	56.8	8.68
Q8NFH3	NUP43	Nucleoporin Nup43 OS=Homo sapiens OX=9606 GN=NUP43 PE=1 SV=1	1.4	1	1.4	7.15	6.93		7	7		2	2	0	2	2		380	42.1	5.63
P15735	PHKG2	Phosphorylase b kinase gamma catalytic chain, liver/testis isoform OS=Homo sapiens OX=9606 GN=PHKG2 PE=1 SV=1	1.4	1	1.4	7.15	8.18		7	7		2	2	0	2	2		406	46.4	6.38
Q9UMR2	DDX19B	ATP-dependent RNA helicase DDX19B OS=Homo sapiens OX=9606 GN=DDX19B PE=1 SV=1	1.4	1	1.4	7.14	5.76		5	5		2	2	0	2	2		479	53.9	6.3
Q86X55	CARM1	Histone-arginine methyltransferase CARM1 OS=Homo sapiens OX=9606 GN=CARM1 PE=1 SV=3	1.4	1	1.4	7.11	6.83		4	4		2	2	0	2	2		608	65.8	6.73
Q9H8H2	DDX31	Probable ATP-dependent RNA helicase DDX31 OS=Homo sapiens OX=9606 GN=DDX31 PE=1 SV=2	1.4	1	1.4	7.06	4.89		3	3		2	2	0	2	2		851	94	9.99
Q8ND24	RNF214	RING finger protein 214 OS=Homo sapiens OX=9606 GN=RNF214 PE=1 SV=2	1.4	1	1.4	7.03	6.47		5	5		2	2	0	2	2		703	77.6	6.95
O43615	TIMM44	Mitochondrial import inner membrane translocase subunit TIM44 OS=Homo sapiens OX=9606 GN=TIMM44 PE=1 SV=2	1.4	1	1.4	6.97	6.84		6	6		2	2	0	2	2		452	51.3	8.32
Q16537	PPP2R5E	Serine/threonine-protein phosphatase 2A 56 kDa regulatory subunit epsilon isoform OS=Homo sapiens OX=9606 GN=PPP2R5E PE=1 SV=1	1.4	1	1.4	6.89	5.73		6	5		2	2	0	2	2		467	54.7	6.95
Q92905	COPS5	COP9 signalosome complex subunit 5 OS=Homo sapiens OX=9606 GN=COPS5 PE=1 SV=4	1.4	1	1.4	6.77	4.15		10	6		2	2	0	2	2		334	37.6	6.54
Q5VV42	CDKAL1	Threonylcarbamoyladenosine tRNA methylthiotransferase OS=Homo sapiens OX=9606 GN=CDKAL1 PE=1 SV=1	1.4	1	1.4	6.69	6.59		4	4		2	2	0	2	2		579	65.1	7.46
P29353	SHC1	SHC-transforming protein 1 OS=Homo sapiens OX=9606 GN=SHC1 PE=1 SV=4	1.4	1	1.4	6.49	3.4		6	6		2	2	0	2	2		583	62.8	6.44
Q9H8H0	NOL11	Nucleolar protein 11 OS=Homo sapiens OX=9606 GN=NOL11 PE=1 SV=1	1.4	1	1.4	6.48	5.2		4	4		2	2	0	2	2		719	81.1	6.07
Q96L14	CEP170P1	Cep170-like protein OS=Homo sapiens OX=9606 GN=CEP170P1 PE=5 SV=2	1.4	1	1.4	6.46	3.55		8	12		2	2	0	2	2		293	32.6	5.69
P84022	SMAD3	Mothers against decapentaplegic homolog 3 OS=Homo sapiens OX=9606 GN=SMAD3 PE=1 SV=1	1.4	1	1.4	6.34	4.71		3	5		2	2	0	1	2		425	48.1	7.15
O75390	CS	Citrate synthase, mitochondrial OS=Homo sapiens OX=9606 GN=CS PE=1 SV=2	1.4	1	1.4	6.32	3.71		5	5		2	2	0	2	2		466	51.7	8.32
O75427	LRCH4	Leucine-rich repeat and calponin homology domain-containing protein 4 OS=Homo sapiens OX=9606 GN=LRCH4 PE=1 SV=2	1.4	1	1.4	6.07	5.21		5	5		2	2	0	2	2		683	73.4	8.22
P38606	ATP6V1A	V-type proton ATPase catalytic subunit A OS=Homo sapiens OX=9606 GN=ATP6V1A PE=1 SV=2	1.4	1	1.4	5.99	7.33		5	2		2	2	0	2	1		617	68.3	5.52
P98170	XIAP	E3 ubiquitin-protein ligase XIAP OS=Homo sapiens OX=9606 GN=XIAP PE=1 SV=2	1.4	1	1.4	5.99	7.1		5	5		2	2	0	2	2		497	56.6	6.65
P08559	PDHA1	Pyruvate dehydrogenase E1 component subunit alpha, somatic form, mitochondrial OS=Homo sapiens OX=9606 GN=PDHA1 PE=1 SV=3	1.4	1	1.4	5.97	5.56		6	6		2	2	0	2	2		390	43.3	8.06
O60216	RAD21	Double-strand-break repair protein rad21 homolog OS=Homo sapiens OX=9606 GN=RAD21 PE=1 SV=2	1.4	1	1.4	5.84	3.49		4	4		2	2	0	2	2		631	71.6	4.65
Q9H0L4	CSTF2T	Cleavage stimulation factor subunit 2 tau variant OS=Homo sapiens OX=9606 GN=CSTF2T PE=1 SV=1	1.4	1	1.4	5.84	3.74		7	3		2	2	0	2	2		616	64.4	7.25
Q96Q05	TRAPPC9	Trafficking protein particle complex subunit 9 OS=Homo sapiens OX=9606 GN=TRAPPC9 PE=1 SV=2	1.4	1	1.4	5.81	7.26		2	2		2	2	0	2	2		1148	128.4	6.62
Q8N1G2	CMTR1	Cap-specific mRNA (nucleoside-2'-O-)-methyltransferase 1 OS=Homo sapiens OX=9606 GN=CMTR1 PE=1 SV=1	1.4	1	1.4	5.79	4.12		3	3		2	2	0	2	2		835	95.3	7.05
Q8TAT6	NPLOC4	Nuclear protein localization protein 4 homolog OS=Homo sapiens OX=9606 GN=NPLOC4 PE=1 SV=3	1.4	1	1.4	5.77	3.35		3	3		2	2	0	2	2		608	68.1	6.38
Q96ST3	SIN3A	Paired amphipathic helix protein Sin3a OS=Homo sapiens OX=9606 GN=SIN3A PE=1 SV=2	1.4	1	1.4	5.76	2.66		2	3		2	2	0	2	2		1273	145.1	7.25
P53611	RABGGTB	Geranylgeranyl transferase type-2 subunit beta OS=Homo sapiens OX=9606 GN=RABGGTB PE=1 SV=2	1.4	1	1.4	5.7	5.14		6	6		2	2	0	2	2		331	36.9	5.03
P33240	CSTF2	Cleavage stimulation factor subunit 2 OS=Homo sapiens OX=9606 GN=CSTF2 PE=1 SV=1	1.4	1	1.4	5.65	3.74		7	4		2	2	0	2	2		577	60.9	6.83
Q9NT62	ATG3	Ubiquitin-like-conjugating enzyme ATG3 OS=Homo sapiens OX=9606 GN=ATG3 PE=1 SV=1	1.4	1	1.4	5.64	3.9		9	4		2	2	0	2	1		314	35.8	4.74
P27986	PIK3R1	Phosphatidylinositol 3-kinase regulatory subunit alpha OS=Homo sapiens OX=9606 GN=PIK3R1 PE=1 SV=2	1.4	1	1.4	5.58	4.66		3	3		2	2	0	2	2		724	83.5	6.16
Q8IXH7	NELFCD	Negative elongation factor C/D OS=Homo sapiens OX=9606 GN=NELFCD PE=1 SV=2	1.4	1	1.4	5.56	4.48		5	5		2	2	0	2	2		590	66.2	5.1
O14795	UNC13B	Protein unc-13 homolog B OS=Homo sapiens OX=9606 GN=UNC13B PE=1 SV=2	1.4	1	1.4	5.5	3.32		2	2		2	2	0	2	2		1591	180.6	5.99
Q7Z333	SETX	Probable helicase senataxin OS=Homo sapiens OX=9606 GN=SETX PE=1 SV=4	1.4	1	1.4	5.38	2.3		1	1		2	2	0	2	2		2677	302.7	7.17
P83731	RPL24	60S ribosomal protein L24 OS=Homo sapiens OX=9606 GN=RPL24 PE=1 SV=1	1.4	1	1.4	5.16	5.26		11	11		2	2	0	2	2		157	17.8	11.25
Q5T5U3	ARHGAP21	Rho GTPase-activating protein 21 OS=Homo sapiens OX=9606 GN=ARHGAP21 PE=1 SV=2	1.4	1	1.4	5.12	1.73		2	1		2	2	0	2	2		1958	217.3	7.8
Q7Z569	BRAP	BRCA1-associated protein OS=Homo sapiens OX=9606 GN=BRAP PE=1 SV=2	1.4	1	1.4	5	5.26		4	4		2	2	0	2	2		592	67.3	5.92
Q9NZL9	MAT2B	Methionine adenosyltransferase 2 subunit beta OS=Homo sapiens OX=9606 GN=MAT2B PE=1 SV=1	1.4	1	1.4	4.89	4.8		7	7		2	2	0	2	2		334	37.5	7.36
Q5H9F3-3	BCORL1	Isoform 3 of BCL-6 corepressor-like protein 1 OS=Homo sapiens OX=9606 GN=BCORL1	1.4	1	1.4	4.88	4.21		2	1		2	2	0	2	2		1785	190.5	7.85
Q03701	CEBPZ	CCAAT/enhancer-binding protein zeta OS=Homo sapiens OX=9606 GN=CEBPZ PE=1 SV=3	1.4	1	1.4	4.86	3.64		2	2		2	2	0	2	2		1054	120.9	5.94
Q04727	TLE4	Transducin-like enhancer protein 4 OS=Homo sapiens OX=9606 GN=TLE4 PE=1 SV=3	1.4	1	1.4	4.82	5.14		4	4		2	2	0	2	2		773	83.7	7.5
Q5TAX3	TUT4	Terminal uridylyltransferase 4 OS=Homo sapiens OX=9606 GN=TUT4 PE=1 SV=3	1.4	1	1.4	4.78	2.58		1	1		2	2	0	2	2		1644	185	7.97
P09110	ACAA1	3-ketoacyl-CoA thiolase, peroxisomal OS=Homo sapiens OX=9606 GN=ACAA1 PE=1 SV=2	1.4	1	1.4	4.78	5.66		9	8		2	2	0	2	2		424	44.3	8.44
Q96KP1	EXOC2	Exocyst complex component 2 OS=Homo sapiens OX=9606 GN=EXOC2 PE=1 SV=1	1.4	1	1.4	4.69	5.4		2	3		2	2	0	2	2		924	104	6.9
Q9UQ80	PA2G4	Proliferation-associated protein 2G4 OS=Homo sapiens OX=9606 GN=PA2G4 PE=1 SV=3	1.4	1	1.4	4.69	4.23		7	5		2	2	0	2	2		394	43.8	6.55
Q96EK4	THAP11	THAP domain-containing protein 11 OS=Homo sapiens OX=9606 GN=THAP11 PE=1 SV=2	1.4	1	1.4	4.61	4.47		5	5		2	2	0	2	2		314	34.4	8.98
P62826	RAN	GTP-binding nuclear protein Ran OS=Homo sapiens OX=9606 GN=RAN PE=1 SV=3	1.4	1	1.4	4.61	5.08		12	12		2	2	0	2	2		216	24.4	7.49
O00186	STXBP3	Syntaxin-binding protein 3 OS=Homo sapiens OX=9606 GN=STXBP3 PE=1 SV=2	1.4	1	1.4	4.56	4.71		3	3		2	2	0	2	2		592	67.7	7.8
Q9BUK6	MSTO1	Protein misato homolog 1 OS=Homo sapiens OX=9606 GN=MSTO1 PE=1 SV=1	1.4	1	1.4	4.53	7		5	6		2	2	0	2	2		570	61.8	6.11
Q5XPI4	RNF123	E3 ubiquitin-protein ligase RNF123 OS=Homo sapiens OX=9606 GN=RNF123 PE=1 SV=1	1.4	1	1.4	4.46	4.92		1	1		2	2	0	2	2		1314	148.4	6.74
Q9HBM6	TAF9B	Transcription initiation factor TFIID subunit 9B OS=Homo sapiens OX=9606 GN=TAF9B PE=1 SV=1	1.4	1	1.4	4.46	1.93		7	8		2	2	0	2	2		251	27.6	9.55
P20290	BTF3	Transcription factor BTF3 OS=Homo sapiens OX=9606 GN=BTF3 PE=1 SV=1	1.4	1	1.4	4.45	6.55		14	14		2	2	0	2	1		206	22.2	9.38
Q9Y575	ASB3	Ankyrin repeat and SOCS box protein 3 OS=Homo sapiens OX=9606 GN=ASB3 PE=1 SV=1	1.4	1	1.4	4.42	2.4		5	5		2	2	0	2	2		518	57.7	6.27
Q15648	MED1	Mediator of RNA polymerase II transcription subunit 1 OS=Homo sapiens OX=9606 GN=MED1 PE=1 SV=4	1.4	1	1.4	4.42	3.91		1	1		2	2	0	2	2		1581	168.4	8.73
Q9BTC0	DIDO1	Death-inducer obliterator 1 OS=Homo sapiens OX=9606 GN=DIDO1 PE=1 SV=5	1.4	1	1.4	4.4	0		1	2		2	2	0	2	2		2240	243.7	7.88
O60256	PRPSAP2	Phosphoribosyl pyrophosphate synthase-associated protein 2 OS=Homo sapiens OX=9606 GN=PRPSAP2 PE=1 SV=1	1.4	1	1.4	4.22	4.73		8	8		2	2	0	2	2		369	40.9	7.44
Q8NE01	CNNM3	Metal transporter CNNM3 OS=Homo sapiens OX=9606 GN=CNNM3 PE=1 SV=1	1.4	1	1.4	4.16	3.77		3	3		2	2	0	2	2		707	76.1	6.09
Q8NDF8	TENT4B	Terminal nucleotidyltransferase 4A OS=Homo sapiens OX=9606 GN=TENT4B PE=1 SV=2	1.4	1	1.4	4	4.63		5	5		2	2	0	2	2		572	63.2	8.98
Q9UJX6	ANAPC2	Anaphase-promoting complex subunit 2 OS=Homo sapiens OX=9606 GN=ANAPC2 PE=1 SV=1	1.4	1	1.4	4	4.15		3	3		2	2	0	2	2		822	93.8	5.22
Q86UD0	SAPCD2	Suppressor APC domain-containing protein 2 OS=Homo sapiens OX=9606 GN=SAPCD2 PE=1 SV=2	1.4	1	1.4	3.95	4.23		6	6		2	2	0	2	2		394	42.6	8.82
Q9BTY7	HGH1	Protein HGH1 homolog OS=Homo sapiens OX=9606 GN=HGH1 PE=1 SV=1	1.4	1	1.4	3.93	3.96		5	6		2	2	0	2	2		390	42.1	4.81
P49354	FNTA	Protein farnesyltransferase/geranylgeranyltransferase type-1 subunit alpha OS=Homo sapiens OX=9606 GN=FNTA PE=1 SV=1	1.4	1	1.4	3.59	1.79		4	4		2	2	0	2	2		379	44.4	5.08
Q6YN16	HSDL2	Hydroxysteroid dehydrogenase-like protein 2 OS=Homo sapiens OX=9606 GN=HSDL2 PE=1 SV=1	1.4	1	1.4	3.17	3.17		6	6		2	2	0	2	2		418	45.4	7.99
Q7Z7E8	UBE2Q1	Ubiquitin-conjugating enzyme E2 Q1 OS=Homo sapiens OX=9606 GN=UBE2Q1 PE=1 SV=1	1.4	1	1.4	3.11	5.02		6	6		2	2	0	2	2		422	46.1	5.1
Q9HC35	EML4	Echinoderm microtubule-associated protein-like 4 OS=Homo sapiens OX=9606 GN=EML4 PE=1 SV=3	1.4	1	1.4	2.89	4.58		2	2		2	2	0	2	2		981	108.8	6.4
Q15019	SEPT2	Septin-2 OS=Homo sapiens OX=9606 GN=SEPT2 PE=1 SV=1	1.4	1	1.4	2.8	5.21		9	7		2	2	0	2	2		361	41.5	6.6
Q69YN2	CWF19L1	CWF19-like protein 1 OS=Homo sapiens OX=9606 GN=CWF19L1 PE=1 SV=2	1.4	1	1.4	2.78	2.98		4	4		2	2	0	2	2		538	60.6	7.24
P08754	GNAI3	Guanine nucleotide-binding protein G(k) subunit alpha OS=Homo sapiens OX=9606 GN=GNAI3 PE=1 SV=3	1.4	1	1.4	2.68	7.07		8	7		2	2	0	2	2		354	40.5	5.69
Q9HBG6	IFT122	Intraflagellar transport protein 122 homolog OS=Homo sapiens OX=9606 GN=IFT122 PE=1 SV=2	1.4	1	1.4	2.58	3.65		2	2		2	2	0	2	2		1241	141.7	6.49
Q9H9A7	RMI1	RecQ-mediated genome instability protein 1 OS=Homo sapiens OX=9606 GN=RMI1 PE=1 SV=3	1.4	1	1.4	2.02	2.04		6	4		2	2	0	2	1		625	70.1	4.96
Q9Y4C8	RBM19	Probable RNA-binding protein 19 OS=Homo sapiens OX=9606 GN=RBM19 PE=1 SV=3	1.4	1	1.4	1.88	3.64		2	2		2	2	0	2	2		960	107.3	6.54
Q9HCD6	TANC2	Protein TANC2 OS=Homo sapiens OX=9606 GN=TANC2 PE=1 SV=3	1.4	1	1.4	1.86	4.6		2	1		2	2	0	2	2		1990	219.5	8.07
Q99569	PKP4	Plakophilin-4 OS=Homo sapiens OX=9606 GN=PKP4 PE=1 SV=2	1.4	1	1.4	1.65	4.43		4	4		2	2	0	2	2		1192	131.8	8.94
O75489	NDUFS3	NADH dehydrogenase [ubiquinone] iron-sulfur protein 3, mitochondrial OS=Homo sapiens OX=9606 GN=NDUFS3 PE=1 SV=1	1.4	1	1.4	0	3.21		10	9		2	2	0	2	2		264	30.2	7.5
Q9NZQ3	NCKIPSD	NCK-interacting protein with SH3 domain OS=Homo sapiens OX=9606 GN=NCKIPSD PE=1 SV=1	1.2	1	1.2	6.15	0		4	2		1	1	0	1	1		722	78.9	6.38
Q8IWF6	DENND6A	Protein DENND6A OS=Homo sapiens OX=9606 GN=DENND6A PE=1 SV=1	1.2	1	1.2	4.84	2.6		4	2		1	1	0	1	1		608	69.5	8.27
O14734	ACOT8	Acyl-coenzyme A thioesterase 8 OS=Homo sapiens OX=9606 GN=ACOT8 PE=1 SV=1	1.2	1	1.2	4.74	1.99		7	5		1	1	0	1	1		319	35.9	7.56
Q9BX63	BRIP1	Fanconi anemia group J protein OS=Homo sapiens OX=9606 GN=BRIP1 PE=1 SV=2	1.2	1	1.2	4.18	5.04		1	1		1	1	0	1	1		1249	140.8	6.92
O75165	DNAJC13	DnaJ homolog subfamily C member 13 OS=Homo sapiens OX=9606 GN=DNAJC13 PE=1 SV=5	1.2	1	1.2	3.82	1.97		1	0		1	1	0	1	1		2243	254.3	6.74
Q712K3	UBE2R2	Ubiquitin-conjugating enzyme E2 R2 OS=Homo sapiens OX=9606 GN=UBE2R2 PE=1 SV=1	1.2	1	1.2	3.72	2.38		5	5		1	1	0	1	1		238	27.1	4.42
Q9Y2D8	SSX2IP	Afadin- and alpha-actinin-binding protein OS=Homo sapiens OX=9606 GN=SSX2IP PE=1 SV=3	1.2	1	1.2	3.58	2.16		2	2		1	1	0	1	1		614	71.2	6.4
Q9NZJ4	SACS	Sacsin OS=Homo sapiens OX=9606 GN=SACS PE=1 SV=2	1.2	1	1.2	3.48	1.69		0	0		1	1	0	1	1		4579	520.8	7.05
P49750-1	YLPM1	Isoform 1 of YLP motif-containing protein 1 OS=Homo sapiens OX=9606 GN=YLPM1	1.2	1	1.2	3.45	2.9		1	1		1	1	0	1	1		1951	219.8	6.57
Q9NXW2	DNAJB12	DnaJ homolog subfamily B member 12 OS=Homo sapiens OX=9606 GN=DNAJB12 PE=1 SV=5	1.2	1	1.2	3.38	3.44		4	4		1	1	0	1	1		375	41.8	8.69
O14828	SCAMP3	Secretory carrier-associated membrane protein 3 OS=Homo sapiens OX=9606 GN=SCAMP3 PE=1 SV=3	1.2	1	1.2	3.28	0		8	7		1	1	0	1	1		347	38.3	7.64
O60749	SNX2	Sorting nexin-2 OS=Homo sapiens OX=9606 GN=SNX2 PE=1 SV=2	1.2	1	1.2	3.26	2.68		2	3		1	1	0	1	1		519	58.4	5.12
P62847	RPS24	40S ribosomal protein S24 OS=Homo sapiens OX=9606 GN=RPS24 PE=1 SV=1	1.2	1	1.2	3.16	2.15		11	8		1	1	0	1	1		133	15.4	10.78
Q92547	TOPBP1	DNA topoisomerase 2-binding protein 1 OS=Homo sapiens OX=9606 GN=TOPBP1 PE=1 SV=3	1.2	1	1.2	3.13	0		2	1		1	1	0	1	1		1522	170.6	6.96
Q9ULW0	TPX2	Targeting protein for Xklp2 OS=Homo sapiens OX=9606 GN=TPX2 PE=1 SV=2	1.2	1	1.2	3.06	3.21		3	3		1	1	0	1	1		747	85.6	9.23
Q96JG6	VPS50	Syndetin OS=Homo sapiens OX=9606 GN=VPS50 PE=1 SV=3	1.2	1	1.2	2.95	0		2	1		1	1	0	1	1		964	111.1	6.2
O75818	RPP40	Ribonuclease P protein subunit p40 OS=Homo sapiens OX=9606 GN=RPP40 PE=1 SV=3	1.2	1	1.2	2.94	0		4	7		1	1	0	1	1		363	41.8	6.67
P49006	MARCKSL1	MARCKS-related protein OS=Homo sapiens OX=9606 GN=MARCKSL1 PE=1 SV=2	1.2	1	1.2	2.83	5.44		17	19		1	1	0	1	1		195	19.5	4.67
Q9UBN7	HDAC6	Histone deacetylase 6 OS=Homo sapiens OX=9606 GN=HDAC6 PE=1 SV=2	1.2	1	1.2	2.77	2.92		1	1		1	1	0	1	1		1215	131.3	5.3
Q9ULK4	MED23	Mediator of RNA polymerase II transcription subunit 23 OS=Homo sapiens OX=9606 GN=MED23 PE=1 SV=2	1.2	1	1.2	2.76	3.12		1	1		1	1	0	1	1		1368	156.4	7.4
Q9BSL1	UBAC1	Ubiquitin-associated domain-containing protein 1 OS=Homo sapiens OX=9606 GN=UBAC1 PE=1 SV=1	1.2	1	1.2	2.75	2.39		3	3		1	1	0	1	1		405	45.3	4.92
P51956	NEK3	Serine/threonine-protein kinase Nek3 OS=Homo sapiens OX=9606 GN=NEK3 PE=1 SV=2	1.2	1	1.2	2.71	3.07		5	3		1	1	0	1	1		506	57.7	7.17
Q08AD1	CAMSAP2	Calmodulin-regulated spectrin-associated protein 2 OS=Homo sapiens OX=9606 GN=CAMSAP2 PE=1 SV=3	1.2	1	1.2	2.65	2.02		1	1		1	1	0	1	1		1489	168	6.8
P26038	MSN	Moesin OS=Homo sapiens OX=9606 GN=MSN PE=1 SV=3	1.2	1	1.2	2.64	0		5	2		1	1	0	1	1		577	67.8	6.4
Q6PIY7	TENT2	Poly(A) RNA polymerase GLD2 OS=Homo sapiens OX=9606 GN=TENT2 PE=1 SV=1	1.2	1	1.2	2.57	0		2	3		1	1	0	1	1		484	56	9.38
Q13615	MTMR3	Myotubularin-related protein 3 OS=Homo sapiens OX=9606 GN=MTMR3 PE=1 SV=3	1.2	1	1.2	2.56	3.14		1	2		1	1	0	1	1		1198	133.5	5.8
Q9H792	PEAK1	Inactive tyrosine-protein kinase PEAK1 OS=Homo sapiens OX=9606 GN=PEAK1 PE=1 SV=4	1.2	1	1.2	2.52	2.32		1	1		1	1	0	1	1		1746	193	6.89
Q9NVH2	INTS7	Integrator complex subunit 7 OS=Homo sapiens OX=9606 GN=INTS7 PE=1 SV=1	1.2	1	1.2	2.51	3.31		2	2		1	1	0	1	1		962	106.8	8.02
O75113	N4BP1	NEDD4-binding protein 1 OS=Homo sapiens OX=9606 GN=N4BP1 PE=1 SV=4	1.2	1	1.2	2.48	2.58		2	1		1	1	0	1	1		896	100.3	5.36
P06737	PYGL	Glycogen phosphorylase, liver form OS=Homo sapiens OX=9606 GN=PYGL PE=1 SV=4	1.2	1	1.2	2.4	0		2	1		1	1	0	1	1		847	97.1	7.17
Q86US8	SMG6	Telomerase-binding protein EST1A OS=Homo sapiens OX=9606 GN=SMG6 PE=1 SV=2	1.2	1	1.2	2.37	2.78		1	2		1	1	0	1	1		1419	160.4	7.05
P53365	ARFIP2	Arfaptin-2 OS=Homo sapiens OX=9606 GN=ARFIP2 PE=1 SV=1	1.2	1	1.2	2.36	3.22		4	3		1	1	0	1	1		341	37.8	6.04
Q9NTZ6	RBM12	RNA-binding protein 12 OS=Homo sapiens OX=9606 GN=RBM12 PE=1 SV=1	1.2	1	1.2	2.36	3.4		1	2		1	1	0	1	1		932	97.3	8.63
Q8NBF2	NHLRC2	NHL repeat-containing protein 2 OS=Homo sapiens OX=9606 GN=NHLRC2 PE=1 SV=1	1.2	1	1.2	2.34	3.81		1	2		1	1	0	1	1		726	79.4	5.55
Q15633	TARBP2	RISC-loading complex subunit TARBP2 OS=Homo sapiens OX=9606 GN=TARBP2 PE=1 SV=3	1.2	1	1.2	2.29	3.17		2	3		1	1	0	1	1		366	39	6.54
Q13572	ITPK1	Inositol-tetrakisphosphate 1-kinase OS=Homo sapiens OX=9606 GN=ITPK1 PE=1 SV=2	1.2	1	1.2	2.21	2.3		4	3		1	1	0	1	1		414	45.6	6.16
Q14671	PUM1	Pumilio homolog 1 OS=Homo sapiens OX=9606 GN=PUM1 PE=1 SV=3	1.2	1	1.2	2.19	2.96		1	1		1	1	0	1	1		1186	126.4	6.84
Q8NFH4	NUP37	Nucleoporin Nup37 OS=Homo sapiens OX=9606 GN=NUP37 PE=1 SV=1	1.2	1	1.2	2.16	2.01		3	5		1	1	0	1	1		326	36.7	5.92
Q9NVP2	ASF1B	Histone chaperone ASF1B OS=Homo sapiens OX=9606 GN=ASF1B PE=1 SV=1	1.2	1	1.2	2.13	3.01		4	7		1	1	0	1	1		202	22.4	4.56
Q15843	NEDD8	NEDD8 OS=Homo sapiens GN=NEDD8 PE=1 SV=1	1.2	1	1.2	2.13	1.94		16	17		1	1	0	1	1		81	9.1	8.43
P42684	ABL2	Tyrosine-protein kinase ABL2 OS=Homo sapiens OX=9606 GN=ABL2 PE=1 SV=1	1.2	1	1.2	2.03	4.57		1	2		1	1	0	1	1		1182	128.3	8.07
Q86WP2	GPBP1	Vasculin OS=Homo sapiens OX=9606 GN=GPBP1 PE=1 SV=1	1.2	1	1.2	2.01	2.27		4	4		1	1	0	1	1		473	53.3	7.05
Q6P1M9	ARMCX5	Armadillo repeat-containing X-linked protein 5 OS=Homo sapiens OX=9606 GN=ARMCX5 PE=1 SV=1	1.2	1	1.2	1.99	2.5		3	2		1	1	0	1	1		558	62.3	8.73
O95299	NDUFA10	NADH dehydrogenase [ubiquinone] 1 alpha subcomplex subunit 10, mitochondrial OS=Homo sapiens OX=9606 GN=NDUFA10 PE=1 SV=1	1.2	1	1.2	1.84	2.44		3	3		1	1	0	1	1		355	40.7	8.48
Q15788	NCOA1	Nuclear receptor coactivator 1 OS=Homo sapiens OX=9606 GN=NCOA1 PE=1 SV=3	1.2	1	1.2	1.83	2.96		1	1		1	1	0	1	1		1441	156.7	6.2
Q13042	CDC16	Cell division cycle protein 16 homolog OS=Homo sapiens OX=9606 GN=CDC16 PE=1 SV=2	1.2	1	1.2	1.77	2.57		1	2		1	1	0	1	1		620	71.6	5.85
Q9NYP9	MIS18A	Protein Mis18-alpha OS=Homo sapiens OX=9606 GN=MIS18A PE=1 SV=1	1.2	1	1.2	1.77	4.27		3	6		1	1	0	1	1		233	25.8	5.2
Q99611	SEPHS2	Selenide, water dikinase 2 OS=Homo sapiens OX=9606 GN=SEPHS2 PE=1 SV=3	1.2	1	1.2	1.72	1.89		4	2		1	1	0	1	1		448	47.3	5.88
P08237	PFKM	ATP-dependent 6-phosphofructokinase, muscle type OS=Homo sapiens OX=9606 GN=PFKM PE=1 SV=2	1.2	1	1.2	1.71	2.33		2	1		1	1	0	1	1		780	85.1	7.99
Q9H5V9	CXorf56	UPF0428 protein CXorf56 OS=Homo sapiens OX=9606 GN=CXorf56 PE=1 SV=1	1.2	1	1.2	1.62	2.92		4	5		1	1	0	1	1		222	25.6	8.73
O43314	PPIP5K2	Inositol hexakisphosphate and diphosphoinositol-pentakisphosphate kinase 2 OS=Homo sapiens OX=9606 GN=PPIP5K2 PE=1 SV=3	1.2	1	1.2	0	4.5		1	2		1	1	0	1	1		1243	140.3	8.22
Q9BXB4	OSBPL11	Oxysterol-binding protein-related protein 11 OS=Homo sapiens OX=9606 GN=OSBPL11 PE=1 SV=2	1.2	1	1.2	0	2.76		1	2		1	1	0	1	1		747	83.6	7.06
Q8IWZ8	SUGP1	SURP and G-patch domain-containing protein 1 OS=Homo sapiens OX=9606 GN=SUGP1 PE=1 SV=2	1.2	1	1.2	0	1.94		3	2		1	1	0	1	1		645	72.4	7.61
Q96B70	LENG9	Leukocyte receptor cluster member 9 OS=Homo sapiens OX=9606 GN=LENG9 PE=2 SV=2	1.2	1	1.2	0	3.63		7	3		1	1	0	1	1		501	53.1	7.84
Q9UBP6	METTL1	tRNA (guanine-N(7)-)-methyltransferase OS=Homo sapiens OX=9606 GN=METTL1 PE=1 SV=1	1.2	1	1.2	0	4.51		3	7		1	1	0	1	1		276	31.5	7.64
P0DP25	CALM3	Calmodulin-3 OS=Homo sapiens OX=9606 GN=CALM3 PE=1 SV=1	1.2	1	1.2	0	4.72		15	11		1	1	0	1	1		149	16.8	4.22
Q969K3	RNF34	E3 ubiquitin-protein ligase RNF34 OS=Homo sapiens OX=9606 GN=RNF34 PE=1 SV=1	1.2	1	1.2	0	0		4	2		1	1	0	1	1		372	41.6	4.96
Q7Z4H3	HDDC2	HD domain-containing protein 2 OS=Homo sapiens OX=9606 GN=HDDC2 PE=1 SV=1	1.2	1	1.2	0	0		6	3		1	1	0	1	1		204	23.4	5.49
Q9BQS8	FYCO1	FYVE and coiled-coil domain-containing protein 1 OS=Homo sapiens OX=9606 GN=FYCO1 PE=1 SV=3	1.2	1	1.2	0	2.91		1	1		1	1	0	1	1		1478	166.9	4.92
P15884	TCF4	Transcription factor 4 OS=Homo sapiens OX=9606 GN=TCF4 PE=1 SV=3	1.2	1	1.2	0	2.68		2	2		1	1	0	1	1		667	71.3	7.01
P78527	PRKDC	DNA-dependent protein kinase catalytic subunit OS=Homo sapiens OX=9606 GN=PRKDC PE=1 SV=3	2.09434	0.990991	2.07547	306.45	294.62	135.01	22	22	11	106	105	48	86	82	40	4128	468.8	7.12
P04350	TUBB4A	Tubulin beta-4A chain OS=Homo sapiens OX=9606 GN=TUBB4A PE=1 SV=2	1.97297	0.986301	1.94595	368.96	365.15	260.77	46	44	47	141	139	69	17	17	18	444	49.6	4.88
P60709	ACTB	Actin, cytoplasmic 1 OS=Homo sapiens OX=9606 GN=ACTB PE=1 SV=1	1.74359	0.985294	1.71795	157.96	231.46	134.72	54	61	41	63	62	34	16	19	14	375	41.7	5.48
Q9BVA1	TUBB2B	Tubulin beta-2B chain OS=Homo sapiens OX=9606 GN=TUBB2B PE=1 SV=1	2.25333	0.982249	2.21333	476.08	475.51	280.82	54	54	47	164	161	70	22	23	20	445	49.9	4.89
P11940	PABPC1	Polyadenylate-binding protein 1 OS=Homo sapiens OX=9606 GN=PABPC1 PE=1 SV=2	2	0.975	1.95	108.46	132.26	42.56	42	37	24	35	34	15	22	21	13	636	70.6	9.5
Q7Z6Z7-2	HUWE1	Isoform 2 of E3 ubiquitin-protein ligase HUWE1 OS=Homo sapiens OX=9606 GN=HUWE1	7.92857	0.972973	7.71429	356.21	317.73	36.22	21	23	4	106	103	9	67	65	8	4358	479.9	5.24
P54136	RARS	Arginine--tRNA ligase, cytoplasmic OS=Homo sapiens OX=9606 GN=RARS PE=1 SV=2	2.25	0.972222	2.1875	100.98	101.73	30.18	31	32	15	31	30	11	18	19	10	660	75.3	6.68
P50991	CCT4	T-complex protein 1 subunit delta OS=Homo sapiens OX=9606 GN=CCT4 PE=1 SV=4	1.61905	0.970588	1.57143	101.5	99.46	66.41	33	36	29	29	28	16	14	15	10	539	57.9	7.83
P33993	MCM7	DNA replication licensing factor MCM7 OS=Homo sapiens OX=9606 GN=MCM7 PE=1 SV=4	4.71429	0.969697	4.57143	105.8	91.11	8.46	41	39	4	28	27	2	23	22	2	719	81.3	6.46
P11586	MTHFD1	C-1-tetrahydrofolate synthase, cytoplasmic OS=Homo sapiens OX=9606 GN=MTHFD1 PE=1 SV=3	4.71429	0.969697	4.57143	91.09	88.17	6.65	29	28	3	28	27	2	23	22	2	935	101.5	7.3
P07437	TUBB	Tubulin beta chain OS=Homo sapiens OX=9606 GN=TUBB PE=1 SV=2	1.91837	0.968085	1.85714	531.88	524.6	367.93	60	62	58	183	177	93	22	25	23	444	49.6	4.89
Q7Z6Z7	HUWE1	E3 ubiquitin-protein ligase HUWE1 OS=Homo sapiens OX=9606 GN=HUWE1 PE=1 SV=3	6.9375	0.963964	6.6875	356.21	313.35	40.85	21	22	5	106	102	11	67	64	9	4374	481.6	5.22
Q8TEQ6	GEMIN5	Gem-associated protein 5 OS=Homo sapiens OX=9606 GN=GEMIN5 PE=1 SV=3	3	0.962963	2.88889	80.88	79.96	9.67	16	17	4	22	21	4	18	19	4	1508	168.5	6.62
Tx0002	streptavidin	cRAP streptavidin OS=Homo sapiens GN=streptavidin PE=1 SV=4	4.58824	0.961538	4.41176	154.47	151.04	40.57	43	36	36	73	70	12	4	3	3	159	16.5	6.55
O95793-3	STAU1	Isoform 3 of Double-stranded RNA-binding protein Staufen homolog 1 OS=Homo sapiens OX=9606 GN=STAU1	2.5	0.96	2.4	75.57	59.14	14.6	37	36	14	20	19	5	14	14	5	502	55.6	9.54
O95793	STAU1	Double-stranded RNA-binding protein Staufen homolog 1 OS=Homo sapiens OX=9606 GN=STAU1 PE=1 SV=2	2.5	0.96	2.4	75.56	61.05	14.6	32	31	12	20	19	5	14	14	5	577	63.1	9.44
Q16531	DDB1	DNA damage-binding protein 1 OS=Homo sapiens OX=9606 GN=DDB1 PE=1 SV=1	3.13333	0.957447	3	144.1	141.52	29.33	27	29	11	42	40	10	28	30	9	1140	126.9	5.26
P30153	PPP2R1A	Serine/threonine-protein phosphatase 2A 65 kDa regulatory subunit A alpha isoform OS=Homo sapiens OX=9606 GN=PPP2R1A PE=1 SV=4	2.75	0.954545	2.625	130.35	108.07	34.48	35	34	16	39	37	11	18	17	8	589	65.3	5.11
P55795	HNRNPH2	Heterogeneous nuclear ribonucleoprotein H2 OS=Homo sapiens OX=9606 GN=HNRNPH2 PE=1 SV=1	2	0.954545	1.90909	56.49	46.21	22.88	24	21	13	17	16	6	7	6	4	449	49.2	6.3
P63151	PPP2R2A	Serine/threonine-protein phosphatase 2A 55 kDa regulatory subunit B alpha isoform OS=Homo sapiens OX=9606 GN=PPP2R2A PE=1 SV=1	2.2	0.954545	2.1	61.93	53.74	16.99	32	27	13	17	16	5	12	10	5	447	51.7	6.2
Q9HCC0	MCCC2	Methylcrotonoyl-CoA carboxylase beta chain, mitochondrial OS=Homo sapiens OX=9606 GN=MCCC2 PE=1 SV=1	4.4	0.954545	4.2	61.48	49.53		25	27		17	16	0	12	12		563	61.3	7.68
Q9Y4C2	TCAF1	TRPM8 channel-associated factor 1 OS=Homo sapiens OX=9606 GN=TCAF1 PE=1 SV=3	7	0.952381	6.66667	121.3	96.98	2.31	28	28	1	37	35	1	24	23	1	921	102.1	6.54
Q9BTE3	MCMBP	Mini-chromosome maintenance complex-binding protein OS=Homo sapiens OX=9606 GN=MCMBP PE=1 SV=2	4.2	0.952381	4	58.04	52.9		24	21		16	15	0	13	12		642	72.9	5.87
O75694	NUP155	Nuclear pore complex protein Nup155 OS=Homo sapiens OX=9606 GN=NUP155 PE=1 SV=1	8.57143	0.95	8.14286	228.87	186.04	4.23	24	23	1	55	52	2	27	26	2	1391	155.1	6.16
P84098	RPL19	60S ribosomal protein L19 OS=Homo sapiens OX=9606 GN=RPL19 PE=1 SV=1	3.8	0.947368	3.6	57.64	51.57		18	18		14	13	0	4	4		196	23.5	11.47
Q13618	CUL3	Cullin-3 OS=Homo sapiens OX=9606 GN=CUL3 PE=1 SV=2	3.8	0.947368	3.6	47.28	38.91		17	18		14	13	0	11	12		768	88.9	8.48
P12956	XRCC6	X-ray repair cross-complementing protein 6 OS=Homo sapiens OX=9606 GN=XRCC6 PE=1 SV=2	2	0.946429	1.89286	155.54	143.69	74.84	49	52	44	51	48	23	26	27	19	609	69.8	6.64
P15880	RPS2	40S ribosomal protein S2 OS=Homo sapiens OX=9606 GN=RPS2 PE=1 SV=2	1.5	0.944444	1.41667	41.87	39.52	25.89	23	23	23	13	12	7	6	6	6	293	31.3	10.24
Q9BT25	HAUS8	HAUS augmin-like complex subunit 8 OS=Homo sapiens OX=9606 GN=HAUS8 PE=1 SV=3	2.57143	0.944444	2.42857	31.1	24.82	3.74	24	24	3	13	12	2	5	4	1	410	44.8	7.06
Q9UL63	MKLN1	Muskelin OS=Homo sapiens OX=9606 GN=MKLN1 PE=1 SV=2	3	0.944444	2.83333	41.45	35.09	0	24	25	1	13	12	1	12	12	1	735	84.7	6.34
P53618	COPB1	Coatomer subunit beta OS=Homo sapiens OX=9606 GN=COPB1 PE=1 SV=3	3.6	0.944444	3.4	52.44	39.55		14	13		13	12	0	8	8		953	107.1	6.05
Q13428-7	TCOF1	Isoform 7 of Treacle protein OS=Homo sapiens OX=9606 GN=TCOF1	3.6	0.944444	3.4	50.95	44.78		12	12		13	12	0	12	11		1451	148.3	8.92
Q9NZI8	IGF2BP1	Insulin-like growth factor 2 mRNA-binding protein 1 OS=Homo sapiens OX=9606 GN=IGF2BP1 PE=1 SV=2	1.59091	0.942857	1.5	114.71	99.55	56.44	33	34	26	30	28	17	17	18	12	577	63.4	9.2
Q9NR30	DDX21	Nucleolar RNA helicase 2 OS=Homo sapiens OX=9606 GN=DDX21 PE=1 SV=5	2.33333	0.942857	2.2	112.95	94.35	42.76	28	31	16	30	28	10	21	23	9	783	87.3	9.28
P31689	DNAJA1	DnaJ homolog subfamily A member 1 OS=Homo sapiens OX=9606 GN=DNAJA1 PE=1 SV=2	1.1	0.939394	1.03333	104.13	85.07	92.08	25	29	43	28	26	25	10	11	11	397	44.8	7.08
Q02878	RPL6	60S ribosomal protein L6 OS=Homo sapiens OX=9606 GN=RPL6 PE=1 SV=3	1.375	0.939394	1.29167	93.51	85.35	73.86	47	42	44	28	26	19	16	15	13	288	32.7	10.58
O75534	CSDE1	Cold shock domain-containing protein E1 OS=Homo sapiens OX=9606 GN=CSDE1 PE=1 SV=2	5.5	0.939394	5.16667	104.74	85.15	2.41	25	23	1	28	26	1	19	20	1	798	88.8	6.25
P62917	RPL8	60S ribosomal protein L8 OS=Homo sapiens OX=9606 GN=RPL8 PE=1 SV=2	1.45455	0.9375	1.36364	39.47	42.13	24.49	34	24	25	11	10	6	9	8	5	257	28	11.03
Q9Y2I1	NISCH	Nischarin OS=Homo sapiens OX=9606 GN=NISCH PE=1 SV=3	2	0.9375	1.875	38.76	28.84	5.48	8	8	2	11	10	3	10	9	3	1504	166.5	5.14
Q9ULX6	AKAP8L	A-kinase anchor protein 8-like OS=Homo sapiens OX=9606 GN=AKAP8L PE=1 SV=4	2.28571	0.9375	2.14286	34.05	23.74	0	16	14	5	11	10	2	7	6	2	646	71.6	5.05
O94927	HAUS5	HAUS augmin-like complex subunit 5 OS=Homo sapiens OX=9606 GN=HAUS5 PE=1 SV=2	3.2	0.9375	3	43.29	36.11		21	18		11	10	0	11	10		633	71.6	8.51
Q68CZ6	HAUS3	HAUS augmin-like complex subunit 3 OS=Homo sapiens OX=9606 GN=HAUS3 PE=1 SV=1	3.2	0.9375	3	40.11	27.03		15	20		11	10	0	7	9		603	69.6	5.55
Q92598	HSPH1	Heat shock protein 105 kDa OS=Homo sapiens OX=9606 GN=HSPH1 PE=1 SV=1	0.596154	0.935484	0.557692	194.58	187.51	369.11	35	41	44	57	53	99	26	30	32	858	96.8	5.39
P16989	YBX3	Y-box-binding protein 3 OS=Homo sapiens OX=9606 GN=YBX3 PE=1 SV=4	2.81818	0.935484	2.63636	134.45	112.92	29.97	48	48	16	26	24	6	11	12	5	372	40.1	9.77
O75643	SNRNP200	U5 small nuclear ribonucleoprotein 200 kDa helicase OS=Homo sapiens OX=9606 GN=SNRNP200 PE=1 SV=2	3.875	0.935484	3.625	83.77	72.73	8.73	9	8	2	26	24	3	20	17	3	2136	244.4	6.06
P62333	PSMC6	26S proteasome regulatory subunit 10B OS=Homo sapiens OX=9606 GN=PSMC6 PE=1 SV=1	1.5	0.933333	1.4	27.63	25.56	18.91	28	17	14	10	9	5	9	6	3	389	44.1	7.49
Q9Y312	AAR2	Protein AAR2 homolog OS=Homo sapiens OX=9606 GN=AAR2 PE=1 SV=2	1.66667	0.933333	1.55556	33	24.42	13.97	24	21	14	10	9	4	6	6	4	384	43.4	5.96
P50402	EMD	Emerin OS=Homo sapiens OX=9606 GN=EMD PE=1 SV=1	1.875	0.933333	1.75	32.66	21.56	8.02	30	33	15	10	9	3	6	6	3	254	29	5.5
P51114	FXR1	Fragile X mental retardation syndrome-related protein 1 OS=Homo sapiens OX=9606 GN=FXR1 PE=1 SV=3	2.14286	0.933333	2	34.1	28.96	7.91	22	16	5	10	9	2	8	6	2	621	69.7	6.15
Q8IY37	DHX37	Probable ATP-dependent RNA helicase DHX37 OS=Homo sapiens OX=9606 GN=DHX37 PE=1 SV=1	2.5	0.933333	2.33333	36.64	29.8	3.23	11	9	1	10	9	1	10	9	1	1157	129.5	8.1
Q8IY81	FTSJ3	pre-rRNA 2'-O-ribose RNA methyltransferase FTSJ3 OS=Homo sapiens OX=9606 GN=FTSJ3 PE=1 SV=2	2.5	0.933333	2.33333	33.5	27.11	2.75	16	16	1	10	9	1	10	9	1	847	96.5	8.4
P31040	SDHA	Succinate dehydrogenase [ubiquinone] flavoprotein subunit, mitochondrial OS=Homo sapiens OX=9606 GN=SDHA PE=1 SV=2	3	0.933333	2.8	35.37	24.98		12	16		10	9	0	8	8		664	72.6	7.39
P05023	ATP1A1	Sodium/potassium-transporting ATPase subunit alpha-1 OS=Homo sapiens OX=9606 GN=ATP1A1 PE=1 SV=1	1.31818	0.931034	1.22727	74.85	69.69	60.18	23	21	19	24	22	17	19	17	15	1023	112.8	5.49
Q9ULT8	HECTD1	E3 ubiquitin-protein ligase HECTD1 OS=Homo sapiens OX=9606 GN=HECTD1 PE=1 SV=3	7.16667	0.930233	6.66667	123.65	111.03	0	16	17	1	38	35	1	31	29	1	2610	289.2	5.35
Q9BQ67	GRWD1	Glutamate-rich WD repeat-containing protein 1 OS=Homo sapiens OX=9606 GN=GRWD1 PE=1 SV=1	1.4	0.928571	1.3	26.89	22.28	12.44	21	21	14	9	8	5	7	7	3	446	49.4	4.92
Q96CX2	KCTD12	BTB/POZ domain-containing protein KCTD12 OS=Homo sapiens OX=9606 GN=KCTD12 PE=1 SV=1	2	0.928571	1.85714	20.42	17.01	5.76	31	25	13	9	8	2	6	5	2	325	35.7	5.64
Q9Y4C2-2	TCAF1	Isoform 2 of TRPM8 channel-associated factor 1 OS=Homo sapiens OX=9606 GN=TCAF1	7	0.928571	6.5	119.76	93.75	2.31	27	27	1	37	34	1	24	23	1	919	101.8	6.51
O95248	SBF1	Myotubularin-related protein 5 OS=Homo sapiens OX=9606 GN=SBF1 PE=1 SV=4	2.33333	0.928571	2.16667	27.4	23.62	2.95	9	6	1	9	8	1	9	7	1	1868	208.3	6.9
Q9Y6M1	IGF2BP2	Insulin-like growth factor 2 mRNA-binding protein 2 OS=Homo sapiens OX=9606 GN=IGF2BP2 PE=1 SV=2	2.33333	0.928571	2.16667	25.54	19.57	2.34	11	12	2	9	8	1	5	5	1	599	66.1	8.46
Q6VN20	RANBP10	Ran-binding protein 10 OS=Homo sapiens OX=9606 GN=RANBP10 PE=1 SV=1	2.8	0.928571	2.6	38.57	27.19		21	21		9	8	0	8	8		620	67.2	6.77
O00178	GTPBP1	GTP-binding protein 1 OS=Homo sapiens OX=9606 GN=GTPBP1 PE=1 SV=3	2.8	0.928571	2.6	36.89	26.53		23	19		9	8	0	8	7		669	72.4	8.34
P46019	PHKA2	Phosphorylase b kinase regulatory subunit alpha, liver isoform OS=Homo sapiens OX=9606 GN=PHKA2 PE=1 SV=1	2.8	0.928571	2.6	27.54	20.96		7	7		9	8	0	7	7		1235	138.3	6.44
P42695	NCAPD3	Condensin-2 complex subunit D3 OS=Homo sapiens OX=9606 GN=NCAPD3 PE=1 SV=2	2.8	0.928571	2.6	26.85	16.01		7	5		9	8	0	8	5		1498	168.8	7.5
Q13617	CUL2	Cullin-2 OS=Homo sapiens OX=9606 GN=CUL2 PE=1 SV=2	2.8	0.928571	2.6	25.84	23.89		11	10		9	8	0	8	7		745	86.9	6.92
Q9H223	EHD4	EH domain-containing protein 4 OS=Homo sapiens OX=9606 GN=EHD4 PE=1 SV=1	2.8	0.928571	2.6	23.73	20.8		20	16		9	8	0	9	7		541	61.1	6.76
Q9BUF5	TUBB6	Tubulin beta-6 chain OS=Homo sapiens OX=9606 GN=TUBB6 PE=1 SV=1	1.84444	0.927711	1.71111	205.78	205.39	130.81	34	35	28	78	72	40	12	12	12	446	49.8	4.88
P53621	COPA	Coatomer subunit alpha OS=Homo sapiens OX=9606 GN=COPA PE=1 SV=2	2.7	0.925926	2.5	72.09	62.58	18.01	20	19	6	22	20	5	19	18	4	1224	138.3	7.66
Q93009	USP7	Ubiquitin carboxyl-terminal hydrolase 7 OS=Homo sapiens OX=9606 GN=USP7 PE=1 SV=2	2.7	0.925926	2.5	71.33	59.31	16.72	22	20	6	22	20	5	18	17	4	1102	128.2	5.55
Q92841	DDX17	Probable ATP-dependent RNA helicase DDX17 OS=Homo sapiens OX=9606 GN=DDX17 PE=1 SV=2	2.66667	0.925	2.46667	115.72	107.62	28.56	37	36	12	35	32	10	24	23	8	729	80.2	8.27
P05388	RPLP0	60S acidic ribosomal protein P0 OS=Homo sapiens OX=9606 GN=RPLP0 PE=1 SV=1	1.44444	0.923077	1.33333	135.22	109.3	95.65	51	44	31	34	31	22	17	15	11	317	34.3	5.97
P61247	RPS3A	40S ribosomal protein S3a OS=Homo sapiens OX=9606 GN=RPS3A PE=1 SV=2	1.56	0.923077	1.44	103.92	86.78	39.75	45	45	36	34	31	20	15	15	10	264	29.9	9.73
Q3ZCQ8	TIMM50	Mitochondrial import inner membrane translocase subunit TIM50 OS=Homo sapiens OX=9606 GN=TIMM50 PE=1 SV=2	1.44444	0.923077	1.33333	27.19	18.41	16.62	25	24	16	8	7	4	6	6	4	353	39.6	8.37
Q6P1J9	CDC73	Parafibromin OS=Homo sapiens OX=9606 GN=CDC73 PE=1 SV=1	2.16667	0.923077	2	21.38	19.51	1.97	14	12	1	8	7	1	7	7	1	531	60.5	9.61
Q8WUM0	NUP133	Nuclear pore complex protein Nup133 OS=Homo sapiens OX=9606 GN=NUP133 PE=1 SV=2	2.6	0.923077	2.4	30.65	20.98		12	9		8	7	0	8	6		1156	128.9	5.1
P33981	TTK	Dual specificity protein kinase TTK OS=Homo sapiens OX=9606 GN=TTK PE=1 SV=2	2.6	0.923077	2.4	29.35	20.82		10	9		8	7	0	6	5		857	97	8.16
O75717	WDHD1	WD repeat and HMG-box DNA-binding protein 1 OS=Homo sapiens OX=9606 GN=WDHD1 PE=1 SV=1	2.6	0.923077	2.4	27.89	23.21		9	8		8	7	0	8	7		1129	125.9	5.62
Q99661	KIF2C	Kinesin-like protein KIF2C OS=Homo sapiens OX=9606 GN=KIF2C PE=1 SV=2	2.6	0.923077	2.4	26.49	21.02		11	11		8	7	0	6	6		725	81.3	7.83
Q9NS91	RAD18	E3 ubiquitin-protein ligase RAD18 OS=Homo sapiens OX=9606 GN=RAD18 PE=1 SV=2	2.6	0.923077	2.4	24.33	20.77		14	15		8	7	0	7	6		495	56.2	7.58
P41252	IARS	Isoleucine--tRNA ligase, cytoplasmic OS=Homo sapiens OX=9606 GN=IARS PE=1 SV=2	2.27273	0.92	2.09091	63.8	57.46	20.84	16	14	7	20	18	6	17	14	6	1262	144.4	6.15
Q96N67	DOCK7	Dedicator of cytokinesis protein 7 OS=Homo sapiens OX=9606 GN=DOCK7 PE=1 SV=4	10	0.92	9.2	146.68	131.02		18	17		45	41	0	35	30		2140	242.4	6.8
Q96EY7	PTCD3	Pentatricopeptide repeat domain-containing protein 3, mitochondrial OS=Homo sapiens OX=9606 GN=PTCD3 PE=1 SV=3	5	0.92	4.6	72.9	50.55		17	20		20	18	0	9	11		689	78.5	6.42
P49368	CCT3	T-complex protein 1 subunit gamma OS=Homo sapiens OX=9606 GN=CCT3 PE=1 SV=4	2.05556	0.918919	1.88889	100.37	91.72	39.94	39	41	27	32	29	13	17	18	11	545	60.5	6.49
Q12906	ILF3	Interleukin enhancer-binding factor 3 OS=Homo sapiens OX=9606 GN=ILF3 PE=1 SV=3	2.22727	0.918367	2.04545	154.99	118.68	60.88	38	32	21	44	40	17	23	22	13	894	95.3	8.76
O94905	ERLIN2	Erlin-2 OS=Homo sapiens OX=9606 GN=ERLIN2 PE=1 SV=1	0.631579	0.916667	0.578947	20.6	14.97	54.97	22	18	35	7	6	14	6	5	10	339	37.8	5.62
Q9UL15	BAG5	BAG family molecular chaperone regulator 5 OS=Homo sapiens OX=9606 GN=BAG5 PE=1 SV=1	1	0.916667	0.916667	28.12	22.17	36.83	23	19	15	7	6	7	7	6	5	447	51.2	6.05
O00165	HAX1	HCLS1-associated protein X-1 OS=Homo sapiens OX=9606 GN=HAX1 PE=1 SV=2	1.2	0.916667	1.1	29.99	21.82	12.45	29	29	23	7	6	5	6	6	4	279	31.6	4.92
Q9C0C9	UBE2O	(E3-independent) E2 ubiquitin-conjugating enzyme OS=Homo sapiens OX=9606 GN=UBE2O PE=1 SV=3	3.42857	0.916667	3.14286	62.85	59.66	2.62	18	14	2	19	17	2	14	13	2	1292	141.2	5.12
Q00535	CDK5	Cyclin-dependent-like kinase 5 OS=Homo sapiens OX=9606 GN=CDK5 PE=1 SV=3	1.71429	0.916667	1.57143	24.32	21.39	4.79	26	22	5	7	6	2	6	5	2	292	33.3	7.66
Q15021	NCAPD2	Condensin complex subunit 1 OS=Homo sapiens OX=9606 GN=NCAPD2 PE=1 SV=3	1.71429	0.916667	1.57143	22.78	20.03	1.68	6	7	3	7	6	2	7	6	2	1401	157.1	6.61
P50914	RPL14	60S ribosomal protein L14 OS=Homo sapiens OX=9606 GN=RPL14 PE=1 SV=4	1.71429	0.916667	1.57143	17.58	14.48	6.66	21	25	11	7	6	2	4	5	2	215	23.4	10.93
Q9BQ39	DDX50	ATP-dependent RNA helicase DDX50 OS=Homo sapiens OX=9606 GN=DDX50 PE=1 SV=1	2	0.916667	1.83333	22.16	14.63	4.56	9	7	2	7	6	1	5	4	1	737	82.5	9.17
Q15181	PPA1	Inorganic pyrophosphatase OS=Homo sapiens OX=9606 GN=PPA1 PE=1 SV=2	2	0.916667	1.83333	21.31	20.11	4.05	30	30	8	7	6	1	6	6	1	289	32.6	5.86
Q96S55	WRNIP1	ATPase WRNIP1 OS=Homo sapiens OX=9606 GN=WRNIP1 PE=1 SV=2	7.2	0.916667	6.6	110.84	93.12		34	29		31	28	0	16	15		665	72.1	6.1
O75369	FLNB	Filamin-B OS=Homo sapiens OX=9606 GN=FLNB PE=1 SV=2	4.8	0.916667	4.4	57.56	43.43		10	10		19	17	0	18	17		2602	278	5.73
Q96G74	OTUD5	OTU domain-containing protein 5 OS=Homo sapiens OX=9606 GN=OTUD5 PE=1 SV=1	2.4	0.916667	2.2	30.34	22.96		13	13		7	6	0	5	5		571	60.6	6.54
P51570	GALK1	Galactokinase OS=Homo sapiens OX=9606 GN=GALK1 PE=1 SV=1	2.4	0.916667	2.2	25.66	17.72		19	15		7	6	0	7	5		392	42.2	6.46
Q5JTZ9	AARS2	Alanine--tRNA ligase, mitochondrial OS=Homo sapiens OX=9606 GN=AARS2 PE=1 SV=1	2.4	0.916667	2.2	25.54	20.42		9	7		7	6	0	7	5		985	107.3	6.27
O95801	TTC4	Tetratricopeptide repeat protein 4 OS=Homo sapiens OX=9606 GN=TTC4 PE=1 SV=3	2.4	0.916667	2.2	25.03	17.43		17	15		7	6	0	7	6		387	44.7	5.6
Q09161	NCBP1	Nuclear cap-binding protein subunit 1 OS=Homo sapiens OX=9606 GN=NCBP1 PE=1 SV=1	2.4	0.916667	2.2	21.5	11.32		9	8		7	6	0	5	4		790	91.8	6.43
Q9BZE4	GTPBP4	Nucleolar GTP-binding protein 1 OS=Homo sapiens OX=9606 GN=GTPBP4 PE=1 SV=3	2.4	0.916667	2.2	20.39	18.35		12	11		7	6	0	7	6		634	73.9	9.5
Q13045	FLII	Protein flightless-1 homolog OS=Homo sapiens OX=9606 GN=FLII PE=1 SV=2	2.4	0.916667	2.2	19.8	18.84		6	4		7	6	0	7	5		1269	144.7	6.05
Q93034	CUL5	Cullin-5 OS=Homo sapiens OX=9606 GN=CUL5 PE=1 SV=4	2.4	0.916667	2.2	19.04	14.98		10	7		7	6	0	7	6		780	90.9	7.94
P49643	PRIM2	DNA primase large subunit OS=Homo sapiens OX=9606 GN=PRIM2 PE=1 SV=2	2.4	0.916667	2.2	17.42	12.19		14	13		7	6	0	7	6		509	58.8	7.91
P25205	MCM3	DNA replication licensing factor MCM3 OS=Homo sapiens OX=9606 GN=MCM3 PE=1 SV=3	2.33333	0.914286	2.13333	110.43	88.21	36.05	34	30	18	30	27	10	23	22	10	808	90.9	5.77
Q9H6S0	YTHDC2	3'-5' RNA helicase YTHDC2 OS=Homo sapiens OX=9606 GN=YTHDC2 PE=1 SV=2	2.55556	0.913043	2.33333	46.98	35.5	9.29	13	12	3	18	16	4	16	14	4	1430	160.1	8.4
Q00341	HDLBP	Vigilin OS=Homo sapiens OX=9606 GN=HDLBP PE=1 SV=2	2.875	0.913043	2.625	63.19	47.33	10.98	15	15	3	18	16	3	16	14	3	1268	141.4	6.87
Q15366	PCBP2	Poly(rC)-binding protein 2 OS=Homo sapiens OX=9606 GN=PCBP2 PE=1 SV=1	3.28571	0.913043	3	78.99	60.07	4.92	36	34	5	18	16	2	8	7	2	365	38.6	6.79
Q96S59	RANBP9	Ran-binding protein 9 OS=Homo sapiens OX=9606 GN=RANBP9 PE=1 SV=1	3.83333	0.913043	3.5	72.82	60.52	5.32	19	21	2	18	16	1	10	12	1	729	77.8	6.79
P15924	DSP	Desmoplakin OS=Homo sapiens OX=9606 GN=DSP PE=1 SV=3	2.75862	0.9125	2.51724	235.63	216.85	64.74	23	22	8	75	68	24	59	54	19	2871	331.6	6.81
P22102	GART	Trifunctional purine biosynthetic protein adenosine-3 OS=Homo sapiens OX=9606 GN=GART PE=1 SV=1	2.44444	0.909091	2.22222	55.97	51.97	16.12	19	18	7	17	15	4	16	15	4	1010	107.7	6.7
P06576	ATP5F1B	ATP synthase subunit beta, mitochondrial OS=Homo sapiens OX=9606 GN=ATP5F1B PE=1 SV=3	1.375	0.909091	1.25	21.96	17.24	9.22	19	14	10	6	5	3	6	5	3	529	56.5	5.4
Q12904	AIMP1	Aminoacyl tRNA synthase complex-interacting multifunctional protein 1 OS=Homo sapiens OX=9606 GN=AIMP1 PE=1 SV=2	1.57143	0.909091	1.42857	20.37	18.98	6.89	25	27	6	6	5	2	5	5	2	312	34.3	8.43
Q16543	CDC37	Hsp90 co-chaperone Cdc37 OS=Homo sapiens OX=9606 GN=CDC37 PE=1 SV=1	1.57143	0.909091	1.42857	19.66	14.25	10.08	17	14	10	6	5	2	5	4	2	378	44.4	5.25
O60524	NEMF	Nuclear export mediator factor NEMF OS=Homo sapiens OX=9606 GN=NEMF PE=1 SV=4	1.57143	0.909091	1.42857	18.78	13.76	5.74	6	5	2	6	5	2	6	5	2	1076	122.9	6.35
Q9P287	BCCIP	BRCA2 and CDKN1A-interacting protein OS=Homo sapiens OX=9606 GN=BCCIP PE=1 SV=1	1.57143	0.909091	1.42857	14.01	11.11	7.51	13	25	10	6	5	2	3	5	2	314	36	4.61
P43487	RANBP1	Ran-specific GTPase-activating protein OS=Homo sapiens OX=9606 GN=RANBP1 PE=1 SV=1	1.83333	0.909091	1.66667	28.32	23.57	3.76	28	28	17	6	5	1	3	3	1	201	23.3	5.29
P19387	POLR2C	DNA-directed RNA polymerase II subunit RPB3 OS=Homo sapiens OX=9606 GN=POLR2C PE=1 SV=2	1.83333	0.909091	1.66667	21.49	15.07	0	28	27	7	6	5	1	5	4	1	275	31.4	4.92
Q96L92	SNX27	Sorting nexin-27 OS=Homo sapiens OX=9606 GN=SNX27 PE=1 SV=2	1.83333	0.909091	1.66667	20.94	12.33	2.06	13	10	4	6	5	1	6	5	1	541	61.2	6.49
Q8NB90	SPATA5	ATPase family protein 2 homolog OS=Homo sapiens OX=9606 GN=SPATA5 PE=1 SV=3	1.83333	0.909091	1.66667	18.46	17.15	3.49	7	6	1	6	5	1	5	4	1	893	97.8	5.66
O00505	KPNA3	Importin subunit alpha-4 OS=Homo sapiens OX=9606 GN=KPNA3 PE=1 SV=2	1.83333	0.909091	1.66667	17.39	12.44	2.14	11	11	2	6	5	1	4	4	1	521	57.8	4.94
O75127	PTCD1	Pentatricopeptide repeat-containing protein 1, mitochondrial OS=Homo sapiens OX=9606 GN=PTCD1 PE=1 SV=2	1.83333	0.909091	1.66667	14.04	9.24	2.16	10	10	1	6	5	1	6	5	1	700	78.8	8.59
Q10567	AP1B1	AP-1 complex subunit beta-1 OS=Homo sapiens OX=9606 GN=AP1B1 PE=1 SV=2	1.83333	0.909091	1.66667	11.47	10.09	2.51	6	5	1	6	5	1	5	5	1	949	104.6	5.06
Q7Z4Q2	HEATR3	HEAT repeat-containing protein 3 OS=Homo sapiens OX=9606 GN=HEATR3 PE=1 SV=2	1.83333	0.909091	1.66667	10.39	7.8	0	7	5	2	6	5	1	4	3	1	680	74.5	5.11
Q9Y2R9	MRPS7	28S ribosomal protein S7, mitochondrial OS=Homo sapiens OX=9606 GN=MRPS7 PE=1 SV=2	2.2	0.909091	2	24.24	19.23		26	26		6	5	0	6	5		242	28.1	9.99
Q9UJV9	DDX41	Probable ATP-dependent RNA helicase DDX41 OS=Homo sapiens OX=9606 GN=DDX41 PE=1 SV=2	2.2	0.909091	2	19.92	7.96		13	11		6	5	0	5	3		622	69.8	6.84
Q8IWC1	MAP7D3	MAP7 domain-containing protein 3 OS=Homo sapiens OX=9606 GN=MAP7D3 PE=1 SV=2	2.2	0.909091	2	18.82	13.75		7	7		6	5	0	5	5		876	98.4	9.32
Q6P4I2	WDR73	WD repeat-containing protein 73 OS=Homo sapiens OX=9606 GN=WDR73 PE=1 SV=1	2.2	0.909091	2	18.73	15.87		18	16		6	5	0	6	5		378	41.7	5.78
Q96RG2	PASK	PAS domain-containing serine/threonine-protein kinase OS=Homo sapiens OX=9606 GN=PASK PE=1 SV=3	2.2	0.909091	2	18.55	10.87		7	5		6	5	0	6	5		1323	142.8	4.86
P57740	NUP107	Nuclear pore complex protein Nup107 OS=Homo sapiens OX=9606 GN=NUP107 PE=1 SV=1	2.2	0.909091	2	17.13	14.23		8	6		6	5	0	6	5		925	106.3	5.43
P62280	RPS11	40S ribosomal protein S11 OS=Homo sapiens OX=9606 GN=RPS11 PE=1 SV=3	2.2	0.909091	2	16.83	14.72		22	17		6	5	0	5	4		158	18.4	10.3
Q9Y597	KCTD3	BTB/POZ domain-containing protein KCTD3 OS=Homo sapiens OX=9606 GN=KCTD3 PE=1 SV=2	2.2	0.909091	2	15.9	12.12		10	8		6	5	0	6	5		815	88.9	7.03
Q9Y3T9	NOC2L	Nucleolar complex protein 2 homolog OS=Homo sapiens OX=9606 GN=NOC2L PE=1 SV=4	2.2	0.909091	2	14.19	12.92		9	6		6	5	0	6	4		749	84.9	5.62
Q14999	CUL7	Cullin-7 OS=Homo sapiens OX=9606 GN=CUL7 PE=1 SV=2	2.2	0.909091	2	12.74	12.93		5	5		6	5	0	6	4		1698	191	5.87
Q13425	SNTB2	Beta-2-syntrophin OS=Homo sapiens OX=9606 GN=SNTB2 PE=1 SV=1	2.2	0.909091	2	11.41	10.44		14	10		6	5	0	5	5		540	57.9	8.82
Q13620-1	CUL4B	Isoform 2 of Cullin-4B OS=Homo sapiens OX=9606 GN=CUL4B	4.2	0.904762	3.8	53.91	38.31		20	17		16	14	0	15	14		895	102.2	7.94
O60341	KDM1A	Lysine-specific histone demethylase 1A OS=Homo sapiens OX=9606 GN=KDM1A PE=1 SV=2	4.2	0.904762	3.8	51.01	39.2		22	25		16	14	0	10	9		852	92.8	6.52
Q96HS1	PGAM5	Serine/threonine-protein phosphatase PGAM5, mitochondrial OS=Homo sapiens OX=9606 GN=PGAM5 PE=1 SV=2	0.909091	0.9	0.818182	15.76	11.09	17.81	22	13	20	5	4	6	5	4	6	289	32	8.68
P08195	SLC3A2	4F2 cell-surface antigen heavy chain OS=Homo sapiens OX=9606 GN=SLC3A2 PE=1 SV=3	1	0.9	0.9	17.97	13.72	21.75	12	10	11	5	4	5	5	4	4	630	68	5.01
Q8WVM8	SCFD1	Sec1 family domain-containing protein 1 OS=Homo sapiens OX=9606 GN=SCFD1 PE=1 SV=4	1.42857	0.9	1.28571	18.05	12.29	9.58	10	10	6	5	4	2	4	4	2	642	72.3	6.27
P35251	RFC1	Replication factor C subunit 1 OS=Homo sapiens OX=9606 GN=RFC1 PE=1 SV=4	1.42857	0.9	1.28571	15.54	10.45	7.75	5	5	3	5	4	2	5	4	2	1148	128.2	9.36
O95373	IPO7	Importin-7 OS=Homo sapiens OX=9606 GN=IPO7 PE=1 SV=1	1.42857	0.9	1.28571	14.13	11.06	4.52	6	5	2	5	4	2	5	4	1	1038	119.4	4.82
Q9UN37	VPS4A	Vacuolar protein sorting-associated protein 4A OS=Homo sapiens OX=9606 GN=VPS4A PE=1 SV=1	1.42857	0.9	1.28571	12.32	5.85	4.8	12	11	4	5	4	2	5	4	2	437	48.9	7.8
Q31612	HLA-B	HLA class I histocompatibility antigen, B-73 alpha chain OS=Homo sapiens OX=9606 GN=HLA-B PE=1 SV=1	1.66667	0.9	1.5	15.88	9.33	4.89	20	10	7	5	4	1	5	3	1	363	40.4	6.24
P84103	SRSF3	Serine/arginine-rich splicing factor 3 OS=Homo sapiens OX=9606 GN=SRSF3 PE=1 SV=1	1.66667	0.9	1.5	14.21	13	3.64	29	29	9	5	4	1	4	4	1	164	19.3	11.65
P61221	ABCE1	ATP-binding cassette sub-family E member 1 OS=Homo sapiens OX=9606 GN=ABCE1 PE=1 SV=1	1.66667	0.9	1.5	13.18	8.66	3.19	11	8	2	5	4	1	5	4	1	599	67.3	8.34
Q9NYY8	FASTKD2	FAST kinase domain-containing protein 2, mitochondrial OS=Homo sapiens OX=9606 GN=FASTKD2 PE=1 SV=1	1.66667	0.9	1.5	12.73	9.92	2.47	9	9	2	5	4	1	4	4	1	710	81.4	8.05
Q9BTD8	RBM42	RNA-binding protein 42 OS=Homo sapiens OX=9606 GN=RBM42 PE=1 SV=1	1.66667	0.9	1.5	11.81	4.92	2.3	10	10	4	5	4	1	2	2	1	480	50.4	9.63
O00311	CDC7	Cell division cycle 7-related protein kinase OS=Homo sapiens OX=9606 GN=CDC7 PE=1 SV=1	1.66667	0.9	1.5	10.6	5.76	1.62	9	7	2	5	4	1	4	3	1	574	63.8	8.73
P40937	RFC5	Replication factor C subunit 5 OS=Homo sapiens OX=9606 GN=RFC5 PE=1 SV=1	1.66667	0.9	1.5	10.32	9.76	0	13	11	2	5	4	1	4	3	1	340	38.5	7.2
Q92541	RTF1	RNA polymerase-associated protein RTF1 homolog OS=Homo sapiens OX=9606 GN=RTF1 PE=1 SV=4	2	0.9	1.8	21.3	13.25		8	7		5	4	0	5	4		710	80.3	8.15
P68400	CSNK2A1	Casein kinase II subunit alpha OS=Homo sapiens OX=9606 GN=CSNK2A1 PE=1 SV=1	2	0.9	1.8	21.22	18.46		17	15		5	4	0	5	4		391	45.1	7.74
Q9Y4B6	DCAF1	DDB1- and CUL4-associated factor 1 OS=Homo sapiens OX=9606 GN=DCAF1 PE=1 SV=3	2	0.9	1.8	20.73	15.69		4	3		5	4	0	4	3		1507	168.9	5.06
Q9H9V9	JMJD4	2-oxoglutarate and iron-dependent oxygenase JMJD4 OS=Homo sapiens OX=9606 GN=JMJD4 PE=1 SV=2	2	0.9	1.8	19.72	14.83		14	10		5	4	0	4	3		463	52.5	6.21
Q7Z5K2	WAPL	Wings apart-like protein homolog OS=Homo sapiens OX=9606 GN=WAPL PE=1 SV=1	2	0.9	1.8	16.32	8.88		7	7		5	4	0	4	4		1190	132.9	5.44
O95551	TDP2	Tyrosyl-DNA phosphodiesterase 2 OS=Homo sapiens OX=9606 GN=TDP2 PE=1 SV=1	2	0.9	1.8	16.16	13.55		15	15		5	4	0	4	4		362	40.9	5.1
P11047	LAMC1	Laminin subunit gamma-1 OS=Homo sapiens OX=9606 GN=LAMC1 PE=1 SV=3	2	0.9	1.8	15.77	12.45		4	4		5	4	0	5	4		1609	177.5	5.12
P15882	CHN1	N-chimaerin OS=Homo sapiens OX=9606 GN=CHN1 PE=1 SV=3	2	0.9	1.8	15.48	11.44		13	10		5	4	0	4	3		459	53.1	6.98
Q8WXE1	ATRIP	ATR-interacting protein OS=Homo sapiens OX=9606 GN=ATRIP PE=1 SV=1	2	0.9	1.8	15.3	13.65		6	7		5	4	0	4	4		791	85.8	6.32
O94888	UBXN7	UBX domain-containing protein 7 OS=Homo sapiens OX=9606 GN=UBXN7 PE=1 SV=2	2	0.9	1.8	14.78	6.99		12	10		5	4	0	4	4		489	54.8	5.16
Q9H9B1	EHMT1	Histone-lysine N-methyltransferase EHMT1 OS=Homo sapiens OX=9606 GN=EHMT1 PE=1 SV=4	2	0.9	1.8	13.86	8.78		5	7		5	4	0	4	3		1298	141.4	5.76
O43164	PJA2	E3 ubiquitin-protein ligase Praja-2 OS=Homo sapiens OX=9606 GN=PJA2 PE=1 SV=4	2	0.9	1.8	13.84	13.87		16	9		5	4	0	5	4		708	78.2	4.39
Q9H814	PHAX	Phosphorylated adapter RNA export protein OS=Homo sapiens OX=9606 GN=PHAX PE=1 SV=1	2	0.9	1.8	13.48	10.47		13	10		5	4	0	5	4		394	44.4	5.4
Q96DV4	MRPL38	39S ribosomal protein L38, mitochondrial OS=Homo sapiens OX=9606 GN=MRPL38 PE=1 SV=2	2	0.9	1.8	12.82	6.39		12	10		5	4	0	4	3		380	44.6	7.53
Q96EP0	RNF31	E3 ubiquitin-protein ligase RNF31 OS=Homo sapiens OX=9606 GN=RNF31 PE=1 SV=1	2	0.9	1.8	12.38	12.15		6	6		5	4	0	5	4		1072	119.6	6.57
P78344	EIF4G2	Eukaryotic translation initiation factor 4 gamma 2 OS=Homo sapiens OX=9606 GN=EIF4G2 PE=1 SV=1	2	0.9	1.8	11.98	4.14		7	4		5	4	0	4	3		907	102.3	7.14
Q9P253	VPS18	Vacuolar protein sorting-associated protein 18 homolog OS=Homo sapiens OX=9606 GN=VPS18 PE=1 SV=2	2	0.9	1.8	11.7	10.33		4	5		5	4	0	5	4		973	110.1	6.07
Q9NSI2	FAM207A	Protein FAM207A OS=Homo sapiens OX=9606 GN=FAM207A PE=1 SV=2	2	0.9	1.8	11.19	12.78		24	21		5	4	0	5	3		230	25.4	11.08
P00492	HPRT1	Hypoxanthine-guanine phosphoribosyltransferase OS=Homo sapiens OX=9606 GN=HPRT1 PE=1 SV=2	2	0.9	1.8	10.46	10.62		26	21		5	4	0	5	4		218	24.6	6.68
P52597	HNRNPF	Heterogeneous nuclear ribonucleoprotein F OS=Homo sapiens OX=9606 GN=HNRNPF PE=1 SV=3	1.72727	0.894737	1.54545	41.01	35.65	18.98	18	22	8	14	12	6	6	7	3	415	45.6	5.58
O43390	HNRNPR	Heterogeneous nuclear ribonucleoprotein R OS=Homo sapiens OX=9606 GN=HNRNPR PE=1 SV=1	2.375	0.894737	2.125	48.11	35.22	8.44	26	23	5	14	12	3	14	12	3	633	70.9	8.13
P49915	GMPS	GMP synthase [glutamine-hydrolyzing] OS=Homo sapiens OX=9606 GN=GMPS PE=1 SV=1	2.375	0.894737	2.125	41	36.58	10.74	21	21	6	14	12	3	11	11	3	693	76.7	6.87
P28288	ABCD3	ATP-binding cassette sub-family D member 3 OS=Homo sapiens OX=9606 GN=ABCD3 PE=1 SV=1	2.375	0.894737	2.125	39.05	29.61	7	20	20	7	14	12	3	11	10	3	659	75.4	9.36
Q92665	MRPS31	28S ribosomal protein S31, mitochondrial OS=Homo sapiens OX=9606 GN=MRPS31 PE=1 SV=3	3.16667	0.894737	2.83333	42.83	36.69	2.78	27	25	6	14	12	1	10	10	1	395	45.3	9.29
O14744	PRMT5	Protein arginine N-methyltransferase 5 OS=Homo sapiens OX=9606 GN=PRMT5 PE=1 SV=4	0.333333	0.892857	0.297619	76.36	64.42	288.87	22	22	53	23	20	79	15	15	27	637	72.6	6.29
P36578	RPL4	60S ribosomal protein L4 OS=Homo sapiens OX=9606 GN=RPL4 PE=1 SV=5	2.55556	0.891304	2.27778	153.51	117.6	51.69	38	37	28	41	36	13	21	17	12	427	47.7	11.06
P68366	TUBA4A	Tubulin alpha-4A chain OS=Homo sapiens OX=9606 GN=TUBA4A PE=1 SV=1	1.52778	0.890909	1.36111	184.19	152.75	136.25	43	41	41	50	44	31	15	14	14	448	49.9	5.06
Q9NVI7-2	ATAD3A	Isoform 2 of ATPase family AAA domain-containing protein 3A OS=Homo sapiens OX=9606 GN=ATAD3A	3.92857	0.890909	3.5	176.48	131.08	28.31	38	38	16	50	44	9	23	19	8	586	66.2	9.25
P10809	HSPD1	60 kDa heat shock protein, mitochondrial OS=Homo sapiens OX=9606 GN=HSPD1 PE=1 SV=2	17.5417	0.890736	15.625	1289.06	1083.95	72.69	63	62	34	416	370	19	42	42	15	573	61	5.87
Q9Y230	RUVBL2	RuvB-like 2 OS=Homo sapiens OX=9606 GN=RUVBL2 PE=1 SV=3	1.5	0.888889	1.33333	81.44	61.25	47.16	37	33	29	22	19	13	15	13	10	463	51.1	5.64
Q14103	HNRNPD	Heterogeneous nuclear ribonucleoprotein D0 OS=Homo sapiens OX=9606 GN=HNRNPD PE=1 SV=1	1.63636	0.888889	1.45455	34.16	28	22.07	27	21	19	13	11	6	8	7	6	355	38.4	7.81
Q99459	CDC5L	Cell division cycle 5-like protein OS=Homo sapiens OX=9606 GN=CDC5L PE=1 SV=2	2.7	0.888889	2.4	84.54	57.94	16.89	34	34	8	22	19	5	18	17	5	802	92.2	8.18
P08621	SNRNP70	U1 small nuclear ribonucleoprotein 70 kDa OS=Homo sapiens OX=9606 GN=SNRNP70 PE=1 SV=2	1.8	0.888889	1.6	42.98	36.46	16.17	30	26	12	13	11	5	9	7	4	437	51.5	9.94
P25705	ATP5F1A	ATP synthase subunit alpha, mitochondrial OS=Homo sapiens OX=9606 GN=ATP5F1A PE=1 SV=1	1.8	0.888889	1.6	38.41	31.65	15.09	25	21	13	13	11	5	12	10	5	553	59.7	9.13
Q5H9R7	PPP6R3	Serine/threonine-protein phosphatase 6 regulatory subunit 3 OS=Homo sapiens OX=9606 GN=PPP6R3 PE=1 SV=2	2.25	0.888889	2	39.31	33.69	7.13	14	16	4	13	11	3	9	10	3	873	97.6	4.6
P48556	PSMD8	26S proteasome non-ATPase regulatory subunit 8 OS=Homo sapiens OX=9606 GN=PSMD8 PE=1 SV=2	1.125	0.888889	1	10.08	7.77	7.39	16	11	7	4	3	3	4	2	3	350	39.6	9.7
Q00577	PURA	Transcriptional activator protein Pur-alpha OS=Homo sapiens OX=9606 GN=PURA PE=1 SV=2	1.28571	0.888889	1.14286	18.56	14.84	7.93	18	18	7	4	3	2	3	3	1	322	34.9	6.44
Q14145	KEAP1	Kelch-like ECH-associated protein 1 OS=Homo sapiens OX=9606 GN=KEAP1 PE=1 SV=2	1.28571	0.888889	1.14286	10.21	8.42	8.51	7	6	3	4	3	2	4	3	1	624	69.6	6.44
Q9H3U1	UNC45A	Protein unc-45 homolog A OS=Homo sapiens OX=9606 GN=UNC45A PE=1 SV=1	1.28571	0.888889	1.14286	10.16	9.28	6.07	6	4	3	4	3	2	4	3	2	944	103	6.07
Q12834	CDC20	Cell division cycle protein 20 homolog OS=Homo sapiens OX=9606 GN=CDC20 PE=1 SV=2	1.28571	0.888889	1.14286	9.59	4.22	2.29	8	8	5	4	3	2	3	3	2	499	54.7	9.23
P49770	EIF2B2	Translation initiation factor eIF-2B subunit beta OS=Homo sapiens OX=9606 GN=EIF2B2 PE=1 SV=3	1.28571	0.888889	1.14286	4.06	2.27	5.46	13	9	9	4	3	2	3	2	2	351	39	6.16
Q00534	CDK6	Cyclin-dependent kinase 6 OS=Homo sapiens OX=9606 GN=CDK6 PE=1 SV=1	3	0.888889	2.66667	42.81	35.46	2.42	36	32	2	13	11	1	10	9	1	326	36.9	6.46
Q9BYD3	MRPL4	39S ribosomal protein L4, mitochondrial OS=Homo sapiens OX=9606 GN=MRPL4 PE=1 SV=1	1.5	0.888889	1.33333	20.08	15.83	3.94	11	11	5	4	3	1	2	2	1	311	34.9	9.72
P35249	RFC4	Replication factor C subunit 4 OS=Homo sapiens OX=9606 GN=RFC4 PE=1 SV=2	1.5	0.888889	1.33333	13.38	8.09	4.79	13	12	6	4	3	1	4	3	1	363	39.7	8.02
Q86XI2	NCAPG2	Condensin-2 complex subunit G2 OS=Homo sapiens OX=9606 GN=NCAPG2 PE=1 SV=1	1.5	0.888889	1.33333	12.62	10.01	0	5	4	1	4	3	1	4	3	1	1143	130.9	6.87
Q15758	SLC1A5	Neutral amino acid transporter B(0) OS=Homo sapiens OX=9606 GN=SLC1A5 PE=1 SV=2	1.5	0.888889	1.33333	11.62	8.87	3.05	8	6	4	4	3	1	3	2	1	541	56.6	5.48
Q9BV38	WDR18	WD repeat-containing protein 18 OS=Homo sapiens OX=9606 GN=WDR18 PE=1 SV=2	1.5	0.888889	1.33333	11.49	6.16	1.85	9	6	2	4	3	1	4	3	1	432	47.4	6.7
Q00587	CDC42EP1	Cdc42 effector protein 1 OS=Homo sapiens OX=9606 GN=CDC42EP1 PE=1 SV=1	1.5	0.888889	1.33333	11.04	4.27	1.94	18	14	5	4	3	1	4	3	1	391	40.3	7.15
Q66K14	TBC1D9B	TBC1 domain family member 9B OS=Homo sapiens OX=9606 GN=TBC1D9B PE=1 SV=3	1.5	0.888889	1.33333	10.91	6.47	0	4	4	2	4	3	1	4	3	1	1250	140.4	5.25
P10398	ARAF	Serine/threonine-protein kinase A-Raf OS=Homo sapiens OX=9606 GN=ARAF PE=1 SV=2	1.5	0.888889	1.33333	9.76	8.25	2.6	8	7	2	4	3	1	4	3	1	606	67.5	9.01
Q5T3I0	GPATCH4	G patch domain-containing protein 4 OS=Homo sapiens OX=9606 GN=GPATCH4 PE=1 SV=2	1.8	0.888889	1.6	19.7	11.17		15	11		4	3	0	4	3		446	50.4	9.63
Q12899	TRIM26	Tripartite motif-containing protein 26 OS=Homo sapiens OX=9606 GN=TRIM26 PE=1 SV=1	1.8	0.888889	1.6	14	9.02		8	6		4	3	0	4	3		539	62.1	5.03
P42771	CDKN2A	Cyclin-dependent kinase inhibitor 2A OS=Homo sapiens OX=9606 GN=CDKN2A PE=1 SV=2	1.8	0.888889	1.6	13.77	13.48		34	26		4	3	0	4	3		156	16.5	5.81
P04049	RAF1	RAF proto-oncogene serine/threonine-protein kinase OS=Homo sapiens OX=9606 GN=RAF1 PE=1 SV=1	1.8	0.888889	1.6	13.47	11.55		8	9		4	3	0	4	3		648	73	9.2
Q8TC07	TBC1D15	TBC1 domain family member 15 OS=Homo sapiens OX=9606 GN=TBC1D15 PE=1 SV=2	1.8	0.888889	1.6	13.38	7.47		7	5		4	3	0	4	3		691	79.4	5.67
Q6UN15	FIP1L1	Pre-mRNA 3'-end-processing factor FIP1 OS=Homo sapiens OX=9606 GN=FIP1L1 PE=1 SV=1	1.8	0.888889	1.6	13.12	10.22		11	9		4	3	0	4	3		594	66.5	5.59
O60294	LCMT2	tRNA wybutosine-synthesizing protein 4 OS=Homo sapiens OX=9606 GN=LCMT2 PE=1 SV=3	1.8	0.888889	1.6	12.55	10.17		8	6		4	3	0	3	2		686	75.6	6.73
Q9UGJ1	TUBGCP4	Gamma-tubulin complex component 4 OS=Homo sapiens OX=9606 GN=TUBGCP4 PE=1 SV=1	1.8	0.888889	1.6	12.31	9.02		9	6		4	3	0	4	2		667	76	6.65
P35268	RPL22	60S ribosomal protein L22 OS=Homo sapiens OX=9606 GN=RPL22 PE=1 SV=2	1.8	0.888889	1.6	12.27	10.61		31	30		4	3	0	4	3		128	14.8	9.19
Q969R5	L3MBTL2	Lethal(3)malignant brain tumor-like protein 2 OS=Homo sapiens OX=9606 GN=L3MBTL2 PE=1 SV=1	1.8	0.888889	1.6	12.08	9.86		8	6		4	3	0	4	3		705	79.1	6.84
Q9NTK5	OLA1	Obg-like ATPase 1 OS=Homo sapiens OX=9606 GN=OLA1 PE=1 SV=2	1.8	0.888889	1.6	12.03	8.06		10	9		4	3	0	4	3		396	44.7	7.81
Q8IUF8	RIOX2	Ribosomal oxygenase 2 OS=Homo sapiens OX=9606 GN=RIOX2 PE=1 SV=1	1.8	0.888889	1.6	11.79	8.83		10	7		4	3	0	4	3		465	52.8	6.7
Q6FI81	CIAPIN1	Anamorsin OS=Homo sapiens OX=9606 GN=CIAPIN1 PE=1 SV=2	1.8	0.888889	1.6	11.74	10.1		17	12		4	3	0	4	3		312	33.6	5.62
Q5VYK3	ECPAS	Proteasome adapter and scaffold protein ECM29 OS=Homo sapiens OX=9606 GN=ECPAS PE=1 SV=2	1.8	0.888889	1.6	11.7	7.08		3	2		4	3	0	4	3		1845	204.2	7.12
Q9Y3D9	MRPS23	28S ribosomal protein S23, mitochondrial OS=Homo sapiens OX=9606 GN=MRPS23 PE=1 SV=2	1.8	0.888889	1.6	11.45	8.99		21	16		4	3	0	4	3		190	21.8	8.9
Q9NVR5	DNAAF2	Protein kintoun OS=Homo sapiens OX=9606 GN=DNAAF2 PE=1 SV=2	1.8	0.888889	1.6	11.37	5.4		8	6		4	3	0	4	3		837	91.1	5.2
Q96CS2	HAUS1	HAUS augmin-like complex subunit 1 OS=Homo sapiens OX=9606 GN=HAUS1 PE=1 SV=1	1.8	0.888889	1.6	11.32	10.98		21	17		4	3	0	4	3		278	31.8	5.53
Q15269	PWP2	Periodic tryptophan protein 2 homolog OS=Homo sapiens OX=9606 GN=PWP2 PE=2 SV=2	1.8	0.888889	1.6	11.12	5.57		7	4		4	3	0	4	3		919	102.4	6.15
Q7L576	CYFIP1	Cytoplasmic FMR1-interacting protein 1 OS=Homo sapiens OX=9606 GN=CYFIP1 PE=1 SV=1	1.8	0.888889	1.6	10.99	8.94		3	3		4	3	0	4	3		1253	145.1	6.9
Q15437	SEC23B	Protein transport protein Sec23B OS=Homo sapiens OX=9606 GN=SEC23B PE=1 SV=2	1.8	0.888889	1.6	10.63	10.56		7	5		4	3	0	4	3		767	86.4	6.89
Q9BSV6	TSEN34	tRNA-splicing endonuclease subunit Sen34 OS=Homo sapiens OX=9606 GN=TSEN34 PE=1 SV=1	1.8	0.888889	1.6	10.43	8.06		9	9		4	3	0	2	2		310	33.6	8.43
Q01813	PFKP	ATP-dependent 6-phosphofructokinase, platelet type OS=Homo sapiens OX=9606 GN=PFKP PE=1 SV=2	1.8	0.888889	1.6	10.25	7.57		9	5		4	3	0	4	3		784	85.5	7.55
O43837	IDH3B	Isocitrate dehydrogenase [NAD] subunit beta, mitochondrial OS=Homo sapiens OX=9606 GN=IDH3B PE=1 SV=2	1.8	0.888889	1.6	9.88	10.12		8	10		4	3	0	3	3		385	42.2	8.46
Q96P16	RPRD1A	Regulation of nuclear pre-mRNA domain-containing protein 1A OS=Homo sapiens OX=9606 GN=RPRD1A PE=1 SV=1	1.8	0.888889	1.6	9.83	8.59		15	14		4	3	0	4	3		312	35.7	7.55
Q9NV70	EXOC1	Exocyst complex component 1 OS=Homo sapiens OX=9606 GN=EXOC1 PE=1 SV=4	1.8	0.888889	1.6	9.62	2.29		4	4		4	3	0	4	3		894	101.9	6.61
Q9C0B1	FTO	Alpha-ketoglutarate-dependent dioxygenase FTO OS=Homo sapiens OX=9606 GN=FTO PE=1 SV=3	1.8	0.888889	1.6	9.52	7.54		8	7		4	3	0	4	3		505	58.2	5.22
Q9UJ83	HACL1	2-hydroxyacyl-CoA lyase 1 OS=Homo sapiens OX=9606 GN=HACL1 PE=1 SV=2	1.8	0.888889	1.6	9.49	5.24		8	7		4	3	0	3	3		578	63.7	7.36
Q9P2I0	CPSF2	Cleavage and polyadenylation specificity factor subunit 2 OS=Homo sapiens OX=9606 GN=CPSF2 PE=1 SV=2	1.8	0.888889	1.6	9.42	7.36		5	4		4	3	0	4	3		782	88.4	5.11
P56545	CTBP2	C-terminal-binding protein 2 OS=Homo sapiens OX=9606 GN=CTBP2 PE=1 SV=1	1.8	0.888889	1.6	9.39	9.53		7	5		4	3	0	4	3		445	48.9	6.95
Q8N684	CPSF7	Cleavage and polyadenylation specificity factor subunit 7 OS=Homo sapiens OX=9606 GN=CPSF7 PE=1 SV=1	1.8	0.888889	1.6	8.89	5.05		11	8		4	3	0	4	3		471	52	8
O75475	PSIP1	PC4 and SFRS1-interacting protein OS=Homo sapiens OX=9606 GN=PSIP1 PE=1 SV=1	1.8	0.888889	1.6	8.61	5.9		5	6		4	3	0	3	3		530	60.1	9.13
Q13472	TOP3A	DNA topoisomerase 3-alpha OS=Homo sapiens OX=9606 GN=TOP3A PE=1 SV=1	1.8	0.888889	1.6	8.56	4.35		4	3		4	3	0	4	3		1001	112.3	8.34
Q8NI27	THOC2	THO complex subunit 2 OS=Homo sapiens OX=9606 GN=THOC2 PE=1 SV=2	1.8	0.888889	1.6	8.48	4.4		2	2		4	3	0	4	3		1593	182.7	8.44
Q12769	NUP160	Nuclear pore complex protein Nup160 OS=Homo sapiens OX=9606 GN=NUP160 PE=1 SV=3	1.8	0.888889	1.6	7.98	7.39		2	2		4	3	0	3	3		1436	162	5.5
P45974	USP5	Ubiquitin carboxyl-terminal hydrolase 5 OS=Homo sapiens OX=9606 GN=USP5 PE=1 SV=2	1.8	0.888889	1.6	7.93	4.44		5	7		4	3	0	3	3		858	95.7	5.03
Q13362-4	PPP2R5C	Isoform 4 of Serine/threonine-protein phosphatase 2A 56 kDa regulatory subunit gamma isoform OS=Homo sapiens OX=9606 GN=PPP2R5C	1.8	0.888889	1.6	7.67	4.8		8	7		4	3	0	4	3		540	62.7	8.7
Q96P47	AGAP3	Arf-GAP with GTPase, ANK repeat and PH domain-containing protein 3 OS=Homo sapiens OX=9606 GN=AGAP3 PE=1 SV=2	1.8	0.888889	1.6	7.15	6.41		11	4		4	3	0	4	3		875	95	7.97
Q96F86	EDC3	Enhancer of mRNA-decapping protein 3 OS=Homo sapiens OX=9606 GN=EDC3 PE=1 SV=1	1.8	0.888889	1.6	7.09	8.36		8	8		4	3	0	3	3		508	56	7.11
Q9BXJ9	NAA15	N-alpha-acetyltransferase 15, NatA auxiliary subunit OS=Homo sapiens OX=9606 GN=NAA15 PE=1 SV=1	1.8	0.888889	1.6	6.35	6.49		6	3		4	3	0	4	3		866	101.2	7.42
O95831	AIFM1	Apoptosis-inducing factor 1, mitochondrial OS=Homo sapiens OX=9606 GN=AIFM1 PE=1 SV=1	1.52941	0.884615	1.35294	66.04	52.81	41.44	34	30	26	21	18	12	14	12	10	613	66.9	8.95
Q9H857-2	NT5DC2	Isoform 2 of 5'-nucleotidase domain-containing protein 2 OS=Homo sapiens OX=9606 GN=NT5DC2	10.4	0.884615	9.2	147.25	114.38		40	42		47	41	0	23	21		557	64.1	7.74
P23396	RPS3	40S ribosomal protein S3 OS=Homo sapiens OX=9606 GN=RPS3 PE=1 SV=2	1.54545	0.882353	1.36364	97.72	82.52	56.68	50	59	59	29	25	17	12	13	12	243	26.7	9.66
P31153	MAT2A	S-adenosylmethionine synthase isoform type-2 OS=Homo sapiens OX=9606 GN=MAT2A PE=1 SV=1	1.88889	0.882353	1.66667	38.19	27.51	10.49	27	20	10	12	10	4	11	9	4	395	43.6	6.48
Q9Y3Z3	SAMHD1	Deoxynucleoside triphosphate triphosphohydrolase SAMHD1 OS=Homo sapiens OX=9606 GN=SAMHD1 PE=1 SV=2	3.4	0.882353	3	39.34	25.66		18	18		12	10	0	9	8		626	72.2	7.14
Q96DF8	ESS2	Splicing factor ESS-2 homolog OS=Homo sapiens OX=9606 GN=ESS2 PE=1 SV=1	3.4	0.882353	3	38.77	26.97		32	27		12	10	0	8	8		476	52.5	7.56
Q12906-7	ILF3	Isoform 7 of Interleukin enhancer-binding factor 3 OS=Homo sapiens OX=9606 GN=ILF3	2.5	0.88	2.2	157.32	116.09	56.85	38	33	21	45	39	15	24	23	13	898	95.7	8.81
P22626	HNRNPA2B1	Heterogeneous nuclear ribonucleoproteins A2/B1 OS=Homo sapiens OX=9606 GN=HNRNPA2B1 PE=1 SV=2	1.47059	0.88	1.29412	93.42	65.72	47.26	44	41	39	20	17	12	13	11	11	353	37.4	8.95
P68104	EEF1A1	Elongation factor 1-alpha 1 OS=Homo sapiens OX=9606 GN=EEF1A1 PE=1 SV=1	2.42	0.876033	2.12	278.47	276.32	131.29	44	44	39	116	101	45	17	18	12	462	50.1	9.01
Q13813	SPTAN1	Spectrin alpha chain, non-erythrocytic 1 OS=Homo sapiens OX=9606 GN=SPTAN1 PE=1 SV=3	0.190476	0.875	0.166667	6.66	2.03	134.66	2	1	19	3	2	37	3	2	37	2472	284.4	5.35
Q00610	CLTC	Clathrin heavy chain 1 OS=Homo sapiens OX=9606 GN=CLTC PE=1 SV=5	0.888889	0.875	0.777778	27.17	25.97	46.89	7	6	9	11	9	13	10	8	11	1675	191.5	5.69
O60825	PFKFB2	6-phosphofructo-2-kinase/fructose-2,6-bisphosphatase 2 OS=Homo sapiens OX=9606 GN=PFKFB2 PE=1 SV=2	0.5	0.875	0.4375	8.17	5.39	35.56	7	4	26	3	2	11	3	2	11	505	58.4	8.38
Q92616	GCN1	eIF-2-alpha kinase activator GCN1 OS=Homo sapiens OX=9606 GN=GCN1 PE=1 SV=6	1.06667	0.875	0.933333	30.79	25.88	25.03	5	5	5	11	9	10	11	9	10	2671	292.6	7.47
P63104	YWHAZ	14-3-3 protein zeta/delta OS=Homo sapiens OX=9606 GN=YWHAZ PE=1 SV=1	1.14286	0.875	1	35	27.4	22.74	40	31	38	11	9	9	7	5	6	245	27.7	4.79
Q15008	PSMD6	26S proteasome non-ATPase regulatory subunit 6 OS=Homo sapiens OX=9606 GN=PSMD6 PE=1 SV=1	1.33333	0.875	1.16667	33.38	25.99	24.83	26	28	21	11	9	7	11	9	7	389	45.5	5.62
O60884	DNAJA2	DnaJ homolog subfamily A member 2 OS=Homo sapiens OX=9606 GN=DNAJA2 PE=1 SV=1	1.45455	0.875	1.27273	32.2	28.73	18.78	13	15	12	11	9	6	5	5	3	412	45.7	6.48
Q99575	POP1	Ribonucleases P/MRP protein subunit POP1 OS=Homo sapiens OX=9606 GN=POP1 PE=1 SV=2	1.77778	0.875	1.55556	35	31.67	11.05	15	13	6	11	9	4	11	9	4	1024	114.6	9.22
P35606	COPB2	Coatomer subunit beta' OS=Homo sapiens OX=9606 GN=COPB2 PE=1 SV=2	2	0.875	1.75	32.84	23.43	8.71	15	12	4	11	9	3	10	8	3	906	102.4	5.27
O15160	POLR1C	DNA-directed RNA polymerases I and III subunit RPAC1 OS=Homo sapiens OX=9606 GN=POLR1C PE=1 SV=1	2.28571	0.875	2	37.82	28.33	6.33	33	34	6	11	9	2	8	8	1	346	39.2	5.5
P41250	GARS	Glycine--tRNA ligase OS=Homo sapiens OX=9606 GN=GARS PE=1 SV=3	2.28571	0.875	2	32.29	21.81	3.77	12	14	4	11	9	2	8	9	2	739	83.1	7.03
P42677	RPS27	40S ribosomal protein S27 OS=Homo sapiens OX=9606 GN=RPS27 PE=1 SV=3	1.14286	0.875	1	11.74	6.62	6.99	31	29	15	3	2	2	3	2	2	84	9.5	9.45
Q8IYB3	SRRM1	Serine/arginine repetitive matrix protein 1 OS=Homo sapiens OX=9606 GN=SRRM1 PE=1 SV=2	1.14286	0.875	1	11.34	8.86	9.51	6	6	4	3	2	2	2	2	1	904	102.3	11.84
P31930	UQCRC1	Cytochrome b-c1 complex subunit 1, mitochondrial OS=Homo sapiens OX=9606 GN=UQCRC1 PE=1 SV=3	1.14286	0.875	1	5.17	3.38	7.66	8	7	6	3	2	2	3	2	1	480	52.6	6.37
Q14566	MCM6	DNA replication licensing factor MCM6 OS=Homo sapiens OX=9606 GN=MCM6 PE=1 SV=1	4	0.875	3.5	61.21	50.3	2.57	23	21	2	19	16	1	17	15	1	821	92.8	5.41
O00541	PES1	Pescadillo homolog OS=Homo sapiens OX=9606 GN=PES1 PE=1 SV=1	2.66667	0.875	2.33333	37.43	24.99	1.78	19	17	2	11	9	1	10	8	1	588	68	7.33
Q9UPY3	DICER1	Endoribonuclease Dicer OS=Homo sapiens OX=9606 GN=DICER1 PE=1 SV=3	2.66667	0.875	2.33333	34.38	20.88	2.18	8	6	0	11	9	1	11	8	1	1922	218.5	5.68
Q9BYJ9	YTHDF1	YTH domain-containing family protein 1 OS=Homo sapiens OX=9606 GN=YTHDF1 PE=1 SV=1	1.33333	0.875	1.16667	13.96	6.18	2.74	17	8	2	3	2	1	3	2	1	559	60.8	8.79
Q15054	POLD3	DNA polymerase delta subunit 3 OS=Homo sapiens OX=9606 GN=POLD3 PE=1 SV=2	1.33333	0.875	1.16667	11.5	5.88	2.99	9	6	3	3	2	1	3	2	1	466	51.4	9.35
O00459	PIK3R2	Phosphatidylinositol 3-kinase regulatory subunit beta OS=Homo sapiens OX=9606 GN=PIK3R2 PE=1 SV=2	1.33333	0.875	1.16667	10.53	7.09	2.66	7	4	4	3	2	1	3	2	1	728	81.5	6.43
Q9BQ70	TCF25	Transcription factor 25 OS=Homo sapiens OX=9606 GN=TCF25 PE=1 SV=1	1.33333	0.875	1.16667	10.25	3.29	2.85	8	6	1	3	2	1	3	2	1	676	76.6	6.35
Q9BRP8	PYM1	Partner of Y14 and mago OS=Homo sapiens OX=9606 GN=PYM1 PE=1 SV=1	1.33333	0.875	1.16667	10.16	9.34	4.34	20	23	9	3	2	1	3	2	1	204	22.6	9.45
P52888	THOP1	Thimet oligopeptidase OS=Homo sapiens OX=9606 GN=THOP1 PE=1 SV=2	1.33333	0.875	1.16667	10.09	3.31	0	7	4	2	3	2	1	3	2	1	689	78.8	6.05
Q9UBF2	COPG2	Coatomer subunit gamma-2 OS=Homo sapiens OX=9606 GN=COPG2 PE=1 SV=1	1.33333	0.875	1.16667	9.67	6.7	2.16	4	3	1	3	2	1	3	2	1	871	97.6	5.81
Q9NZM5	NOP53	Ribosome biogenesis protein NOP53 OS=Homo sapiens OX=9606 GN=NOP53 PE=1 SV=2	1.33333	0.875	1.16667	8.75	4.52	0	9	5	4	3	2	1	3	2	1	478	54.4	10.32
Q5TAQ9	DCAF8	DDB1- and CUL4-associated factor 8 OS=Homo sapiens OX=9606 GN=DCAF8 PE=1 SV=1	1.33333	0.875	1.16667	8.64	7.23	3.65	6	5	2	3	2	1	3	2	1	597	66.8	5.39
Q9HAV7	GRPEL1	GrpE protein homolog 1, mitochondrial OS=Homo sapiens OX=9606 GN=GRPEL1 PE=1 SV=2	1.33333	0.875	1.16667	8.63	3.73	2.4	21	19	4	3	2	1	3	2	1	217	24.3	8.12
Q8TEW0	PARD3	Partitioning defective 3 homolog OS=Homo sapiens OX=9606 GN=PARD3 PE=1 SV=2	1.33333	0.875	1.16667	8.62	4.46	3.79	4	2	1	3	2	1	3	2	1	1356	151.3	7.68
Q9BX40	LSM14B	Protein LSM14 homolog B OS=Homo sapiens OX=9606 GN=LSM14B PE=1 SV=1	1.33333	0.875	1.16667	8.6	5.77	2.37	11	6	5	3	2	1	3	2	1	385	42	9.69
Q16186	ADRM1	Proteasomal ubiquitin receptor ADRM1 OS=Homo sapiens OX=9606 GN=ADRM1 PE=1 SV=2	1.33333	0.875	1.16667	8.44	5.64	3.88	5	5	4	3	2	1	2	2	1	407	42.1	5.07
Q13330	MTA1	Metastasis-associated protein MTA1 OS=Homo sapiens OX=9606 GN=MTA1 PE=1 SV=2	1.33333	0.875	1.16667	7.93	7.13	1.78	5	4	1	3	2	1	3	2	1	715	80.7	9.26
Q5VTB9	RNF220	E3 ubiquitin-protein ligase RNF220 OS=Homo sapiens OX=9606 GN=RNF220 PE=1 SV=1	1.33333	0.875	1.16667	7.64	7.69	0	5	4	1	3	2	1	3	2	1	566	62.7	6.04
Q9H7E9	C8orf33	UPF0488 protein C8orf33 OS=Homo sapiens OX=9606 GN=C8orf33 PE=1 SV=1	1.33333	0.875	1.16667	7.52	7.22	4.58	14	12	7	3	2	1	3	2	1	229	25	9.95
Q96CU9	FOXRED1	FAD-dependent oxidoreductase domain-containing protein 1 OS=Homo sapiens OX=9606 GN=FOXRED1 PE=1 SV=2	1.33333	0.875	1.16667	6.49	1.94	2.24	6	5	3	3	2	1	3	2	1	486	53.8	7.78
Q96FX7	TRMT61A	tRNA (adenine(58)-N(1))-methyltransferase catalytic subunit TRMT61A OS=Homo sapiens OX=9606 GN=TRMT61A PE=1 SV=1	1.33333	0.875	1.16667	5.26	3.19	3.5	20	11	6	3	2	1	3	2	1	289	31.4	7.36
P42696	RBM34	RNA-binding protein 34 OS=Homo sapiens OX=9606 GN=RBM34 PE=1 SV=2	1.33333	0.875	1.16667	5.21	2.61	0	7	7	5	3	2	1	2	2	1	430	48.5	10.11
Q2NL82	TSR1	Pre-rRNA-processing protein TSR1 homolog OS=Homo sapiens OX=9606 GN=TSR1 PE=1 SV=1	3.2	0.875	2.8	33.17	23.74		14	15		11	9	0	9	9		804	91.8	7.42
P35658	NUP214	Nuclear pore complex protein Nup214 OS=Homo sapiens OX=9606 GN=NUP214 PE=1 SV=2	3.2	0.875	2.8	31.61	26.34		9	6		11	9	0	11	9		2090	213.5	7.47
Q9UK73	FEM1B	Protein fem-1 homolog B OS=Homo sapiens OX=9606 GN=FEM1B PE=1 SV=1	3.2	0.875	2.8	24.89	21.09		19	15		11	9	0	11	9		627	70.2	6.61
O60563	CCNT1	Cyclin-T1 OS=Homo sapiens OX=9606 GN=CCNT1 PE=1 SV=1	1.6	0.875	1.4	14.49	8.39		5	4		3	2	0	2	1		726	80.6	8.78
Q96RL1	UIMC1	BRCA1-A complex subunit RAP80 OS=Homo sapiens OX=9606 GN=UIMC1 PE=1 SV=2	1.6	0.875	1.4	12.32	8.39		5	4		3	2	0	3	2		719	79.7	5.45
Q15796	SMAD2	Mothers against decapentaplegic homolog 2 OS=Homo sapiens OX=9606 GN=SMAD2 PE=1 SV=1	1.6	0.875	1.4	11.95	8.57		8	8		3	2	0	2	2		467	52.3	6.58
Q92522	H1FX	Histone H1x OS=Homo sapiens OX=9606 GN=H1FX PE=1 SV=1	1.6	0.875	1.4	11.86	7.25		11	11		3	2	0	2	2		213	22.5	10.76
Q9H9Q2	COPS7B	COP9 signalosome complex subunit 7b OS=Homo sapiens OX=9606 GN=COPS7B PE=1 SV=1	1.6	0.875	1.4	11.69	9.03		17	10		3	2	0	3	2		264	29.6	6.15
Q9H871	RMND5A	E3 ubiquitin-protein transferase RMND5A OS=Homo sapiens OX=9606 GN=RMND5A PE=1 SV=1	1.6	0.875	1.4	11.26	6.97		9	6		3	2	0	3	2		391	44	6.06
Q96GM8	TOE1	Target of EGR1 protein 1 OS=Homo sapiens OX=9606 GN=TOE1 PE=1 SV=1	1.6	0.875	1.4	11.04	5.91		12	7		3	2	0	3	2		510	56.5	7.18
O15381	NVL	Nuclear valosin-containing protein-like OS=Homo sapiens OX=9606 GN=NVL PE=1 SV=1	1.6	0.875	1.4	10.22	7.31		6	4		3	2	0	3	2		856	95	6.48
Q7L2J0	MEPCE	7SK snRNA methylphosphate capping enzyme OS=Homo sapiens OX=9606 GN=MEPCE PE=1 SV=1	1.6	0.875	1.4	10.17	6.47		11	5		3	2	0	2	1		689	74.3	9.57
Q8WVC0	LEO1	RNA polymerase-associated protein LEO1 OS=Homo sapiens OX=9606 GN=LEO1 PE=1 SV=1	1.6	0.875	1.4	9.65	4.9		4	4		3	2	0	2	2		666	75.4	4.51
Q96II8	LRCH3	Leucine-rich repeat and calponin homology domain-containing protein 3 OS=Homo sapiens OX=9606 GN=LRCH3 PE=1 SV=2	1.6	0.875	1.4	9.6	6.95		7	4		3	2	0	3	2		777	86	6.71
P16383	GCFC2	GC-rich sequence DNA-binding factor 2 OS=Homo sapiens OX=9606 GN=GCFC2 PE=1 SV=2	1.6	0.875	1.4	9.43	2.81		5	4		3	2	0	3	2		781	89.3	5.99
Q9BVG4	PBDC1	Protein PBDC1 OS=Homo sapiens OX=9606 GN=PBDC1 PE=1 SV=1	1.6	0.875	1.4	9.39	6.42		16	11		3	2	0	3	2		233	26	4.79
Q9H3G5	CPVL	Probable serine carboxypeptidase CPVL OS=Homo sapiens OX=9606 GN=CPVL PE=1 SV=2	1.6	0.875	1.4	9.37	6.7		6	4		3	2	0	3	2		476	54.1	5.62
Q12797	ASPH	Aspartyl/asparaginyl beta-hydroxylase OS=Homo sapiens OX=9606 GN=ASPH PE=1 SV=3	1.6	0.875	1.4	9.32	2.79		5	4		3	2	0	3	2		758	85.8	5.01
Q06265	EXOSC9	Exosome complex component RRP45 OS=Homo sapiens OX=9606 GN=EXOSC9 PE=1 SV=3	1.6	0.875	1.4	9.09	6.58		6	5		3	2	0	3	2		439	48.9	5.29
Q15293	RCN1	Reticulocalbin-1 OS=Homo sapiens OX=9606 GN=RCN1 PE=1 SV=1	1.6	0.875	1.4	9.05	5.87		13	8		3	2	0	3	2		331	38.9	5
O94864	SUPT7L	STAGA complex 65 subunit gamma OS=Homo sapiens OX=9606 GN=SUPT7L PE=1 SV=1	1.6	0.875	1.4	8.62	5.41		8	6		3	2	0	3	2		414	46.2	5.12
Q00403	GTF2B	Transcription initiation factor IIB OS=Homo sapiens OX=9606 GN=GTF2B PE=1 SV=1	1.6	0.875	1.4	8.51	5.34		12	10		3	2	0	3	2		316	34.8	8.35
Q9BW19	KIFC1	Kinesin-like protein KIFC1 OS=Homo sapiens OX=9606 GN=KIFC1 PE=1 SV=2	1.6	0.875	1.4	8.5	4.42		9	4		3	2	0	3	2		673	73.7	8.98
Q15014	MORF4L2	Mortality factor 4-like protein 2 OS=Homo sapiens OX=9606 GN=MORF4L2 PE=1 SV=1	1.6	0.875	1.4	8.48	5.61		11	7		3	2	0	3	2		288	32.3	9.72
P50851	LRBA	Lipopolysaccharide-responsive and beige-like anchor protein OS=Homo sapiens OX=9606 GN=LRBA PE=1 SV=4	1.6	0.875	1.4	8.16	4.48		1	1		3	2	0	3	2		2863	318.9	5.6
Q5T011	SZT2	KICSTOR complex protein SZT2 OS=Homo sapiens OX=9606 GN=SZT2 PE=1 SV=3	1.6	0.875	1.4	8.16	2.53		1	1		3	2	0	3	2		3432	377.8	6.27
P21359	NF1	Neurofibromin OS=Homo sapiens OX=9606 GN=NF1 PE=1 SV=2	1.6	0.875	1.4	8.13	3.2		1	1		3	2	0	3	2		2839	319.2	7.39
Q96EV2	RBM33	RNA-binding protein 33 OS=Homo sapiens OX=9606 GN=RBM33 PE=1 SV=3	1.6	0.875	1.4	7.8	5.55		6	3		3	2	0	3	2		1170	129.9	6.93
Q15154	PCM1	Pericentriolar material 1 protein OS=Homo sapiens OX=9606 GN=PCM1 PE=1 SV=5	1.6	0.875	1.4	7.73	1.69		1	1		3	2	0	3	2		2024	228.4	5.02
Q8NCF5	NFATC2IP	NFATC2-interacting protein OS=Homo sapiens OX=9606 GN=NFATC2IP PE=1 SV=1	1.6	0.875	1.4	7.67	1.69		11	6		3	2	0	3	2		419	45.8	6.6
Q9BTX1	NDC1	Nucleoporin NDC1 OS=Homo sapiens OX=9606 GN=NDC1 PE=1 SV=2	1.6	0.875	1.4	7.64	0		7	3		3	2	0	3	1		674	76.3	9.09
P20585	MSH3	DNA mismatch repair protein Msh3 OS=Homo sapiens OX=9606 GN=MSH3 PE=1 SV=4	1.6	0.875	1.4	7.58	3.05		3	2		3	2	0	3	2		1137	127.3	8.02
Q9H4H8	FAM83D	Protein FAM83D OS=Homo sapiens OX=9606 GN=FAM83D PE=1 SV=3	1.6	0.875	1.4	7.53	4.28		5	3		3	2	0	3	2		585	64.4	6.54
Q92947	GCDH	Glutaryl-CoA dehydrogenase, mitochondrial OS=Homo sapiens OX=9606 GN=GCDH PE=1 SV=1	1.6	0.875	1.4	7.39	4.49		7	4		3	2	0	3	2		438	48.1	8.06
Q8NFA0	USP32	Ubiquitin carboxyl-terminal hydrolase 32 OS=Homo sapiens OX=9606 GN=USP32 PE=1 SV=1	1.6	0.875	1.4	7.39	5.85		2	2		3	2	0	3	2		1604	181.5	6.44
P51003	PAPOLA	Poly(A) polymerase alpha OS=Homo sapiens OX=9606 GN=PAPOLA PE=1 SV=4	1.6	0.875	1.4	7.35	2.47		4	4		3	2	0	2	2		745	82.8	7.37
Q9Y5B0	CTDP1	RNA polymerase II subunit A C-terminal domain phosphatase OS=Homo sapiens OX=9606 GN=CTDP1 PE=1 SV=3	1.6	0.875	1.4	7.33	4.42		7	2		3	2	0	3	2		961	104.3	5.27
P50570	DNM2	Dynamin-2 OS=Homo sapiens OX=9606 GN=DNM2 PE=1 SV=2	1.6	0.875	1.4	6.76	2.52		3	2		3	2	0	3	2		870	98	7.44
Q9H4L7	SMARCAD1	SWI/SNF-related matrix-associated actin-dependent regulator of chromatin subfamily A containing DEAD/H box 1 OS=Homo sapiens OX=9606 GN=SMARCAD1 PE=1 SV=2	1.6	0.875	1.4	6.56	2.07		3	2		3	2	0	3	2		1026	117.3	5.55
P51648	ALDH3A2	Fatty aldehyde dehydrogenase OS=Homo sapiens OX=9606 GN=ALDH3A2 PE=1 SV=1	1.6	0.875	1.4	6.54	2.93		9	6		3	2	0	3	2		485	54.8	7.88
Q96EI5	TCEAL4	Transcription elongation factor A protein-like 4 OS=Homo sapiens OX=9606 GN=TCEAL4 PE=1 SV=2	1.6	0.875	1.4	6.51	2.63		14	8		3	2	0	3	2		215	24.6	5.2
P13798	APEH	Acylamino-acid-releasing enzyme OS=Homo sapiens OX=9606 GN=APEH PE=1 SV=4	1.6	0.875	1.4	6.34	2.01		5	2		3	2	0	3	2		732	81.2	5.48
P49589	CARS	Cysteine--tRNA ligase, cytoplasmic OS=Homo sapiens OX=9606 GN=CARS PE=1 SV=3	1.6	0.875	1.4	6.09	5.29		5	3		3	2	0	3	2		748	85.4	6.76
Q9NVC6	MED17	Mediator of RNA polymerase II transcription subunit 17 OS=Homo sapiens OX=9606 GN=MED17 PE=1 SV=2	1.6	0.875	1.4	5.98	4.2		8	5		3	2	0	3	2		651	72.8	7.44
Q8NI60	COQ8A	Atypical kinase COQ8A, mitochondrial OS=Homo sapiens OX=9606 GN=COQ8A PE=1 SV=1	1.6	0.875	1.4	5.96	6.03		5	4		3	2	0	3	2		647	71.9	6.99
Q99829	CPNE1	Copine-1 OS=Homo sapiens OX=9606 GN=CPNE1 PE=1 SV=1	1.6	0.875	1.4	5.94	1.72		4	4		3	2	0	3	2		537	59	5.83
Q6P2P2	PRMT9	Protein arginine N-methyltransferase 9 OS=Homo sapiens OX=9606 GN=PRMT9 PE=1 SV=1	1.6	0.875	1.4	5.55	2.31		4	3		3	2	0	2	2		845	94.4	5.25
Q12968	NFATC3	Nuclear factor of activated T-cells, cytoplasmic 3 OS=Homo sapiens OX=9606 GN=NFATC3 PE=1 SV=1	1.6	0.875	1.4	5.27	5.29		3	2		3	2	0	3	2		1075	115.5	6.37
Q9GZT9	EGLN1	Egl nine homolog 1 OS=Homo sapiens OX=9606 GN=EGLN1 PE=1 SV=1	1.6	0.875	1.4	5.21	3.05		8	10		3	2	0	1	2		426	46	8.53
P52948	NUP98	Nuclear pore complex protein Nup98-Nup96 OS=Homo sapiens OX=9606 GN=NUP98 PE=1 SV=4	1.6	0.875	1.4	4.75	4.68		2	1		3	2	0	3	2		1817	197.5	6.4
Q9H6R0	DHX33	ATP-dependent RNA helicase DHX33 OS=Homo sapiens OX=9606 GN=DHX33 PE=1 SV=2	1.6	0.875	1.4	4.71	2.07		5	3		3	2	0	3	2		707	78.8	8.91
P38432	COIL	Coilin OS=Homo sapiens OX=9606 GN=COIL PE=1 SV=1	1.6	0.875	1.4	4.03	2.33		6	3		3	2	0	3	2		576	62.6	9.07
Q8IZT6	ASPM	Abnormal spindle-like microcephaly-associated protein OS=Homo sapiens OX=9606 GN=ASPM PE=1 SV=2	1.6	0.875	1.4	3.33	2.16		1	1		3	2	0	3	2		3477	409.5	10.45
Q6ZMI0	PPP1R21	Protein phosphatase 1 regulatory subunit 21 OS=Homo sapiens OX=9606 GN=PPP1R21 PE=1 SV=1	1.6	0.875	1.4	3.2	3.78		5	2		3	2	0	2	1		780	88.3	6.84
P30876	POLR2B	DNA-directed RNA polymerase II subunit RPB2 OS=Homo sapiens OX=9606 GN=POLR2B PE=1 SV=1	3.875	0.870968	3.375	97.83	77.03	13.84	22	23	5	26	22	3	21	20	3	1174	133.8	6.87
O94776	MTA2	Metastasis-associated protein MTA2 OS=Homo sapiens OX=9606 GN=MTA2 PE=1 SV=1	3.28571	0.869565	2.85714	62.68	47.67	7.87	31	27	5	18	15	2	16	14	2	668	75	9.66
P02538	KRT6A	Keratin, type II cytoskeletal 6A OS=Homo sapiens OX=9606 GN=KRT6A PE=1 SV=3	0.714286	0.866667	0.619048	27.74	21.98	49.48	18	15	19	10	8	16	10	7	12	564	60	8
O14617	AP3D1	AP-3 complex subunit delta-1 OS=Homo sapiens OX=9606 GN=AP3D1 PE=1 SV=1	1.5	0.866667	1.3	32.15	27.33	17.67	9	7	6	10	8	5	7	5	4	1153	130.1	8.48
Q8N6R0	EEF1AKNMT	eEF1A lysine and N-terminal methyltransferase OS=Homo sapiens OX=9606 GN=EEF1AKNMT PE=1 SV=1	1.875	0.866667	1.625	31.42	27.52	6.94	17	15	4	10	8	3	9	8	3	699	78.7	6.73
Q16576	RBBP7	Histone-binding protein RBBP7 OS=Homo sapiens OX=9606 GN=RBBP7 PE=1 SV=1	1.875	0.866667	1.625	29.29	26.91	8.91	20	18	7	10	8	3	7	6	3	425	47.8	5.05
P28340	POLD1	DNA polymerase delta catalytic subunit OS=Homo sapiens OX=9606 GN=POLD1 PE=1 SV=2	1.875	0.866667	1.625	27.28	19.49	5.31	10	8	2	10	8	3	9	7	3	1107	123.6	7.03
Q9Y6K9	IKBKG	NF-kappa-B essential modulator OS=Homo sapiens OX=9606 GN=IKBKG PE=1 SV=2	2.5	0.866667	2.16667	40.25	33.34	3.03	28	23	3	10	8	1	8	7	1	419	48.2	5.71
O75131	CPNE3	Copine-3 OS=Homo sapiens OX=9606 GN=CPNE3 PE=1 SV=1	2.5	0.866667	2.16667	26.26	23.61	2.67	19	14	2	10	8	1	9	7	1	537	60.1	5.85
P82673	MRPS35	28S ribosomal protein S35, mitochondrial OS=Homo sapiens OX=9606 GN=MRPS35 PE=1 SV=1	3	0.866667	2.6	38.7	25.76		34	28		10	8	0	8	7		323	36.8	8.24
P05091	ALDH2	Aldehyde dehydrogenase, mitochondrial OS=Homo sapiens OX=9606 GN=ALDH2 PE=1 SV=2	3	0.866667	2.6	30.49	22.58		22	17		10	8	0	9	7		517	56.3	7.05
Q9UKF6	CPSF3	Cleavage and polyadenylation specificity factor subunit 3 OS=Homo sapiens OX=9606 GN=CPSF3 PE=1 SV=1	3	0.866667	2.6	27.31	15.37		13	14		10	8	0	8	7		684	77.4	5.6
P31943	HNRNPH1	Heterogeneous nuclear ribonucleoprotein H OS=Homo sapiens OX=9606 GN=HNRNPH1 PE=1 SV=4	2.17647	0.864865	1.88235	123.67	102.6	45.74	33	33	24	32	27	12	10	10	7	449	49.2	6.3
P49411	TUFM	Elongation factor Tu, mitochondrial OS=Homo sapiens OX=9606 GN=TUFM PE=1 SV=2	1.76	0.863636	1.52	137.59	109.1	80.68	47	41	37	39	33	20	19	17	13	452	49.5	7.61
Q9UMS4	PRPF19	Pre-mRNA-processing factor 19 OS=Homo sapiens OX=9606 GN=PRPF19 PE=1 SV=1	1.22222	0.863636	1.05556	49.98	44.64	52.67	23	19	24	17	14	13	8	7	6	504	55.1	6.61
Q9Y2L1	DIS3	Exosome complex exonuclease RRP44 OS=Homo sapiens OX=9606 GN=DIS3 PE=1 SV=2	3.66667	0.863636	3.16667	62.53	47.95	2.55	17	16	1	17	14	1	11	10	1	958	108.9	7.14
Q8WUM4	PDCD6IP	Programmed cell death 6-interacting protein OS=Homo sapiens OX=9606 GN=PDCD6IP PE=1 SV=1	4.4	0.863636	3.8	52.92	39.01		18	17		17	14	0	15	14		868	96	6.52
O00571	DDX3X	ATP-dependent RNA helicase DDX3X OS=Homo sapiens OX=9606 GN=DDX3X PE=1 SV=3	2.23077	0.862069	1.92308	75.91	60.08	23.86	26	23	12	24	20	8	15	13	6	662	73.2	7.18
P43686	PSMC4	26S proteasome regulatory subunit 6B OS=Homo sapiens OX=9606 GN=PSMC4 PE=1 SV=2	0.933333	0.857143	0.8	30.39	19.26	40.34	23	21	24	9	7	10	8	7	7	418	47.3	5.21
P14868	DARS	Aspartate--tRNA ligase, cytoplasmic OS=Homo sapiens OX=9606 GN=DARS PE=1 SV=2	1.75	0.857143	1.5	50.59	35.87	22.84	34	27	18	16	13	7	15	11	7	501	57.1	6.55
Q49A26	GLYR1	Putative oxidoreductase GLYR1 OS=Homo sapiens OX=9606 GN=GLYR1 PE=1 SV=4	0.583333	0.857143	0.5	8.49	3.71	26.89	6	3	16	2	1	7	2	1	5	553	60.5	9.17
P02769	ALB	cRAP ALBU_BOVIN Serum albumin OS=Bos taurus GN=ALB PE=1 SV=4	0.636364	0.857143	0.545455	4.62	6.07	18.85	5	2	9	2	1	6	2	1	5	607	69.2	6.18
Q07666	KHDRBS1	KH domain-containing, RNA-binding, signal transduction-associated protein 1 OS=Homo sapiens OX=9606 GN=KHDRBS1 PE=1 SV=1	1.55556	0.857143	1.33333	25.68	20.62	16.23	22	19	20	9	7	4	6	5	4	443	48.2	8.66
P23458	JAK1	Tyrosine-protein kinase JAK1 OS=Homo sapiens OX=9606 GN=JAK1 PE=1 SV=2	0.777778	0.857143	0.666667	5.55	1.94	10.62	2	1	4	2	1	4	2	1	4	1154	133.2	7.55
O43684	BUB3	Mitotic checkpoint protein BUB3 OS=Homo sapiens OX=9606 GN=BUB3 PE=1 SV=1	1.75	0.857143	1.5	44.85	28.12	8.21	23	23	9	9	7	3	7	7	3	328	37.1	6.84
P38159	RBMX	RNA-binding motif protein, X chromosome OS=Homo sapiens OX=9606 GN=RBMX PE=1 SV=3	0.875	0.857143	0.75	6.78	0	10.48	5	2	6	2	1	3	2	1	3	391	42.3	10.05
Q16629	SRSF7	Serine/arginine-rich splicing factor 7 OS=Homo sapiens OX=9606 GN=SRSF7 PE=1 SV=1	0.875	0.857143	0.75	5.68	3.2	9.64	9	9	14	2	1	3	1	1	3	238	27.4	11.82
Q9Y2Z4	YARS2	Tyrosine--tRNA ligase, mitochondrial OS=Homo sapiens OX=9606 GN=YARS2 PE=1 SV=2	0.875	0.857143	0.75	2.31	2.36	9.37	4	2	9	2	1	3	2	1	3	477	53.2	8.98
Q14974	KPNB1	Importin subunit beta-1 OS=Homo sapiens OX=9606 GN=KPNB1 PE=1 SV=2	3	0.857143	2.57143	43.08	30.93	9.11	16	14	3	16	13	2	11	9	2	876	97.1	4.78
P24534	EEF1B2	Elongation factor 1-beta OS=Homo sapiens OX=9606 GN=EEF1B2 PE=1 SV=3	1	0.857143	0.857143	8.39	5.73	9.5	7	7	12	2	1	2	1	1	2	225	24.7	4.67
O95816	BAG2	BAG family molecular chaperone regulator 2 OS=Homo sapiens OX=9606 GN=BAG2 PE=1 SV=1	1	0.857143	0.857143	6.06	3.91	6.2	9	5	9	2	1	2	2	1	2	211	23.8	6.7
Q96T76	MMS19	MMS19 nucleotide excision repair protein homolog OS=Homo sapiens OX=9606 GN=MMS19 PE=1 SV=2	1	0.857143	0.857143	4.43	2.01	2.87	2	1	3	2	1	2	2	1	2	1030	113.2	6.35
Q12931	TRAP1	Heat shock protein 75 kDa, mitochondrial OS=Homo sapiens OX=9606 GN=TRAP1 PE=1 SV=3	3.5	0.857143	3	55.8	42.75	5.39	20	16	2	16	13	1	12	9	1	704	80.1	8.21
Q9H078-2	CLPB	Isoform 2 of Caseinolytic peptidase B protein homolog OS=Homo sapiens OX=9606 GN=CLPB	2.33333	0.857143	2	29.92	16.02	0	17	11	2	9	7	1	9	6	1	677	75.4	9.01
Q13765	NACA	Nascent polypeptide-associated complex subunit alpha OS=Homo sapiens OX=9606 GN=NACA PE=1 SV=1	1.16667	0.857143	1	8.82	5.24	0	13	7	7	2	1	1	2	1	1	215	23.4	4.56
Q08378	GOLGA3	Golgin subfamily A member 3 OS=Homo sapiens OX=9606 GN=GOLGA3 PE=1 SV=2	1.16667	0.857143	1	7.62	2.34	2.18	2	1	1	2	1	1	2	1	1	1498	167.3	5.44
Q9NXC5	MIOS	GATOR complex protein MIOS OS=Homo sapiens OX=9606 GN=MIOS PE=1 SV=2	1.16667	0.857143	1	7.38	2.45	2.9	4	2	2	2	1	1	2	1	1	875	98.5	6.73
O95684	FGFR1OP	FGFR1 oncogene partner OS=Homo sapiens OX=9606 GN=FGFR1OP PE=1 SV=1	1.16667	0.857143	1	7.34	2.27	3.11	11	6	4	2	1	1	2	1	1	399	43	4.81
Q9BPX3	NCAPG	Condensin complex subunit 3 OS=Homo sapiens OX=9606 GN=NCAPG PE=1 SV=1	1.16667	0.857143	1	6.68	2.81	3.76	2	1	1	2	1	1	2	1	1	1015	114.3	5.59
P42224	STAT1	Signal transducer and activator of transcription 1-alpha/beta OS=Homo sapiens OX=9606 GN=STAT1 PE=1 SV=2	1.16667	0.857143	1	6.4	3.96	1.88	3	2	2	2	1	1	2	1	1	750	87.3	6.05
P78362	SRPK2	SRSF protein kinase 2 OS=Homo sapiens OX=9606 GN=SRPK2 PE=1 SV=3	1.16667	0.857143	1	6.27	3.13	2.08	5	2	1	2	1	1	2	1	1	688	77.5	4.97
O43290	SART1	U4/U6.U5 tri-snRNP-associated protein 1 OS=Homo sapiens OX=9606 GN=SART1 PE=1 SV=1	1.16667	0.857143	1	5.96	2.28	4.59	4	2	2	2	1	1	2	1	1	800	90.2	6.13
Q00013	MPP1	55 kDa erythrocyte membrane protein OS=Homo sapiens OX=9606 GN=MPP1 PE=1 SV=2	1.16667	0.857143	1	5.84	2.65	0	5	3	6	2	1	1	2	1	1	466	52.3	7.37
Q8N9N2	ASCC1	Activating signal cointegrator 1 complex subunit 1 OS=Homo sapiens OX=9606 GN=ASCC1 PE=1 SV=1	1.16667	0.857143	1	5.68	1.89	2.42	8	2	2	2	1	1	2	1	1	400	45.5	5.54
Q9H5Q4	TFB2M	Dimethyladenosine transferase 2, mitochondrial OS=Homo sapiens OX=9606 GN=TFB2M PE=1 SV=1	1.16667	0.857143	1	5.67	3.49	1.67	6	4	2	2	1	1	2	1	1	396	45.3	9.19
Q6PIW4	FIGNL1	Fidgetin-like protein 1 OS=Homo sapiens OX=9606 GN=FIGNL1 PE=1 SV=2	1.16667	0.857143	1	5.35	2.81	2.89	4	2	2	2	1	1	2	1	1	674	74	7.85
P20839	IMPDH1	Inosine-5'-monophosphate dehydrogenase 1 OS=Homo sapiens OX=9606 GN=IMPDH1 PE=1 SV=2	1.16667	0.857143	1	4.8	2.56	2.63	4	2	2	2	1	1	2	1	1	514	55.4	6.9
Q96CW1	AP2M1	AP-2 complex subunit mu OS=Homo sapiens OX=9606 GN=AP2M1 PE=1 SV=2	1.16667	0.857143	1	4.34	1.98	1.63	4	2	2	2	1	1	2	1	1	435	49.6	9.54
Q16659	MAPK6	Mitogen-activated protein kinase 6 OS=Homo sapiens OX=9606 GN=MAPK6 PE=1 SV=1	1.16667	0.857143	1	4.17	2.54	0	3	1	2	2	1	1	2	1	1	721	82.6	5.03
P62136	PPP1CA	Serine/threonine-protein phosphatase PP1-alpha catalytic subunit OS=Homo sapiens OX=9606 GN=PPP1CA PE=1 SV=1	1.16667	0.857143	1	3.6	2.93	4.31	5	5	3	2	1	1	1	1	1	330	37.5	6.33
Q5VIR6-4	VPS53	Isoform 4 of Vacuolar protein sorting-associated protein 53 homolog OS=Homo sapiens OX=9606 GN=VPS53	1.16667	0.857143	1	3.22	0	2.1	2	1	3	2	1	1	2	1	1	832	94.3	6.7
Q9Y5S2	CDC42BPB	Serine/threonine-protein kinase MRCK beta OS=Homo sapiens OX=9606 GN=CDC42BPB PE=1 SV=2	1.16667	0.857143	1	2.04	2.49	1.76	1	0	0	2	1	1	2	1	1	1711	194.2	6.37
Q5IS35	SLC25A19	Mitochondrial thiamine pyrophosphate carrier OS=Macaca fascicularis OX=9541 GN=SLC25A19 PE=2 SV=1	1.16667	0.857143	1	0	0	2.16	6	3	3	2	1	1	2	1	1	320	35.7	9.63
P15927	RPA2	Replication protein A 32 kDa subunit OS=Homo sapiens OX=9606 GN=RPA2 PE=1 SV=1	2.8	0.857143	2.4	33.17	24.51		17	16		9	7	0	4	3		270	29.2	6.15
O15067	PFAS	Phosphoribosylformylglycinamidine synthase OS=Homo sapiens OX=9606 GN=PFAS PE=1 SV=4	2.8	0.857143	2.4	32.4	25.45		9	7		9	7	0	9	7		1338	144.6	5.76
Q9NWK9	ZNHIT6	Box C/D snoRNA protein 1 OS=Homo sapiens OX=9606 GN=ZNHIT6 PE=1 SV=1	2.8	0.857143	2.4	31.3	17.64		21	18		9	7	0	7	6		470	53.9	5.8
O15111	CHUK	Inhibitor of nuclear factor kappa-B kinase subunit alpha OS=Homo sapiens OX=9606 GN=CHUK PE=1 SV=2	2.8	0.857143	2.4	26.75	18.67		12	11		9	7	0	7	7		745	84.6	6.73
Q16555	DPYSL2	Dihydropyrimidinase-related protein 2 OS=Homo sapiens OX=9606 GN=DPYSL2 PE=1 SV=1	2.8	0.857143	2.4	26.26	17.52		14	14		9	7	0	6	6		572	62.3	6.38
P26639	TARS	Threonine--tRNA ligase, cytoplasmic OS=Homo sapiens OX=9606 GN=TARS PE=1 SV=3	2.8	0.857143	2.4	22.4	18.46		12	9		9	7	0	8	6		723	83.4	6.67
Q8WVV9	HNRNPLL	Heterogeneous nuclear ribonucleoprotein L-like OS=Homo sapiens OX=9606 GN=HNRNPLL PE=1 SV=1	1.4	0.857143	1.2	10.32	4.41		6	3		2	1	0	2	1		542	60	7.72
O96019	ACTL6A	Actin-like protein 6A OS=Homo sapiens OX=9606 GN=ACTL6A PE=1 SV=1	1.4	0.857143	1.2	9.72	3.08		7	3		2	1	0	2	1		429	47.4	5.6
Q6ZN55	ZNF574	Zinc finger protein 574 OS=Homo sapiens OX=9606 GN=ZNF574 PE=1 SV=2	1.4	0.857143	1.2	9.7	2.18		5	2		2	1	0	2	1		896	98.8	8.07
Q92530	PSMF1	Proteasome inhibitor PI31 subunit OS=Homo sapiens OX=9606 GN=PSMF1 PE=1 SV=2	1.4	0.857143	1.2	9.26	2.67		14	8		2	1	0	2	1		271	29.8	5.74
Q13112	CHAF1B	Chromatin assembly factor 1 subunit B OS=Homo sapiens OX=9606 GN=CHAF1B PE=1 SV=1	1.4	0.857143	1.2	8.53	2.81		12	2		2	1	0	2	1		559	61.5	7.5
Q9H9F9	ACTR5	Actin-related protein 5 OS=Homo sapiens OX=9606 GN=ACTR5 PE=1 SV=2	1.4	0.857143	1.2	8.43	4.81		5	3		2	1	0	2	1		607	68.3	5.27
Q13416	ORC2	Origin recognition complex subunit 2 OS=Homo sapiens OX=9606 GN=ORC2 PE=1 SV=2	1.4	0.857143	1.2	8.28	2.59		5	1		2	1	0	2	1		577	65.9	6.51
Q8NCA5	FAM98A	Protein FAM98A OS=Homo sapiens OX=9606 GN=FAM98A PE=1 SV=1	1.4	0.857143	1.2	8.27	4		7	3		2	1	0	2	1		519	55.4	9.03
Q52LJ0	FAM98B	Protein FAM98B OS=Homo sapiens OX=9606 GN=FAM98B PE=1 SV=2	1.4	0.857143	1.2	8.07	4.27		7	3		2	1	0	2	1		433	45.5	8.69
P18858	LIG1	DNA ligase 1 OS=Homo sapiens OX=9606 GN=LIG1 PE=1 SV=1	1.4	0.857143	1.2	8.04	4.55		3	2		2	1	0	2	1		919	101.7	5.62
Q8WUA2	PPIL4	Peptidyl-prolyl cis-trans isomerase-like 4 OS=Homo sapiens OX=9606 GN=PPIL4 PE=1 SV=1	1.4	0.857143	1.2	7.98	4.77		5	3		2	1	0	2	1		492	57.2	5.92
O43719	HTATSF1	HIV Tat-specific factor 1 OS=Homo sapiens OX=9606 GN=HTATSF1 PE=1 SV=1	1.4	0.857143	1.2	7.98	2.09		5	1		2	1	0	2	1		755	85.8	4.4
O00629	KPNA4	Importin subunit alpha-3 OS=Homo sapiens OX=9606 GN=KPNA4 PE=1 SV=1	1.4	0.857143	1.2	7.75	3.3		6	3		2	1	0	2	1		521	57.9	4.96
P23246	SFPQ	Splicing factor, proline- and glutamine-rich OS=Homo sapiens OX=9606 GN=SFPQ PE=1 SV=2	1.4	0.857143	1.2	7.74	4.56		3	2		2	1	0	2	1		707	76.1	9.44
Q9BZE9	ASPSCR1	Tether containing UBX domain for GLUT4 OS=Homo sapiens OX=9606 GN=ASPSCR1 PE=1 SV=1	1.4	0.857143	1.2	7.57	2.05		10	5		2	1	0	2	1		553	60.1	6.64
Q66PJ3	ARL6IP4	ADP-ribosylation factor-like protein 6-interacting protein 4 OS=Homo sapiens OX=9606 GN=ARL6IP4 PE=1 SV=2	1.4	0.857143	1.2	7.52	5.43		7	4		2	1	0	2	1		421	44.9	10.93
Q9Y4E6	WDR7	WD repeat-containing protein 7 OS=Homo sapiens OX=9606 GN=WDR7 PE=1 SV=2	1.4	0.857143	1.2	7.45	4.27		2	1		2	1	0	2	1		1490	163.7	6.92
Q96EY4	TMA16	Translation machinery-associated protein 16 OS=Homo sapiens OX=9606 GN=TMA16 PE=1 SV=2	1.4	0.857143	1.2	7.34	4.88		13	7		2	1	0	2	1		203	23.8	9.26
Q96R06	SPAG5	Sperm-associated antigen 5 OS=Homo sapiens OX=9606 GN=SPAG5 PE=1 SV=2	1.4	0.857143	1.2	7.26	3		2	1		2	1	0	2	1		1193	134.3	5
O14733	MAP2K7	Dual specificity mitogen-activated protein kinase kinase 7 OS=Homo sapiens OX=9606 GN=MAP2K7 PE=1 SV=2	1.4	0.857143	1.2	7.2	3.46		6	3		2	1	0	2	1		419	47.5	9.16
Q6PCT2	FBXL19	F-box/LRR-repeat protein 19 OS=Homo sapiens OX=9606 GN=FBXL19 PE=1 SV=3	1.4	0.857143	1.2	7.05	3.34		4	2		2	1	0	2	1		694	75.7	9.17
Q7Z5Y7	KCTD20	BTB/POZ domain-containing protein KCTD20 OS=Homo sapiens OX=9606 GN=KCTD20 PE=1 SV=1	1.4	0.857143	1.2	7.04	5.76		6	5		2	1	0	2	1		419	47.5	5.33
O60293	ZFC3H1	Zinc finger C3H1 domain-containing protein OS=Homo sapiens OX=9606 GN=ZFC3H1 PE=1 SV=3	1.4	0.857143	1.2	6.89	2.69		2	1		2	1	0	2	1		1989	226.2	8.13
Q96D09	GPRASP2	G-protein coupled receptor-associated sorting protein 2 OS=Homo sapiens OX=9606 GN=GPRASP2 PE=1 SV=1	1.4	0.857143	1.2	6.88	3.43		3	2		2	1	0	2	1		838	93.7	5.01
Q96IZ5	RBM41	RNA-binding protein 41 OS=Homo sapiens OX=9606 GN=RBM41 PE=1 SV=2	1.4	0.857143	1.2	6.87	4.33		9	7		2	1	0	2	1		413	47.1	8.7
Q8NG27	PJA1	E3 ubiquitin-protein ligase Praja-1 OS=Homo sapiens OX=9606 GN=PJA1 PE=1 SV=2	1.4	0.857143	1.2	6.86	3.77		5	3		2	1	0	2	1		643	71	5.17
Q86U86	PBRM1	Protein polybromo-1 OS=Homo sapiens OX=9606 GN=PBRM1 PE=1 SV=1	1.4	0.857143	1.2	6.78	0		2	1		2	1	0	2	1		1689	192.8	6.89
Q13137	CALCOCO2	Calcium-binding and coiled-coil domain-containing protein 2 OS=Homo sapiens OX=9606 GN=CALCOCO2 PE=1 SV=1	1.4	0.857143	1.2	6.71	3.66		9	3		2	1	0	2	1		446	52.2	5.02
Q9BZD3	GCOM2	Putative GRINL1B complex locus protein 2 OS=Homo sapiens OX=9606 GN=GCOM2 PE=5 SV=2	1.4	0.857143	1.2	6.71	2.88		13	8		2	1	0	2	1		368	41.7	6.8
Q8NEZ5	FBXO22	F-box only protein 22 OS=Homo sapiens OX=9606 GN=FBXO22 PE=1 SV=1	1.4	0.857143	1.2	6.56	2.7		7	2		2	1	0	2	1		403	44.5	7.03
Q9Y6D6	ARFGEF1	Brefeldin A-inhibited guanine nucleotide-exchange protein 1 OS=Homo sapiens OX=9606 GN=ARFGEF1 PE=1 SV=2	1.4	0.857143	1.2	6.45	1.87		2	0		2	1	0	2	1		1849	208.6	5.85
Q8N5A5	ZGPAT	Zinc finger CCCH-type with G patch domain-containing protein OS=Homo sapiens OX=9606 GN=ZGPAT PE=1 SV=3	1.4	0.857143	1.2	6.36	3		5	3		2	1	0	2	1		531	57.3	5.43
Q9UPT5	EXOC7	Exocyst complex component 7 OS=Homo sapiens OX=9606 GN=EXOC7 PE=1 SV=3	1.4	0.857143	1.2	6.29	4.31		4	2		2	1	0	2	1		735	83.3	6.79
Q8N0Z6	TTC5	Tetratricopeptide repeat protein 5 OS=Homo sapiens OX=9606 GN=TTC5 PE=1 SV=2	1.4	0.857143	1.2	6.28	4.37		5	3		2	1	0	2	1		440	48.9	6.48
Q9Y570	PPME1	Protein phosphatase methylesterase 1 OS=Homo sapiens OX=9606 GN=PPME1 PE=1 SV=3	1.4	0.857143	1.2	6.23	3.7		11	5		2	1	0	2	1		386	42.3	5.97
Q9P013	CWC15	Spliceosome-associated protein CWC15 homolog OS=Homo sapiens OX=9606 GN=CWC15 PE=1 SV=2	1.4	0.857143	1.2	6.14	2.63		16	10		2	1	0	2	1		229	26.6	5.71
O96017	CHEK2	Serine/threonine-protein kinase Chk2 OS=Homo sapiens OX=9606 GN=CHEK2 PE=1 SV=1	1.4	0.857143	1.2	5.97	2.28		7	5		2	1	0	2	1		543	60.9	5.91
Q9H0C8	ILKAP	Integrin-linked kinase-associated serine/threonine phosphatase 2C OS=Homo sapiens OX=9606 GN=ILKAP PE=1 SV=1	1.4	0.857143	1.2	5.97	2.5		5	2		2	1	0	2	1		392	42.9	7.09
Q96KG9	SCYL1	N-terminal kinase-like protein OS=Homo sapiens OX=9606 GN=SCYL1 PE=1 SV=1	1.4	0.857143	1.2	5.9	2.35		5	2		2	1	0	2	1		808	89.6	6.3
Q9NXF1	TEX10	Testis-expressed protein 10 OS=Homo sapiens OX=9606 GN=TEX10 PE=1 SV=2	1.4	0.857143	1.2	5.78	2.56		3	1		2	1	0	2	1		929	105.6	9.36
P10586	PTPRF	Receptor-type tyrosine-protein phosphatase F OS=Homo sapiens OX=9606 GN=PTPRF PE=1 SV=2	1.4	0.857143	1.2	5.78	0		1	1		2	1	0	2	1		1907	212.7	6.3
Q15717	ELAVL1	ELAV-like protein 1 OS=Homo sapiens OX=9606 GN=ELAVL1 PE=1 SV=2	1.4	0.857143	1.2	5.78	4.04		7	4		2	1	0	2	1		326	36.1	9.17
Q16512	PKN1	Serine/threonine-protein kinase N1 OS=Homo sapiens OX=9606 GN=PKN1 PE=1 SV=2	1.4	0.857143	1.2	5.73	2.09		4	1		2	1	0	2	1		942	103.9	6.37
Q9UID3	VPS51	Vacuolar protein sorting-associated protein 51 homolog OS=Homo sapiens OX=9606 GN=VPS51 PE=1 SV=2	1.4	0.857143	1.2	5.7	2.09		3	1		2	1	0	2	1		782	86	6.47
Q9NRR4	DROSHA	Ribonuclease 3 OS=Homo sapiens OX=9606 GN=DROSHA PE=1 SV=2	1.4	0.857143	1.2	5.7	2.87		1	1		2	1	0	2	1		1374	159.2	7.87
Q6VMQ6	ATF7IP	Activating transcription factor 7-interacting protein 1 OS=Homo sapiens OX=9606 GN=ATF7IP PE=1 SV=3	1.4	0.857143	1.2	5.7	2.39		4	1		2	1	0	2	1		1270	136.3	4.7
P17029	ZKSCAN1	Zinc finger protein with KRAB and SCAN domains 1 OS=Homo sapiens OX=9606 GN=ZKSCAN1 PE=1 SV=3	1.4	0.857143	1.2	5.63	2.46		5	3		2	1	0	2	1		563	63.6	7.05
Q9Y6D5	ARFGEF2	Brefeldin A-inhibited guanine nucleotide-exchange protein 2 OS=Homo sapiens OX=9606 GN=ARFGEF2 PE=1 SV=3	1.4	0.857143	1.2	5.58	1.87		1	0		2	1	0	2	1		1785	201.9	6.33
O95707	POP4	Ribonuclease P protein subunit p29 OS=Homo sapiens OX=9606 GN=POP4 PE=1 SV=2	1.4	0.857143	1.2	5.58	2.08		12	6		2	1	0	2	1		220	25.4	10.07
Q96NW4	ANKRD27	Ankyrin repeat domain-containing protein 27 OS=Homo sapiens OX=9606 GN=ANKRD27 PE=1 SV=2	1.4	0.857143	1.2	5.55	2.17		2	1		2	1	0	2	1		1050	116.9	6.87
Q7Z3K3	POGZ	Pogo transposable element with ZNF domain OS=Homo sapiens OX=9606 GN=POGZ PE=1 SV=2	1.4	0.857143	1.2	5.51	0		2	1		2	1	0	2	1		1410	155.2	7.4
Q7Z4V5	HDGFL2	Hepatoma-derived growth factor-related protein 2 OS=Homo sapiens OX=9606 GN=HDGFL2 PE=1 SV=1	1.4	0.857143	1.2	5.5	4.26		4	2		2	1	0	2	1		671	74.3	7.49
Q15047	SETDB1	Histone-lysine N-methyltransferase SETDB1 OS=Homo sapiens OX=9606 GN=SETDB1 PE=1 SV=1	1.4	0.857143	1.2	5.49	2.53		2	1		2	1	0	2	1		1291	143.1	6.02
Q15022	SUZ12	Polycomb protein SUZ12 OS=Homo sapiens OX=9606 GN=SUZ12 PE=1 SV=3	1.4	0.857143	1.2	5.43	2.04		3	1		2	1	0	2	1		739	83	8.81
O95229	ZWINT	ZW10 interactor OS=Homo sapiens OX=9606 GN=ZWINT PE=1 SV=2	1.4	0.857143	1.2	5.42	2.46		8	4		2	1	0	2	1		277	31.3	5.15
Q5VUA4	ZNF318	Zinc finger protein 318 OS=Homo sapiens OX=9606 GN=ZNF318 PE=1 SV=2	1.4	0.857143	1.2	5.39	0		1	1		2	1	0	2	1		2279	251	7.2
O94973	AP2A2	AP-2 complex subunit alpha-2 OS=Homo sapiens OX=9606 GN=AP2A2 PE=1 SV=2	1.4	0.857143	1.2	5.39	2.24		2	1		2	1	0	2	1		939	103.9	6.96
Q9UII4	HERC5	E3 ISG15--protein ligase HERC5 OS=Homo sapiens OX=9606 GN=HERC5 PE=1 SV=2	1.4	0.857143	1.2	5.35	2.48		3	1		2	1	0	2	1		1024	116.8	7.65
Q14146	URB2	Unhealthy ribosome biogenesis protein 2 homolog OS=Homo sapiens OX=9606 GN=URB2 PE=1 SV=2	1.4	0.857143	1.2	5.31	2.32		2	1		2	1	0	2	1		1524	170.4	7.31
Q9NXS2	QPCTL	Glutaminyl-peptide cyclotransferase-like protein OS=Homo sapiens OX=9606 GN=QPCTL PE=1 SV=2	1.4	0.857143	1.2	5.3	2.87		6	3		2	1	0	2	1		382	42.9	9.82
Q13459	MYO9B	Unconventional myosin-IXb OS=Homo sapiens OX=9606 GN=MYO9B PE=1 SV=3	1.4	0.857143	1.2	5.27	2.27		1	1		2	1	0	2	1		2157	243.2	8.75
Q13596	SNX1	Sorting nexin-1 OS=Homo sapiens OX=9606 GN=SNX1 PE=1 SV=3	1.4	0.857143	1.2	5.26	2.51		4	2		2	1	0	2	1		522	59	5.15
P19525	EIF2AK2	Interferon-induced, double-stranded RNA-activated protein kinase OS=Homo sapiens OX=9606 GN=EIF2AK2 PE=1 SV=2	1.4	0.857143	1.2	5.2	2.96		5	2		2	1	0	2	1		551	62.1	8.4
Q13356	PPIL2	RING-type E3 ubiquitin-protein ligase PPIL2 OS=Homo sapiens OX=9606 GN=PPIL2 PE=1 SV=1	1.4	0.857143	1.2	5.17	2.29		5	3		2	1	0	2	1		520	58.8	8.78
Q08379	GOLGA2	Golgin subfamily A member 2 OS=Homo sapiens OX=9606 GN=GOLGA2 PE=1 SV=3	1.4	0.857143	1.2	5.17	0		2	1		2	1	0	2	1		1002	113	5.02
Q7Z4S6	KIF21A	Kinesin-like protein KIF21A OS=Homo sapiens OX=9606 GN=KIF21A PE=1 SV=2	1.4	0.857143	1.2	5.16	3.23		2	1		2	1	0	2	1		1674	187.1	6.42
O75116	ROCK2	Rho-associated protein kinase 2 OS=Homo sapiens OX=9606 GN=ROCK2 PE=1 SV=4	1.4	0.857143	1.2	5.12	1.81		2	1		2	1	0	2	1		1388	160.8	6.02
Q8IX18	DHX40	Probable ATP-dependent RNA helicase DHX40 OS=Homo sapiens OX=9606 GN=DHX40 PE=1 SV=2	1.4	0.857143	1.2	5.12	3.21		4	2		2	1	0	2	1		779	88.5	8.65
P43897	TSFM	Elongation factor Ts, mitochondrial OS=Homo sapiens OX=9606 GN=TSFM PE=1 SV=2	1.4	0.857143	1.2	5.09	3.58		14	8		2	1	0	2	1		325	35.4	8.38
Q9NUQ6-2	SPATS2L	Isoform 2 of SPATS2-like protein OS=Homo sapiens OX=9606 GN=SPATS2L	1.4	0.857143	1.2	5.07	1.88		4	3		2	1	0	2	1		489	54.1	9.63
Q8ND56	LSM14A	Protein LSM14 homolog A OS=Homo sapiens OX=9606 GN=LSM14A PE=1 SV=3	1.4	0.857143	1.2	5.06	4.55		9	5		2	1	0	2	1		463	50.5	9.52
Q7Z460	CLASP1	CLIP-associating protein 1 OS=Homo sapiens OX=9606 GN=CLASP1 PE=1 SV=1	1.4	0.857143	1.2	5.01	1.96		2	1		2	1	0	2	1		1538	169.3	9.03
O43681	ASNA1	ATPase ASNA1 OS=Homo sapiens OX=9606 GN=ASNA1 PE=1 SV=2	1.4	0.857143	1.2	4.93	1.63		5	2		2	1	0	2	1		348	38.8	4.91
Q6NYC1	JMJD6	Bifunctional arginine demethylase and lysyl-hydroxylase JMJD6 OS=Homo sapiens OX=9606 GN=JMJD6 PE=1 SV=1	1.4	0.857143	1.2	4.9	3.18		7	3		2	1	0	2	1		403	46.4	8.69
Q9NUW8	TDP1	Tyrosyl-DNA phosphodiesterase 1 OS=Homo sapiens OX=9606 GN=TDP1 PE=1 SV=2	1.4	0.857143	1.2	4.9	2.17		5	3		2	1	0	2	1		608	68.4	7.65
Q9UKT4	FBXO5	F-box only protein 5 OS=Homo sapiens OX=9606 GN=FBXO5 PE=1 SV=1	1.4	0.857143	1.2	4.84	0		4	2		2	1	0	2	1		447	50.1	8.92
Q9H5H4	ZNF768	Zinc finger protein 768 OS=Homo sapiens OX=9606 GN=ZNF768 PE=1 SV=2	1.4	0.857143	1.2	4.82	2.08		4	2		2	1	0	2	1		540	60.2	7.97
Q86UE8	TLK2	Serine/threonine-protein kinase tousled-like 2 OS=Homo sapiens OX=9606 GN=TLK2 PE=1 SV=2	1.4	0.857143	1.2	4.82	0		4	3		2	1	0	2	1		772	87.6	8.41
Q9H000	MKRN2	Probable E3 ubiquitin-protein ligase makorin-2 OS=Homo sapiens OX=9606 GN=MKRN2 PE=1 SV=2	1.4	0.857143	1.2	4.73	1.67		4	2		2	1	0	2	1		416	46.9	7.61
Q53G59	KLHL12	Kelch-like protein 12 OS=Homo sapiens OX=9606 GN=KLHL12 PE=1 SV=2	1.4	0.857143	1.2	4.71	2.59		4	2		2	1	0	2	1		568	63.2	5.44
P86790	CCZ1B	Vacuolar fusion protein CCZ1 homolog B OS=Homo sapiens OX=9606 GN=CCZ1B PE=1 SV=1	1.4	0.857143	1.2	4.65	2.35		4	2		2	1	0	2	1		482	55.8	6.48
Q9NRZ9	HELLS	Lymphoid-specific helicase OS=Homo sapiens OX=9606 GN=HELLS PE=1 SV=1	1.4	0.857143	1.2	4.6	2.68		3	2		2	1	0	2	1		838	97	7.93
O15504	NUPL2	Nucleoporin-like protein 2 OS=Homo sapiens OX=9606 GN=NUPL2 PE=1 SV=1	1.4	0.857143	1.2	4.59	0		9	3		2	1	0	2	1		423	44.8	9.19
P42566	EPS15	Epidermal growth factor receptor substrate 15 OS=Homo sapiens OX=9606 GN=EPS15 PE=1 SV=2	1.4	0.857143	1.2	4.54	0		3	1		2	1	0	2	1		896	98.6	4.64
Q8IYQ7	THNSL1	Threonine synthase-like 1 OS=Homo sapiens OX=9606 GN=THNSL1 PE=1 SV=2	1.4	0.857143	1.2	4.52	3.35		3	2		2	1	0	2	1		743	83	7.12
Q15572	TAF1C	TATA box-binding protein-associated factor RNA polymerase I subunit C OS=Homo sapiens OX=9606 GN=TAF1C PE=1 SV=2	1.4	0.857143	1.2	4.51	0		3	1		2	1	0	2	1		869	95.2	8.59
P03071		Large T antigen OS=BK polyomavirus OX=1891762 PE=3 SV=1	1.4	0.857143	1.2	4.49	1.91		2	1		2	1	0	2	1		695	80.5	6.8
Q9H211	CDT1	DNA replication factor Cdt1 OS=Homo sapiens OX=9606 GN=CDT1 PE=1 SV=3	1.4	0.857143	1.2	4.48	0		5	4		2	1	0	2	1		546	60.4	9.77
Q9UHD1	CHORDC1	Cysteine and histidine-rich domain-containing protein 1 OS=Homo sapiens OX=9606 GN=CHORDC1 PE=1 SV=2	1.4	0.857143	1.2	4.32	5.33		7	5		2	1	0	2	1		332	37.5	7.87
Q8N9B5	JMY	Junction-mediating and -regulatory protein OS=Homo sapiens OX=9606 GN=JMY PE=1 SV=2	1.4	0.857143	1.2	4.25	2.23		3	1		2	1	0	2	1		988	111.4	6.18
Q15262-4	PTPRK	Isoform 4 of Receptor-type tyrosine-protein phosphatase kappa OS=Homo sapiens OX=9606 GN=PTPRK	1.4	0.857143	1.2	4.12	2.19		2	1		2	1	0	2	1		1462	164.5	5.83
Q96KB5	PBK	Lymphokine-activated killer T-cell-originated protein kinase OS=Homo sapiens OX=9606 GN=PBK PE=1 SV=3	1.4	0.857143	1.2	4.1	2.61		8	4		2	1	0	2	1		322	36.1	5.12
A1X283	SH3PXD2B	SH3 and PX domain-containing protein 2B OS=Homo sapiens OX=9606 GN=SH3PXD2B PE=1 SV=3	1.4	0.857143	1.2	4.04	2.66		3	2		2	1	0	2	1		911	101.5	8.69
P49754	VPS41	Vacuolar protein sorting-associated protein 41 homolog OS=Homo sapiens OX=9606 GN=VPS41 PE=1 SV=3	1.4	0.857143	1.2	4.04	1.94		2	1		2	1	0	2	1		854	98.5	5.85
Q9H1D9	POLR3F	DNA-directed RNA polymerase III subunit RPC6 OS=Homo sapiens OX=9606 GN=POLR3F PE=1 SV=1	1.4	0.857143	1.2	4.02	0		7	3		2	1	0	2	1		316	35.7	6.11
Q6W2J9	BCOR	BCL-6 corepressor OS=Homo sapiens OX=9606 GN=BCOR PE=1 SV=1	1.4	0.857143	1.2	3.97	1.98		2	1		2	1	0	2	1		1755	192.1	6.48
O94813	SLIT2	Slit homolog 2 protein OS=Homo sapiens OX=9606 GN=SLIT2 PE=1 SV=1	1.4	0.857143	1.2	3.94	0		2	1		2	1	0	2	1		1529	169.8	7.06
P29401	TKT	Transketolase OS=Homo sapiens OX=9606 GN=TKT PE=1 SV=3	1.4	0.857143	1.2	3.92	2.46		4	1		2	1	0	2	1		623	67.8	7.66
Q8IX90	SKA3	Spindle and kinetochore-associated protein 3 OS=Homo sapiens OX=9606 GN=SKA3 PE=1 SV=2	1.4	0.857143	1.2	3.85	3.95		8	3		2	1	0	2	1		412	46.3	5.11
Q9HAW4	CLSPN	Claspin OS=Homo sapiens OX=9606 GN=CLSPN PE=1 SV=3	1.4	0.857143	1.2	3.83	1.64		3	1		2	1	0	2	1		1339	151	4.82
Q8IZ69	TRMT2A	tRNA (uracil-5-)-methyltransferase homolog A OS=Homo sapiens OX=9606 GN=TRMT2A PE=1 SV=2	1.4	0.857143	1.2	3.81	2.71		5	3		2	1	0	2	1		625	68.7	7.94
Q9H9E3	COG4	Conserved oligomeric Golgi complex subunit 4 OS=Homo sapiens OX=9606 GN=COG4 PE=1 SV=3	1.4	0.857143	1.2	3.73	0		3	1		2	1	0	2	1		785	89	5.19
Q96GX5	MASTL	Serine/threonine-protein kinase greatwall OS=Homo sapiens OX=9606 GN=MASTL PE=1 SV=1	1.4	0.857143	1.2	3.67	0		3	2		2	1	0	2	1		879	97.3	5.99
Q96HW7	INTS4	Integrator complex subunit 4 OS=Homo sapiens OX=9606 GN=INTS4 PE=1 SV=2	1.4	0.857143	1.2	3.57	2.47		3	3		2	1	0	2	1		963	108.1	6.44
Q01433	AMPD2	AMP deaminase 2 OS=Homo sapiens OX=9606 GN=AMPD2 PE=1 SV=2	1.4	0.857143	1.2	3.46	1.76		2	1		2	1	0	2	1		879	100.6	6.93
P23378	GLDC	Glycine dehydrogenase (decarboxylating), mitochondrial OS=Homo sapiens OX=9606 GN=GLDC PE=1 SV=2	1.4	0.857143	1.2	3.38	2.68		4	1		2	1	0	2	1		1020	112.7	7.11
Q96ST2	IWS1	Protein IWS1 homolog OS=Homo sapiens OX=9606 GN=IWS1 PE=1 SV=2	1.4	0.857143	1.2	2.89	2.99		3	2		2	1	0	2	1		819	91.9	4.69
O60870	KIN	DNA/RNA-binding protein KIN17 OS=Homo sapiens OX=9606 GN=KIN PE=1 SV=2	1.4	0.857143	1.2	2.83	2.64		6	3		2	1	0	2	1		393	45.3	8.95
Q9UHR6	ZNHIT2	Zinc finger HIT domain-containing protein 2 OS=Homo sapiens OX=9606 GN=ZNHIT2 PE=1 SV=1	1.4	0.857143	1.2	2.82	0		9	6		2	1	0	2	1		403	42.9	5.99
O95104	SCAF4	Splicing factor, arginine/serine-rich 15 OS=Homo sapiens OX=9606 GN=SCAF4 PE=1 SV=3	1.4	0.857143	1.2	2.58	1.8		3	1		2	1	0	2	1		1147	125.8	9.55
P23193	TCEA1	Transcription elongation factor A protein 1 OS=Homo sapiens OX=9606 GN=TCEA1 PE=1 SV=2	1.4	0.857143	1.2	2.54	3.31		7	4		2	1	0	2	1		301	33.9	8.38
Q13315	ATM	Serine-protein kinase ATM OS=Homo sapiens OX=9606 GN=ATM PE=1 SV=4	1.4	0.857143	1.2	2.5	0		1	0		2	1	0	2	1		3056	350.5	6.81
Q9Y4F5	CEP170B	Centrosomal protein of 170 kDa protein B OS=Homo sapiens OX=9606 GN=CEP170B PE=1 SV=4	1.4	0.857143	1.2	2.34	2.31		2	1		2	1	0	2	1		1589	171.6	6.84
Q96S38	RPS6KC1	Ribosomal protein S6 kinase delta-1 OS=Homo sapiens OX=9606 GN=RPS6KC1 PE=1 SV=2	1.4	0.857143	1.2	2.33	0		4	3		2	1	0	2	1		1066	118.6	4.87
Q9NQW6	ANLN	Anillin OS=Homo sapiens OX=9606 GN=ANLN PE=1 SV=2	1.4	0.857143	1.2	2.3	2.31		2	1		2	1	0	2	1		1124	124.1	8.07
Q15048	LRRC14	Leucine-rich repeat-containing protein 14 OS=Homo sapiens OX=9606 GN=LRRC14 PE=1 SV=1	1.4	0.857143	1.2	2.24	2.19		4	1		2	1	0	2	1		493	54.5	6.9
P42694	HELZ	Probable helicase with zinc finger domain OS=Homo sapiens OX=9606 GN=HELZ PE=1 SV=2	1.4	0.857143	1.2	2.19	1.87		2	1		2	1	0	2	1		1942	218.8	7.42
Q9P0V3	SH3BP4	SH3 domain-binding protein 4 OS=Homo sapiens OX=9606 GN=SH3BP4 PE=1 SV=1	1.4	0.857143	1.2	2.13	0		3	1		2	1	0	2	1		963	107.4	7.71
Q9UJA3	MCM8	DNA helicase MCM8 OS=Homo sapiens OX=9606 GN=MCM8 PE=1 SV=2	1.4	0.857143	1.2	1.89	2.02		3	1		2	1	0	2	1		840	93.6	7.75
Q9Y6W3	CAPN7	Calpain-7 OS=Homo sapiens OX=9606 GN=CAPN7 PE=1 SV=1	1.4	0.857143	1.2	1.88	0		3	2		2	1	0	2	1		813	92.6	7.65
Q14966	ZNF638	Zinc finger protein 638 OS=Homo sapiens OX=9606 GN=ZNF638 PE=1 SV=2	1.4	0.857143	1.2	1.88	0		2	1		2	1	0	2	1		1978	220.5	6.38
P62805	HIST1H4A	Histone H4 OS=Homo sapiens OX=9606 GN=HIST1H4A PE=1 SV=2	1.4	0.857143	1.2	1.87	2.25		21	10		2	1	0	2	1		103	11.4	11.36
Q96MG7	NSMCE3	Non-structural maintenance of chromosomes element 3 homolog OS=Homo sapiens OX=9606 GN=NSMCE3 PE=1 SV=1	1.4	0.857143	1.2	1.86	2.36		6	3		2	1	0	2	1		304	34.3	9.28
Q9HD67	MYO10	Unconventional myosin-X OS=Homo sapiens OX=9606 GN=MYO10 PE=1 SV=3	1.4	0.857143	1.2	1.84	0		1	1		2	1	0	2	1		2058	237.2	6.21
Q9NVH6	TMLHE	Trimethyllysine dioxygenase, mitochondrial OS=Homo sapiens OX=9606 GN=TMLHE PE=1 SV=1	1.4	0.857143	1.2	1.82	0		4	2		2	1	0	2	1		421	49.5	7.72
Q32P28	P3H1	Prolyl 3-hydroxylase 1 OS=Homo sapiens OX=9606 GN=P3H1 PE=1 SV=2	1.4	0.857143	1.2	1.82	0		3	1		2	1	0	2	1		736	83.3	5.14
Q9C0J8	WDR33	pre-mRNA 3' end processing protein WDR33 OS=Homo sapiens OX=9606 GN=WDR33 PE=1 SV=2	1.4	0.857143	1.2	1.66	1.73		1	1		2	1	0	2	1		1336	145.8	9.17
O43824	GTPBP6	Putative GTP-binding protein 6 OS=Homo sapiens OX=9606 GN=GTPBP6 PE=2 SV=4	1.4	0.857143	1.2	0	0		10	2		2	1	0	2	1		516	56.9	9.42
O14579	COPE	Coatomer subunit epsilon OS=Homo sapiens OX=9606 GN=COPE PE=1 SV=3	1.4	0.857143	1.2	0	0		11	5		2	1	0	2	1		308	34.5	5.12
Q6IN85	PPP4R3A	Serine/threonine-protein phosphatase 4 regulatory subunit 3A OS=Homo sapiens OX=9606 GN=PPP4R3A PE=1 SV=1	1.4	0.857143	1.2	0	0		5	4		2	1	0	2	1		833	95.3	4.94
Q8NEM2	SHCBP1	SHC SH2 domain-binding protein 1 OS=Homo sapiens OX=9606 GN=SHCBP1 PE=1 SV=3	1.4	0.857143	1.2	0	0		3	1		2	1	0	2	1		672	75.6	4.75
O94972	TRIM37	E3 ubiquitin-protein ligase TRIM37 OS=Homo sapiens OX=9606 GN=TRIM37 PE=1 SV=2	1.4	0.857143	1.2	0	2.46		5	1		2	1	0	2	1		964	107.8	5.15
P21333	FLNA	Filamin-A OS=Homo sapiens OX=9606 GN=FLNA PE=1 SV=4	2.92857	0.853659	2.5	115.55	107.85	41.26	19	18	6	36	30	9	30	29	8	2647	280.6	6.06
P52272	HNRNPM	Heterogeneous nuclear ribonucleoprotein M OS=Homo sapiens OX=9606 GN=HNRNPM PE=1 SV=3	2.5	0.853333	2.13333	243.52	173.31	81.6	48	46	31	70	59	25	27	23	17	730	77.5	8.7
Q14204	DYNC1H1	Cytoplasmic dynein 1 heavy chain 1 OS=Homo sapiens OX=9606 GN=DYNC1H1 PE=1 SV=5	1.78947	0.852941	1.52632	84.73	70.72	43.08	8	6	3	29	24	14	28	22	11	4646	532.1	6.4
Q15393	SF3B3	Splicing factor 3B subunit 3 OS=Homo sapiens OX=9606 GN=SF3B3 PE=1 SV=4	1.25	0.85	1.0625	45.95	35.75	37.18	13	10	11	15	12	11	12	10	10	1217	135.5	5.26
Q9Y265	RUVBL1	RuvB-like 1 OS=Homo sapiens OX=9606 GN=RUVBL1 PE=1 SV=1	1.53846	0.85	1.30769	50.35	43.7	37.36	36	31	23	15	12	8	12	10	7	456	50.2	6.42
Q92552	MRPS27	28S ribosomal protein S27, mitochondrial OS=Homo sapiens OX=9606 GN=MRPS27 PE=1 SV=3	4	0.85	3.4	59.19	43.54		29	25		15	12	0	10	9		414	47.6	6.18
O15027-5	SEC16A	Isoform 5 of Protein transport protein Sec16A OS=Homo sapiens OX=9606 GN=SEC16A	4.125	0.848485	3.5	88.11	81.31	10.69	17	15	2	28	23	3	24	22	2	2379	254	5.85
Q00325	SLC25A3	Phosphate carrier protein, mitochondrial OS=Homo sapiens OX=9606 GN=SLC25A3 PE=1 SV=2	1	0.846154	0.846154	20.6	15.51	22.29	12	10	19	8	6	8	5	4	8	362	40.1	9.38
Q9Y295	DRG1	Developmentally-regulated GTP-binding protein 1 OS=Homo sapiens OX=9606 GN=DRG1 PE=1 SV=1	1.3	0.846154	1.1	26.86	18.56	18.56	23	17	16	8	6	5	7	5	4	367	40.5	8.9
Q99729-2	HNRNPAB	Isoform 2 of Heterogeneous nuclear ribonucleoprotein A/B OS=Homo sapiens OX=9606 GN=HNRNPAB	1.625	0.846154	1.375	21.91	16.58	5.86	28	19	8	8	6	3	7	5	2	332	35.9	6.95
Q14684	RRP1B	Ribosomal RNA processing protein 1 homolog B OS=Homo sapiens OX=9606 GN=RRP1B PE=1 SV=3	1.85714	0.846154	1.57143	28.25	20	5.13	14	10	5	8	6	2	8	6	2	758	84.4	9.76
Q13247	SRSF6	Serine/arginine-rich splicing factor 6 OS=Homo sapiens OX=9606 GN=SRSF6 PE=1 SV=2	1.85714	0.846154	1.57143	24.64	16.56	7.57	20	13	6	8	6	2	7	5	2	344	39.6	11.43
Q14498	RBM39	RNA-binding protein 39 OS=Homo sapiens OX=9606 GN=RBM39 PE=1 SV=2	1.85714	0.846154	1.57143	23.77	19.22	4.92	14	15	4	8	6	2	6	6	2	530	59.3	10.1
P52294	KPNA1	Importin subunit alpha-5 OS=Homo sapiens OX=9606 GN=KPNA1 PE=1 SV=3	2.16667	0.846154	1.83333	29.89	19.87	3.55	14	12	2	8	6	1	7	5	1	538	60.2	5.01
Q8N3C0	ASCC3	Activating signal cointegrator 1 complex subunit 3 OS=Homo sapiens OX=9606 GN=ASCC3 PE=1 SV=3	2.16667	0.846154	1.83333	20.76	18.1	0	4	3	0	8	6	1	8	6	1	2202	251.3	7.09
Q9H9T3	ELP3	Elongator complex protein 3 OS=Homo sapiens OX=9606 GN=ELP3 PE=1 SV=2	2.16667	0.846154	1.83333	19.2	9.71	4.08	14	10	4	8	6	1	7	5	1	547	62.2	8.88
Q2NKX8	ERCC6L	DNA excision repair protein ERCC-6-like OS=Homo sapiens OX=9606 GN=ERCC6L PE=1 SV=1	2.6	0.846154	2.2	28.99	13.28		8	7		8	6	0	6	6		1250	141	5.31
P42166	TMPO	Lamina-associated polypeptide 2, isoform alpha OS=Homo sapiens OX=9606 GN=TMPO PE=1 SV=2	2.6	0.846154	2.2	27.5	18.79		20	14		8	6	0	7	5		694	75.4	7.66
Q9UNF1	MAGED2	Melanoma-associated antigen D2 OS=Homo sapiens OX=9606 GN=MAGED2 PE=1 SV=2	0.703704	0.842105	0.592593	57.61	43.41	72.57	24	19	33	14	11	22	11	8	14	606	64.9	9.32
P08729	KRT7	Keratin, type II cytoskeletal 7 OS=Homo sapiens OX=9606 GN=KRT7 PE=1 SV=5	2.71429	0.842105	2.28571	7.29	0	0	14	11	11	14	11	2	3	1	1	469	51.4	5.48
Q9BSJ2	TUBGCP2	Gamma-tubulin complex component 2 OS=Homo sapiens OX=9606 GN=TUBGCP2 PE=1 SV=2	3.8	0.842105	3.2	46.92	36.68		19	14		14	11	0	13	9		902	102.5	6.84
Q96DT7	ZBTB10	Zinc finger and BTB domain-containing protein 10 OS=Homo sapiens OX=9606 GN=ZBTB10 PE=1 SV=2	3.8	0.842105	3.2	42.94	37.75		15	13		14	11	0	10	8		871	94.8	5.16
O00203	AP3B1	AP-3 complex subunit beta-1 OS=Homo sapiens OX=9606 GN=AP3B1 PE=1 SV=3	3.8	0.842105	3.2	37.07	25.58		12	10		14	11	0	11	8		1094	121.2	6.04
P13010	XRCC5	X-ray repair cross-complementing protein 5 OS=Homo sapiens OX=9606 GN=XRCC5 PE=1 SV=3	1.83333	0.840909	1.54167	144.38	109.02	66.99	29	25	25	39	32	19	23	18	12	732	82.7	5.81
P26373	RPL13	60S ribosomal protein L13 OS=Homo sapiens OX=9606 GN=RPL13 PE=1 SV=4	1.47059	0.84	1.23529	69.78	54.73	40.17	47	40	35	20	16	12	11	10	7	211	24.2	11.65
Q9C0C7-5	AMBRA1	Isoform 5 of Activating molecule in BECN1-regulated autophagy protein 1 OS=Homo sapiens OX=9606 GN=AMBRA1	5	0.84	4.2	83.35	53.6		25	19		20	16	0	16	11		1301	142.5	7.14
Q6P2Q9	PRPF8	Pre-mRNA-processing-splicing factor 8 OS=Homo sapiens OX=9606 GN=PRPF8 PE=1 SV=2	3.5	0.836735	2.92857	138.01	90.24	22.65	17	16	4	44	36	9	34	30	9	2335	273.4	8.84
Q8WWY3	PRPF31	U4/U6 small nuclear ribonucleoprotein Prp31 OS=Homo sapiens OX=9606 GN=PRPF31 PE=1 SV=2	0.705882	0.833333	0.588235	21.85	13.27	46.18	14	10	32	7	5	12	6	4	11	499	55.4	5.78
P35813	PPM1A	Protein phosphatase 1A OS=Homo sapiens OX=9606 GN=PPM1A PE=1 SV=1	0.428571	0.833333	0.357143	1.87		29.86	2		5	1	0	9	1		2	382	42.4	5.36
Q9BVP2	GNL3	Guanine nucleotide-binding protein-like 3 OS=Homo sapiens OX=9606 GN=GNL3 PE=1 SV=2	1.38462	0.833333	1.15385	43.34	25.04	23.46	20	22	21	13	10	8	10	10	8	549	62	9.16
Q9UNM6	PSMD13	26S proteasome non-ATPase regulatory subunit 13 OS=Homo sapiens OX=9606 GN=PSMD13 PE=1 SV=2	1.09091	0.833333	0.909091	17.73	10.82	19.28	19	13	20	7	5	6	7	5	6	376	42.9	5.81
P16402	HIST1H1D	Histone H1.3 OS=Homo sapiens OX=9606 GN=HIST1H1D PE=1 SV=2	1.8	0.833333	1.5	48.26	38.73	18.51	17	17	15	13	10	5	7	7	4	221	22.3	11.02
O43318-2	MAP3K7	Isoform 1A of Mitogen-activated protein kinase kinase kinase 7 OS=Homo sapiens OX=9606 GN=MAP3K7	0.6	0.833333	0.5	3.24		19.05	2		11	1	0	5	1		4	579	64.2	6.67
Q9Y3F4	STRAP	Serine-threonine kinase receptor-associated protein OS=Homo sapiens OX=9606 GN=STRAP PE=1 SV=1	3	0.833333	2.5	76.14	56.26	15.51	47	38	12	19	15	3	12	10	3	350	38.4	5.12
Q13347	EIF3I	Eukaryotic translation initiation factor 3 subunit I OS=Homo sapiens OX=9606 GN=EIF3I PE=1 SV=1	1.5	0.833333	1.25	37.91	22.8	7.88	26	22	10	7	5	3	5	4	3	325	36.5	5.64
Q9Y3I0	RTCB	tRNA-splicing ligase RtcB homolog OS=Homo sapiens OX=9606 GN=RTCB PE=1 SV=1	1.5	0.833333	1.25	22.33	12.78	9.64	15	11	10	7	5	3	7	5	3	505	55.2	7.23
Q16637	SMN1	Survival motor neuron protein OS=Homo sapiens OX=9606 GN=SMN1 PE=1 SV=1	1.5	0.833333	1.25	21.89	12.25	13.97	16	13	16	7	5	3	4	2	3	294	31.8	6.55
Q9NQ29	LUC7L	Putative RNA-binding protein Luc7-like 1 OS=Homo sapiens OX=9606 GN=LUC7L PE=1 SV=1	1.5	0.833333	1.25	19.64	11.45	8.03	13	9	10	7	5	3	4	3	3	371	43.7	9.92
Q9BYD6	MRPL1	39S ribosomal protein L1, mitochondrial OS=Homo sapiens OX=9606 GN=MRPL1 PE=1 SV=2	0.75	0.833333	0.625	0		5.34	5		6	1	0	3	1		1	325	36.9	8.78
O15020	SPTBN2	Spectrin beta chain, non-erythrocytic 2 OS=Homo sapiens OX=9606 GN=SPTBN2 PE=1 SV=3	0.75	0.833333	0.625	0		3.93	0		1	1	0	3	1		3	2390	271.2	6.11
P22695	UQCRC2	Cytochrome b-c1 complex subunit 2, mitochondrial OS=Homo sapiens OX=9606 GN=UQCRC2 PE=1 SV=3	1.71429	0.833333	1.42857	24.91	13.54	7.84	14	11	7	7	5	2	4	3	2	453	48.4	8.63
Q2VPK5	CTU2	Cytoplasmic tRNA 2-thiolation protein 2 OS=Homo sapiens OX=9606 GN=CTU2 PE=1 SV=1	1.71429	0.833333	1.42857	19.32	15.12	5.33	14	11	4	7	5	2	7	5	2	515	56.1	6.32
Q9HCU5	PREB	Prolactin regulatory element-binding protein OS=Homo sapiens OX=9606 GN=PREB PE=1 SV=2	0.857143	0.833333	0.714286	3.11		0	3		6	1	0	2	1		1	417	45.4	7.88
P61619	SEC61A1	Protein transport protein Sec61 subunit alpha isoform 1 OS=Homo sapiens OX=9606 GN=SEC61A1 PE=1 SV=2	0.857143	0.833333	0.714286	2.73		5.33	5		4	1	0	2	1		2	476	52.2	8.06
Q8N5C8	TAB3	TGF-beta-activated kinase 1 and MAP3K7-binding protein 3 OS=Homo sapiens OX=9606 GN=TAB3 PE=1 SV=3	0.857143	0.833333	0.714286	1.91		4	3		4	1	0	2	1		2	712	78.6	8.54
Q9P2R7	SUCLA2	Succinate--CoA ligase [ADP-forming] subunit beta, mitochondrial OS=Homo sapiens OX=9606 GN=SUCLA2 PE=1 SV=3	0.857143	0.833333	0.714286	1.72		4.38	2		4	1	0	2	1		2	463	50.3	7.42
Q13395	TARBP1	Probable methyltransferase TARBP1 OS=Homo sapiens OX=9606 GN=TARBP1 PE=1 SV=1	3	0.833333	2.5	33.29	32.75	2.62	9	7	1	13	10	1	11	9	1	1621	181.6	7.05
Q5SRE5	NUP188	Nucleoporin NUP188 homolog OS=Homo sapiens OX=9606 GN=NUP188 PE=1 SV=1	2	0.833333	1.66667	19.1	13.73	2.49	5	4	1	7	5	1	7	5	1	1749	195.9	6.73
P46020	PHKA1	Phosphorylase b kinase regulatory subunit alpha, skeletal muscle isoform OS=Homo sapiens OX=9606 GN=PHKA1 PE=1 SV=2	2	0.833333	1.66667	18.83	15.33	3.66	7	6	1	7	5	1	7	5	1	1223	137.2	6.19
Q9GZS3	WDR61	WD repeat-containing protein 61 OS=Homo sapiens OX=9606 GN=WDR61 PE=1 SV=1	1	0.833333	0.833333	3.97		6.45	5		10	1	0	1	1		1	305	33.6	5.47
P24863	CCNC	Cyclin-C OS=Homo sapiens OX=9606 GN=CCNC PE=1 SV=2	1	0.833333	0.833333	3.26		2.28	10		2	1	0	1	1		1	283	33.2	7.33
Q15942	ZYX	Zyxin OS=Homo sapiens OX=9606 GN=ZYX PE=1 SV=1	1	0.833333	0.833333	2.47		2.08	3		2	1	0	1	1		1	572	61.2	6.67
Q8WX93	PALLD	Palladin OS=Homo sapiens OX=9606 GN=PALLD PE=1 SV=3	1	0.833333	0.833333	2.27		2.17	1		1	1	0	1	1		1	1383	150.5	7.09
P42025	ACTR1B	Beta-centractin OS=Homo sapiens OX=9606 GN=ACTR1B PE=1 SV=1	1	0.833333	0.833333	2.14		3.64	6		3	1	0	1	1		1	376	42.3	6.4
Q7LGA3	HS2ST1	Heparan sulfate 2-O-sulfotransferase 1 OS=Homo sapiens OX=9606 GN=HS2ST1 PE=1 SV=1	1	0.833333	0.833333	2.12		0	2		5	1	0	1	1		1	356	41.9	8.69
Q96AY4	TTC28	Tetratricopeptide repeat protein 28 OS=Homo sapiens OX=9606 GN=TTC28 PE=1 SV=4	1	0.833333	0.833333	2.06		0	0		0	1	0	1	1		1	2481	270.7	6.89
Q8WUB8	PHF10	PHD finger protein 10 OS=Homo sapiens OX=9606 GN=PHF10 PE=1 SV=3	1	0.833333	0.833333	1.89		0	1		2	1	0	1	1		1	498	56	6.62
Q14692	BMS1	Ribosome biogenesis protein BMS1 homolog OS=Homo sapiens OX=9606 GN=BMS1 PE=1 SV=1	1	0.833333	0.833333	1.88		2.13	1		1	1	0	1	1		1	1282	145.7	6.44
Q12872	SFSWAP	Splicing factor, suppressor of white-apricot homolog OS=Homo sapiens OX=9606 GN=SFSWAP PE=1 SV=3	1	0.833333	0.833333	1.85		0	1		1	1	0	1	1		1	951	104.8	8.05
Q8N6T3	ARFGAP1	ADP-ribosylation factor GTPase-activating protein 1 OS=Homo sapiens OX=9606 GN=ARFGAP1 PE=1 SV=2	1	0.833333	0.833333	1.69		1.8	4		3	1	0	1	1		1	406	44.6	5.66
P16152	CBR1	Carbonyl reductase [NADPH] 1 OS=Homo sapiens OX=9606 GN=CBR1 PE=1 SV=3	1	0.833333	0.833333	0		3.07	11		5	1	0	1	1		1	277	30.4	8.32
O00469	PLOD2	Procollagen-lysine,2-oxoglutarate 5-dioxygenase 2 OS=Homo sapiens OX=9606 GN=PLOD2 PE=1 SV=2	1	0.833333	0.833333	0		1.72	3		2	1	0	1	1		1	737	84.6	6.71
Q13685	AAMP	Angio-associated migratory cell protein OS=Homo sapiens OX=9606 GN=AAMP PE=1 SV=2	2.4	0.833333	2	28.09	20.17		17	17		7	5	0	5	5		434	46.7	4.42
P12694	BCKDHA	2-oxoisovalerate dehydrogenase subunit alpha, mitochondrial OS=Homo sapiens OX=9606 GN=BCKDHA PE=1 SV=2	2.4	0.833333	2	27.7	19.4		19	16		7	5	0	6	5		445	50.4	8.27
P49736	MCM2	DNA replication licensing factor MCM2 OS=Homo sapiens OX=9606 GN=MCM2 PE=1 SV=4	2.4	0.833333	2	23.55	14.56		10	7		7	5	0	7	5		904	101.8	5.52
Q9UQ35	SRRM2	Serine/arginine repetitive matrix protein 2 OS=Homo sapiens OX=9606 GN=SRRM2 PE=1 SV=2	2.4	0.833333	2	23.35	16.2		4	3		7	5	0	7	5		2752	299.4	12.06
Q14558-2	PRPSAP1	Isoform 2 of Phosphoribosyl pyrophosphate synthase-associated protein 1 OS=Homo sapiens OX=9606 GN=PRPSAP1	2.4	0.833333	2	23.32	15.97		24	19		7	5	0	6	5		385	42.4	8.47
Q16513	PKN2	Serine/threonine-protein kinase N2 OS=Homo sapiens OX=9606 GN=PKN2 PE=1 SV=1	2.4	0.833333	2	23.1	11.87		11	10		7	5	0	6	5		984	112	6.3
Q9H5N1	RABEP2	Rab GTPase-binding effector protein 2 OS=Homo sapiens OX=9606 GN=RABEP2 PE=1 SV=2	2.4	0.833333	2	22.87	14.97		12	10		7	5	0	6	5		569	63.5	4.78
P0DN79	CBSL	Cystathionine beta-synthase-like protein OS=Homo sapiens OX=9606 GN=CBSL PE=1 SV=1	2.4	0.833333	2	22.42	18.67		14	11		7	5	0	7	5		551	60.5	6.65
O43847	NRDC	Nardilysin OS=Homo sapiens OX=9606 GN=NRDC PE=1 SV=3	2.4	0.833333	2	22.41	15.39		7	5		7	5	0	7	5		1151	131.6	4.98
P49189	ALDH9A1	4-trimethylaminobutyraldehyde dehydrogenase OS=Homo sapiens OX=9606 GN=ALDH9A1 PE=1 SV=3	2.4	0.833333	2	21.95	16.43		15	10		7	5	0	7	5		494	53.8	5.87
Q86V97	KBTBD6	Kelch repeat and BTB domain-containing protein 6 OS=Homo sapiens OX=9606 GN=KBTBD6 PE=1 SV=1	2.4	0.833333	2	20.76	16.77		11	8		7	5	0	5	4		674	76.1	6.07
O60832	DKC1	H/ACA ribonucleoprotein complex subunit DKC1 OS=Homo sapiens OX=9606 GN=DKC1 PE=1 SV=3	2.4	0.833333	2	18	14.23		16	12		7	5	0	7	5		514	57.6	9.42
P49790	NUP153	Nuclear pore complex protein Nup153 OS=Homo sapiens OX=9606 GN=NUP153 PE=1 SV=2	2.4	0.833333	2	17.39	8.13		7	4		7	5	0	6	4		1475	153.8	8.73
O75376	NCOR1	Nuclear receptor corepressor 1 OS=Homo sapiens OX=9606 GN=NCOR1 PE=1 SV=2	2.4	0.833333	2	15.34	10.1		3	3		7	5	0	6	5		2440	270	7.11
Q01780	EXOSC10	Exosome component 10 OS=Homo sapiens OX=9606 GN=EXOSC10 PE=1 SV=2	2.4	0.833333	2	11.47	7.67		11	8		7	5	0	7	5		885	100.8	8.46
Q8NC51	SERBP1	Plasminogen activator inhibitor 1 RNA-binding protein OS=Homo sapiens OX=9606 GN=SERBP1 PE=1 SV=2	2.07143	0.827586	1.71429	77.21	57.91	23.91	28	23	26	24	19	9	10	8	7	408	44.9	8.65
P17844	DDX5	Probable ATP-dependent RNA helicase DDX5 OS=Homo sapiens OX=9606 GN=DDX5 PE=1 SV=1	2.26087	0.826923	1.86957	127.62	107.44	50.51	41	40	24	47	38	18	25	23	12	614	69.1	8.92
P82650	MRPS22	28S ribosomal protein S22, mitochondrial OS=Homo sapiens OX=9606 GN=MRPS22 PE=1 SV=1	4.6	0.826087	3.8	58.62	46.54		31	32		18	14	0	14	12		360	41.3	7.9
P07814	EPRS	Bifunctional glutamate/proline--tRNA ligase OS=Homo sapiens OX=9606 GN=EPRS PE=1 SV=5	2.42308	0.825397	2	209.04	170.08	63.77	29	28	13	58	47	21	39	35	13	1512	170.5	7.33
P61978	HNRNPK	Heterogeneous nuclear ribonucleoprotein K OS=Homo sapiens OX=9606 GN=HNRNPK PE=1 SV=1	1.0625	0.823529	0.875	108.81	88.6	94.09	37	32	36	29	23	27	15	12	15	463	50.9	5.54
P26641	EEF1G	Elongation factor 1-gamma OS=Homo sapiens OX=9606 GN=EEF1G PE=1 SV=3	1.0625	0.823529	0.875	44.77	27.96	37.7	24	19	19	12	9	11	9	7	9	437	50.1	6.67
Q14257	RCN2	Reticulocalbin-2 OS=Homo sapiens OX=9606 GN=RCN2 PE=1 SV=1	1.30769	0.823529	1.07692	39.47	33.99	33.6	39	32	23	12	9	8	9	8	5	317	36.9	4.4
P23526	AHCY	Adenosylhomocysteinase OS=Homo sapiens OX=9606 GN=AHCY PE=1 SV=4	1.7	0.823529	1.4	35.64	28.65	21.08	26	20	13	12	9	5	11	8	4	432	47.7	6.34
P23921	RRM1	Ribonucleoside-diphosphate reductase large subunit OS=Homo sapiens OX=9606 GN=RRM1 PE=1 SV=1	1.88889	0.823529	1.55556	25.75	32.47	12.3	16	13	5	12	9	4	8	8	2	792	90	7.15
Q92769	HDAC2	Histone deacetylase 2 OS=Homo sapiens OX=9606 GN=HDAC2 PE=1 SV=2	2.42857	0.823529	2	53.57	35.69	7.84	20	18	6	12	9	2	7	6	2	488	55.3	5.91
P52789	HK2	Hexokinase-2 OS=Homo sapiens OX=9606 GN=HK2 PE=1 SV=2	2.83333	0.823529	2.33333	27.95	22.29	3.11	14	12	1	12	9	1	11	8	1	917	102.3	6.05
Q2M1P5	KIF7	Kinesin-like protein KIF7 OS=Homo sapiens OX=9606 GN=KIF7 PE=1 SV=2	3.4	0.823529	2.8	45.52	24.72		12	10		12	9	0	11	8		1343	150.5	6.79
O75746	SLC25A12	Calcium-binding mitochondrial carrier protein Aralar1 OS=Homo sapiens OX=9606 GN=SLC25A12 PE=1 SV=2	1.55556	0.821429	1.27778	72.73	51.53	38.13	31	26	21	23	18	13	19	15	11	678	74.7	8.38
Q9NPQ8	RIC8A	Synembryn-A OS=Homo sapiens OX=9606 GN=RIC8A PE=1 SV=3	0.785714	0.818182	0.642857	21.22	14.09	27.53	11	11	12	6	4	9	5	4	6	531	59.7	5.33
P16615	ATP2A2	Sarcoplasmic/endoplasmic reticulum calcium ATPase 2 OS=Homo sapiens OX=9606 GN=ATP2A2 PE=1 SV=1	0.785714	0.818182	0.642857	17.58	12.3	30.05	8	5	10	6	4	9	6	4	8	1042	114.7	5.34
P47897	QARS	Glutamine--tRNA ligase OS=Homo sapiens OX=9606 GN=QARS PE=1 SV=1	1.69231	0.818182	1.38462	51.81	37.15	25.93	23	21	11	17	13	8	15	13	7	775	87.7	7.15
Q96QK1	VPS35	Vacuolar protein sorting-associated protein 35 OS=Homo sapiens OX=9606 GN=VPS35 PE=1 SV=2	1.375	0.818182	1.125	26.45	14.89	10.14	11	7	5	6	4	3	6	4	3	796	91.6	5.49
Q9NX58	LYAR	Cell growth-regulating nucleolar protein OS=Homo sapiens OX=9606 GN=LYAR PE=1 SV=2	1.57143	0.818182	1.28571	19.66	14.95	8.23	20	18	8	6	4	2	6	4	2	379	43.6	9.54
Q9H0A0	NAT10	RNA cytidine acetyltransferase OS=Homo sapiens OX=9606 GN=NAT10 PE=1 SV=2	1.83333	0.818182	1.5	20.82	8.48	1.93	6	5	1	6	4	1	5	4	1	1025	115.7	8.27
Q96RT1	ERBIN	Erbin OS=Homo sapiens OX=9606 GN=ERBIN PE=1 SV=2	1.83333	0.818182	1.5	12.66	8.37	0	7	4	1	6	4	1	6	4	1	1412	158.2	5.5
P14635	CCNB1	G2/mitotic-specific cyclin-B1 OS=Homo sapiens OX=9606 GN=CCNB1 PE=1 SV=1	2.2	0.818182	1.8	24.87	7.9		14	6		6	4	0	3	2		433	48.3	7.47
Q9UNS2	COPS3	COP9 signalosome complex subunit 3 OS=Homo sapiens OX=9606 GN=COPS3 PE=1 SV=3	2.2	0.818182	1.8	23.54	15.29		12	8		6	4	0	4	3		423	47.8	6.65
P17480	UBTF	Nucleolar transcription factor 1 OS=Homo sapiens OX=9606 GN=UBTF PE=1 SV=1	2.2	0.818182	1.8	23.1	11.93		11	7		6	4	0	6	4		764	89.4	5.81
Q99816	TSG101	Tumor susceptibility gene 101 protein OS=Homo sapiens OX=9606 GN=TSG101 PE=1 SV=2	2.2	0.818182	1.8	20.32	12.33		20	13		6	4	0	6	4		390	43.9	6.46
Q99848	EBNA1BP2	Probable rRNA-processing protein EBP2 OS=Homo sapiens OX=9606 GN=EBNA1BP2 PE=1 SV=2	2.2	0.818182	1.8	20.21	10.16		17	13		6	4	0	5	3		306	34.8	10.1
Q9UKL0	RCOR1	REST corepressor 1 OS=Homo sapiens OX=9606 GN=RCOR1 PE=1 SV=2	2.2	0.818182	1.8	19.67	9.05		16	14		6	4	0	6	4		485	53.3	7.03
Q9BUI4	POLR3C	DNA-directed RNA polymerase III subunit RPC3 OS=Homo sapiens OX=9606 GN=POLR3C PE=1 SV=1	2.2	0.818182	1.8	18.33	7.11		14	11		6	4	0	5	3		534	60.6	7.31
O95602	POLR1A	DNA-directed RNA polymerase I subunit RPA1 OS=Homo sapiens OX=9606 GN=POLR1A PE=1 SV=2	2.2	0.818182	1.8	17.53	6.08		5	2		6	4	0	6	3		1720	194.7	7.03
Q9H6R7	WDCP	WD repeat and coiled-coil-containing protein OS=Homo sapiens OX=9606 GN=WDCP PE=1 SV=1	2.2	0.818182	1.8	16.16	7.92		10	8		6	4	0	4	3		721	79.1	6.7
Q8IX01	SUGP2	SURP and G-patch domain-containing protein 2 OS=Homo sapiens OX=9606 GN=SUGP2 PE=1 SV=2	2.2	0.818182	1.8	15.38	8.96		7	5		6	4	0	5	4		1082	120.1	7.28
Q9Y6R4	MAP3K4	Mitogen-activated protein kinase kinase kinase 4 OS=Homo sapiens OX=9606 GN=MAP3K4 PE=1 SV=2	2.2	0.818182	1.8	14.37	9.9		4	3		6	4	0	6	4		1608	181.6	6.32
Q9H6D7	HAUS4	HAUS augmin-like complex subunit 4 OS=Homo sapiens OX=9606 GN=HAUS4 PE=1 SV=1	2.2	0.818182	1.8	12.96	7.69		15	10		6	4	0	6	4		363	42.4	5.68
O43143	DHX15	Pre-mRNA-splicing factor ATP-dependent RNA helicase DHX15 OS=Homo sapiens OX=9606 GN=DHX15 PE=1 SV=2	1.8	0.814815	1.46667	64.06	51.63	29.89	18	20	13	22	17	10	14	14	9	795	90.9	7.46
Q9NU22	MDN1	Midasin OS=Homo sapiens OX=9606 GN=MDN1 PE=1 SV=2	7.16667	0.813953	5.83333	119.91	85.07	2.42	8	7	0	38	30	1	29	28	1	5596	632.4	5.68
Q15365	PCBP1	Poly(rC)-binding protein 1 OS=Homo sapiens OX=9606 GN=PCBP1 PE=1 SV=2	3.55556	0.8125	2.88889	108.22	87.14	12.16	48	46	12	27	21	4	10	9	4	356	37.5	7.09
Q9NVN8	GNL3L	Guanine nucleotide-binding protein-like 3-like protein OS=Homo sapiens OX=9606 GN=GNL3L PE=1 SV=1	2	0.8125	1.625	37.43	26.15	5.9	15	14	5	11	8	3	7	6	2	582	65.5	8.44
Q9BW92	TARS2	Threonine--tRNA ligase, mitochondrial OS=Homo sapiens OX=9606 GN=TARS2 PE=1 SV=1	3.2	0.8125	2.6	32.43	24.28		17	14		11	8	0	10	8		718	81	7.3
O14646	CHD1	Chromodomain-helicase-DNA-binding protein 1 OS=Homo sapiens OX=9606 GN=CHD1 PE=1 SV=2	3.2	0.8125	2.6	27.27	22.61		7	7		11	8	0	9	8		1710	196.6	7.14
P26196	DDX6	Probable ATP-dependent RNA helicase DDX6 OS=Homo sapiens OX=9606 GN=DDX6 PE=1 SV=2	1.90909	0.809524	1.54545	63.96	44.08	31.33	35	32	10	16	12	6	10	9	3	483	54.4	8.66
Q9H1A4	ANAPC1	Anaphase-promoting complex subunit 1 OS=Homo sapiens OX=9606 GN=ANAPC1 PE=1 SV=1	2.625	0.809524	2.125	50.71	25.46	2.01	8	6	2	16	12	3	10	9	3	1944	216.4	6.3
Q5JTH9	RRP12	RRP12-like protein OS=Homo sapiens OX=9606 GN=RRP12 PE=1 SV=2	3	0.809524	2.42857	44.05	32.49	5.34	15	13	3	16	12	2	16	12	2	1297	143.6	8.75
O95071	UBR5	E3 ubiquitin-protein ligase UBR5 OS=Homo sapiens OX=9606 GN=UBR5 PE=1 SV=2	7.07692	0.804348	5.69231	336.27	254.06	8.76	25	23	3	87	69	8	54	45	4	2799	309.2	5.85
P18124	RPL7	60S ribosomal protein L7 OS=Homo sapiens OX=9606 GN=RPL7 PE=1 SV=1	1.2069	0.8	0.965517	98.21	74.66	75.02	47	43	46	30	23	24	18	14	16	248	29.2	10.65
Q16891-2	IMMT	Isoform 2 of MICOS complex subunit MIC60 OS=Homo sapiens OX=9606 GN=IMMT	0.555556	0.8	0.444444	37.17	27.06	87.01	16	16	32	10	7	22	9	7	18	747	82.6	6.57
Q12905	ILF2	Interleukin enhancer-binding factor 2 OS=Homo sapiens OX=9606 GN=ILF2 PE=1 SV=2	1.75	0.8	1.4	86.33	65.7	56.89	34	31	28	30	23	15	10	9	7	390	43	5.26
P62191	PSMC1	26S proteasome regulatory subunit 4 OS=Homo sapiens OX=9606 GN=PSMC1 PE=1 SV=1	1.17647	0.8	0.941176	54.26	38.57	44.79	36	31	31	15	11	12	12	10	10	440	49.2	6.21
Q5T9A4	ATAD3B	ATPase family AAA domain-containing protein 3B OS=Homo sapiens OX=9606 GN=ATAD3B PE=1 SV=1	2.72727	0.8	2.18182	97.84	68.77	18.34	29	21	8	25	19	6	19	12	5	648	72.5	9.2
P26640	VARS	Valine--tRNA ligase OS=Homo sapiens OX=9606 GN=VARS PE=1 SV=4	2	0.8	1.6	54.71	39.27	12.1	14	11	4	15	11	5	13	11	5	1264	140.4	7.59
P33991	MCM4	DNA replication licensing factor MCM4 OS=Homo sapiens OX=9606 GN=MCM4 PE=1 SV=5	3.88889	0.8	3.11111	100.2	82.34	7.83	31	28	5	30	23	4	21	18	4	863	96.5	6.74
P31327	CPS1	Carbamoyl-phosphate synthase [ammonia], mitochondrial OS=Homo sapiens OX=9606 GN=CPS1 PE=1 SV=2	1.11111	0.8	0.888889	11.35	6.52	7.05	2	2	2	5	3	4	4	3	3	1500	164.8	6.74
Q8N1F7	NUP93	Nuclear pore complex protein Nup93 OS=Homo sapiens OX=9606 GN=NUP93 PE=1 SV=2	2.5	0.8	2	45.99	31.64	7.31	17	15	3	15	11	3	13	11	3	819	93.4	5.72
Q12849	GRSF1	G-rich sequence factor 1 OS=Homo sapiens OX=9606 GN=GRSF1 PE=1 SV=3	2.5	0.8	2	40.88	23.69	4.87	20	16	13	15	11	3	8	6	3	480	53.1	6.19
Q5JWF2	GNAS	Guanine nucleotide-binding protein G(s) subunit alpha isoforms XLas OS=Homo sapiens OX=9606 GN=GNAS PE=1 SV=2	1.25	0.8	1	11.21	9.23	8.06	6	4	3	5	3	3	5	3	3	1037	111	5.03
Q86UE4	MTDH	Protein LYRIC OS=Homo sapiens OX=9606 GN=MTDH PE=1 SV=2	2.85714	0.8	2.28571	48.81	38.38	9.91	28	29	7	15	11	2	12	10	2	582	63.8	9.32
Q5C9Z4	NOM1	Nucleolar MIF4G domain-containing protein 1 OS=Homo sapiens OX=9606 GN=NOM1 PE=1 SV=1	1.42857	0.8	1.14286	18.74	10.2	3.05	7	5	2	5	3	2	5	3	1	860	96.2	8.1
Q66LE6	PPP2R2D	Serine/threonine-protein phosphatase 2A 55 kDa regulatory subunit B delta isoform OS=Homo sapiens OX=9606 GN=PPP2R2D PE=1 SV=1	1.42857	0.8	1.14286	17.72	10.8	7.01	12	10	6	5	3	2	4	3	2	453	52	6.39
A0AVF1	TTC26	Intraflagellar transport protein 56 OS=Homo sapiens OX=9606 GN=TTC26 PE=2 SV=1	1.42857	0.8	1.14286	13.29	2.47	4.57	11	6	4	5	3	2	4	2	2	554	64.1	6.93
Q99613	EIF3C	Eukaryotic translation initiation factor 3 subunit C OS=Homo sapiens OX=9606 GN=EIF3C PE=1 SV=1	2.5	0.8	2	42.82	29.79	3.53	13	10	1	10	7	1	9	6	1	913	105.3	5.68
Q9UPT8	ZC3H4	Zinc finger CCCH domain-containing protein 4 OS=Homo sapiens OX=9606 GN=ZC3H4 PE=1 SV=3	2.5	0.8	2	37.98	18.89	0	15	11	1	10	7	1	8	6	1	1303	140.2	6.27
P35613	BSG	Basigin OS=Homo sapiens OX=9606 GN=BSG PE=1 SV=2	1.66667	0.8	1.33333	20.39	9.09	2.45	19	11	2	5	3	1	5	3	1	385	42.2	5.66
Q7L5Y9	MAEA	E3 ubiquitin-protein transferase MAEA OS=Homo sapiens OX=9606 GN=MAEA PE=1 SV=1	1.66667	0.8	1.33333	17.06	12.41	2.11	15	10	2	5	3	1	5	3	1	396	45.3	8.69
Q29RF7	PDS5A	Sister chromatid cohesion protein PDS5 homolog A OS=Homo sapiens OX=9606 GN=PDS5A PE=1 SV=1	1.66667	0.8	1.33333	16.71	11.89	2.45	6	4	1	5	3	1	5	3	1	1337	150.7	7.91
P20020	ATP2B1	Plasma membrane calcium-transporting ATPase 1 OS=Homo sapiens OX=9606 GN=ATP2B1 PE=1 SV=4	1.66667	0.8	1.33333	15.74	9.03	2.98	7	4	1	5	3	1	5	3	1	1220	134.6	5.91
Q13243	SRSF5	Serine/arginine-rich splicing factor 5 OS=Homo sapiens OX=9606 GN=SRSF5 PE=1 SV=1	1.66667	0.8	1.33333	13.91	4.96	2.33	17	7	3	5	3	1	5	3	1	272	31.2	11.59
Q9C0C7	AMBRA1	Activating molecule in BECN1-regulated autophagy protein 1 OS=Homo sapiens OX=9606 GN=AMBRA1 PE=1 SV=2	5	0.8	4	80.38	48.82		24	15		20	15	0	16	10		1298	142.4	7.18
P18887	XRCC1	DNA repair protein XRCC1 OS=Homo sapiens OX=9606 GN=XRCC1 PE=1 SV=2	2	0.8	1.6	20.91	12.47		14	7		5	3	0	5	2		633	69.4	6.39
Q9Y5B9	SUPT16H	FACT complex subunit SPT16 OS=Homo sapiens OX=9606 GN=SUPT16H PE=1 SV=1	2	0.8	1.6	19.47	10.59		7	4		5	3	0	5	3		1047	119.8	5.66
O75616	ERAL1	GTPase Era, mitochondrial OS=Homo sapiens OX=9606 GN=ERAL1 PE=1 SV=2	2	0.8	1.6	18.86	10.5		16	9		5	3	0	5	3		437	48.3	8.84
P14373	TRIM27	Zinc finger protein RFP OS=Homo sapiens OX=9606 GN=TRIM27 PE=1 SV=1	2	0.8	1.6	18.48	7.31		12	7		5	3	0	5	3		513	58.5	6.21
O75521	ECI2	Enoyl-CoA delta isomerase 2, mitochondrial OS=Homo sapiens OX=9606 GN=ECI2 PE=1 SV=4	2	0.8	1.6	17.75	11.05		15	12		5	3	0	4	3		394	43.6	9
Q9H0S4	DDX47	Probable ATP-dependent RNA helicase DDX47 OS=Homo sapiens OX=9606 GN=DDX47 PE=1 SV=1	2	0.8	1.6	16.63	12.04		11	9		5	3	0	4	3		455	50.6	9.1
P54132	BLM	Bloom syndrome protein OS=Homo sapiens OX=9606 GN=BLM PE=1 SV=1	2	0.8	1.6	16.58	5.32		5	3		5	3	0	5	3		1417	158.9	7.49
Q96SB8	SMC6	Structural maintenance of chromosomes protein 6 OS=Homo sapiens OX=9606 GN=SMC6 PE=1 SV=2	2	0.8	1.6	15.69	4.92		7	2		5	3	0	5	2		1091	126.2	6.99
O75190	DNAJB6	DnaJ homolog subfamily B member 6 OS=Homo sapiens OX=9606 GN=DNAJB6 PE=1 SV=2	2	0.8	1.6	15.11	10.68		16	11		5	3	0	4	3		326	36.1	9.16
Q9NUL3	STAU2	Double-stranded RNA-binding protein Staufen homolog 2 OS=Homo sapiens OX=9606 GN=STAU2 PE=1 SV=2	2	0.8	1.6	15.02	5.77		12	4		5	3	0	5	3		570	62.6	9.61
P15170-3	GSPT1	Isoform 3 of Eukaryotic peptide chain release factor GTP-binding subunit ERF3A OS=Homo sapiens OX=9606 GN=GSPT1	2	0.8	1.6	14.09	6.84		7	5		5	3	0	5	3		637	68.7	5.33
Q5VUJ6	LRCH2	Leucine-rich repeat and calponin homology domain-containing protein 2 OS=Homo sapiens OX=9606 GN=LRCH2 PE=2 SV=2	2	0.8	1.6	14.04	7.75		7	6		5	3	0	4	3		765	84.5	6.55
Q9NS87	KIF15	Kinesin-like protein KIF15 OS=Homo sapiens OX=9606 GN=KIF15 PE=1 SV=1	2	0.8	1.6	13.68	7.17		5	3		5	3	0	5	3		1388	160.1	6
Q15058	KIF14	Kinesin-like protein KIF14 OS=Homo sapiens OX=9606 GN=KIF14 PE=1 SV=1	2	0.8	1.6	12.95	5.09		5	3		5	3	0	5	3		1648	186.4	7.91
Q8NFG4	FLCN	Folliculin OS=Homo sapiens OX=9606 GN=FLCN PE=1 SV=1	2	0.8	1.6	12.15	7.73		10	7		5	3	0	5	3		579	64.4	6.23
P22087	FBL	rRNA 2'-O-methyltransferase fibrillarin OS=Homo sapiens OX=9606 GN=FBL PE=1 SV=2	2	0.8	1.6	11.94	9.13		18	14		5	3	0	4	3		321	33.8	10.18
Q14690	PDCD11	Protein RRP5 homolog OS=Homo sapiens OX=9606 GN=PDCD11 PE=1 SV=3	2	0.8	1.6	11.78	3.73		3	2		5	3	0	5	3		1871	208.6	8.87
Q9Y4R8	TELO2	Telomere length regulation protein TEL2 homolog OS=Homo sapiens OX=9606 GN=TELO2 PE=1 SV=2	2	0.8	1.6	11.25	4.72		7	3		5	3	0	5	2		837	91.7	5.76
O60934	NBN	Nibrin OS=Homo sapiens OX=9606 GN=NBN PE=1 SV=1	2	0.8	1.6	10.24	8.28		6	5		5	3	0	3	3		754	84.9	6.9
P19474	TRIM21	E3 ubiquitin-protein ligase TRIM21 OS=Homo sapiens OX=9606 GN=TRIM21 PE=1 SV=1	2	0.8	1.6	7.94	5.5		9	8		5	3	0	3	3		475	54.1	6.38
O14654	IRS4	Insulin receptor substrate 4 OS=Homo sapiens OX=9606 GN=IRS4 PE=1 SV=1	2.21212	0.794521	1.75758	194.84	154.55	95.52	38	30	25	68	53	28	31	26	18	1257	133.7	8.44
O43865	AHCYL1	S-adenosylhomocysteine hydrolase-like protein 1 OS=Homo sapiens OX=9606 GN=AHCYL1 PE=1 SV=2	6.33333	0.789474	5	111.49	93.93	2.78	23	18	2	33	25	1	18	14	1	530	58.9	6.89
Q14C86	GAPVD1	GTPase-activating protein and VPS9 domain-containing protein 1 OS=Homo sapiens OX=9606 GN=GAPVD1 PE=1 SV=2	3.16667	0.789474	2.5	46.51	30.15	2.72	12	10	1	14	10	1	11	9	1	1478	164.9	5.22
Q96C86	DCPS	m7GpppX diphosphatase OS=Homo sapiens OX=9606 GN=DCPS PE=1 SV=2	3.16667	0.789474	2.5	44.92	38.28	0	30	29	6	14	10	1	9	8	1	337	38.6	6.38
Q96CW5	TUBGCP3	Gamma-tubulin complex component 3 OS=Homo sapiens OX=9606 GN=TUBGCP3 PE=1 SV=2	3.8	0.789474	3	41.56	25.79		20	11		14	10	0	13	7		907	103.5	8.12
Q8NC51-3	SERBP1	Isoform 3 of Plasminogen activator inhibitor 1 RNA-binding protein OS=Homo sapiens OX=9606 GN=SERBP1	2.15385	0.785714	1.69231	74.9	48.07	21.38	35	19	22	23	17	8	10	7	6	393	43.1	8.44
Q9P2J5	LARS	Leucine--tRNA ligase, cytoplasmic OS=Homo sapiens OX=9606 GN=LARS PE=1 SV=2	2.8	0.785714	2.2	63.44	45.1	13.57	23	18	4	23	17	5	22	17	5	1176	134.4	7.3
Q09028	RBBP4	Histone-binding protein RBBP4 OS=Homo sapiens OX=9606 GN=RBBP4 PE=1 SV=3	1.75	0.785714	1.375	24.85	23.18	8.91	15	13	7	9	6	3	5	4	3	425	47.6	4.89
P10644	PRKAR1A	cAMP-dependent protein kinase type I-alpha regulatory subunit OS=Homo sapiens OX=9606 GN=PRKAR1A PE=1 SV=1	1.75	0.785714	1.375	23.66	19.35	3.91	17	15	8	9	6	3	6	5	2	381	43	5.35
Q13547	HDAC1	Histone deacetylase 1 OS=Homo sapiens OX=9606 GN=HDAC1 PE=1 SV=1	2	0.785714	1.57143	36.43	24.06	10.22	19	16	6	9	6	2	8	5	2	482	55.1	5.48
Q96PK6	RBM14	RNA-binding protein 14 OS=Homo sapiens OX=9606 GN=RBM14 PE=1 SV=2	2.33333	0.785714	1.83333	26.71	16.81	3.59	16	11	2	9	6	1	8	5	1	669	69.4	9.67
P07237	P4HB	Protein disulfide-isomerase OS=Homo sapiens OX=9606 GN=P4HB PE=1 SV=3	2.33333	0.785714	1.83333	24.39	16.67	1.88	21	12	2	9	6	1	8	6	1	508	57.1	4.87
Q9Y676	MRPS18B	28S ribosomal protein S18b, mitochondrial OS=Homo sapiens OX=9606 GN=MRPS18B PE=1 SV=1	2.8	0.785714	2.2	39.27	23.73		37	36		9	6	0	7	6		258	29.4	9.38
Q09472	EP300	Histone acetyltransferase p300 OS=Homo sapiens OX=9606 GN=EP300 PE=1 SV=2	2.8	0.785714	2.2	32.48	15.37		5	3		9	6	0	8	6		2414	264	8.5
P06733	ENO1	Alpha-enolase OS=Homo sapiens OX=9606 GN=ENO1 PE=1 SV=2	1.4375	0.782609	1.125	49.86	30.72	35.72	38	33	15	18	13	11	12	10	7	434	47.1	7.39
P12268	IMPDH2	Inosine-5'-monophosphate dehydrogenase 2 OS=Homo sapiens OX=9606 GN=IMPDH2 PE=1 SV=2	2.3	0.782609	1.8	74.18	54.45	16	32	25	12	18	13	5	15	12	5	514	55.8	6.9
P30837	ALDH1B1	Aldehyde dehydrogenase X, mitochondrial OS=Homo sapiens OX=9606 GN=ALDH1B1 PE=1 SV=3	4.6	0.782609	3.6	74.88	53.13		36	32		18	13	0	15	11		517	57.2	6.8
O95785-3	WIZ	Isoform 3 of Protein Wiz OS=Homo sapiens OX=9606 GN=WIZ	4.6	0.782609	3.6	63.91	33.32		29	23		18	13	0	16	12		965	102.9	9.52
Q15029	EFTUD2	116 kDa U5 small nuclear ribonucleoprotein component OS=Homo sapiens OX=9606 GN=EFTUD2 PE=1 SV=1	3.55556	0.78125	2.77778	84.96	54.56	10.71	33	23	4	27	20	4	23	18	4	972	109.4	5
A6NHR9	SMCHD1	Structural maintenance of chromosomes flexible hinge domain-containing protein 1 OS=Homo sapiens OX=9606 GN=SMCHD1 PE=1 SV=2	0.6	0.777778	0.466667	11.41	6.38	28.24	3	1	5	4	2	10	4	2	10	2005	226.2	7.3
O95347	SMC2	Structural maintenance of chromosomes protein 2 OS=Homo sapiens OX=9606 GN=SMC2 PE=1 SV=2	3.27273	0.777778	2.54545	102.33	75.56	16	28	21	5	31	23	6	29	22	6	1197	135.6	8.43
P62195	PSMC5	26S proteasome regulatory subunit 8 OS=Homo sapiens OX=9606 GN=PSMC5 PE=1 SV=1	1.63636	0.777778	1.27273	41.08	29.6	20.17	27	27	19	13	9	6	9	8	5	406	45.6	7.55
P25789	PSMA4	Proteasome subunit alpha type-4 OS=Homo sapiens OX=9606 GN=PSMA4 PE=1 SV=1	0.9	0.777778	0.7	11.67	5.54	16	16	7	16	4	2	5	4	2	5	261	29.5	7.72
A0FGR8	ESYT2	Extended synaptotagmin-2 OS=Homo sapiens OX=9606 GN=ESYT2 PE=1 SV=1	3.375	0.777778	2.625	66.98	47.82	7.89	26	24	5	22	16	3	16	14	3	921	102.3	9.26
Q9Y2P8	RCL1	RNA 3'-terminal phosphate cyclase-like protein OS=Homo sapiens OX=9606 GN=RCL1 PE=1 SV=3	1.28571	0.777778	1	8.74	2.64	5.56	13	7	5	4	2	2	4	2	2	373	40.8	9.26
Q9Y314	NOSIP	Nitric oxide synthase-interacting protein OS=Homo sapiens OX=9606 GN=NOSIP PE=1 SV=1	1.5	0.777778	1.16667	15.12	5.95	2.98	19	12	5	4	2	1	4	2	1	301	33.2	8.82
Q15637	SF1	Splicing factor 1 OS=Homo sapiens OX=9606 GN=SF1 PE=1 SV=4	1.5	0.777778	1.16667	13.76	5.3	3.37	6	5	2	4	2	1	3	2	1	639	68.3	8.98
A2A3N6	PIPSL	Putative PIP5K1A and PSMD4-like protein OS=Homo sapiens OX=9606 GN=PIPSL PE=5 SV=1	1.5	0.777778	1.16667	13.68	5.92	5.33	6	3	2	4	2	1	4	2	1	862	95	5.71
Q99543	DNAJC2	DnaJ homolog subfamily C member 2 OS=Homo sapiens OX=9606 GN=DNAJC2 PE=1 SV=4	1.5	0.777778	1.16667	13.32	6.19	1.67	10	5	1	4	2	1	4	2	1	621	72	8.7
Q9NYV4	CDK12	Cyclin-dependent kinase 12 OS=Homo sapiens OX=9606 GN=CDK12 PE=1 SV=2	1.5	0.777778	1.16667	11.64	5.93	2.42	5	2	1	4	2	1	4	2	1	1490	164.1	9.44
O43592	XPOT	Exportin-T OS=Homo sapiens OX=9606 GN=XPOT PE=1 SV=2	1.5	0.777778	1.16667	10.86	5.24	2.42	4	2	2	4	2	1	4	2	1	962	109.9	5.39
Q8N5C6	SRBD1	S1 RNA-binding domain-containing protein 1 OS=Homo sapiens OX=9606 GN=SRBD1 PE=1 SV=2	1.5	0.777778	1.16667	10.37	4.76	3.4	5	2	1	4	2	1	4	2	1	995	111.7	8.72
O43264	ZW10	Centromere/kinetochore protein zw10 homolog OS=Homo sapiens OX=9606 GN=ZW10 PE=1 SV=3	1.5	0.777778	1.16667	9.03	4.32	2.46	7	3	1	4	2	1	4	2	1	779	88.8	6.27
O60264	SMARCA5	SWI/SNF-related matrix-associated actin-dependent regulator of chromatin subfamily A member 5 OS=Homo sapiens OX=9606 GN=SMARCA5 PE=1 SV=1	1.5	0.777778	1.16667	8.64	4.42	1.78	4	2	1	4	2	1	4	2	1	1052	121.8	8.09
O15228	GNPAT	Dihydroxyacetone phosphate acyltransferase OS=Homo sapiens OX=9606 GN=GNPAT PE=1 SV=1	1.5	0.777778	1.16667	6.91	4.71	0	3	2	2	4	2	1	2	1	1	680	77.1	6.57
Q969S3	ZNF622	Zinc finger protein 622 OS=Homo sapiens OX=9606 GN=ZNF622 PE=1 SV=1	1.5	0.777778	1.16667	6.77	2.98	3.23	8	8	3	4	2	1	2	2	1	477	54.2	6.15
Q9UHD2	TBK1	Serine/threonine-protein kinase TBK1 OS=Homo sapiens OX=9606 GN=TBK1 PE=1 SV=1	3.6	0.777778	2.8	46.23	32.92		20	16		13	9	0	12	9		729	83.6	6.79
Q2T9J0	TYSND1	Peroxisomal leader peptide-processing protease OS=Homo sapiens OX=9606 GN=TYSND1 PE=1 SV=3	1.8	0.777778	1.4	19.88	7.33		11	4		4	2	0	3	1		566	59.3	6.2
Q8WU90	ZC3H15	Zinc finger CCCH domain-containing protein 15 OS=Homo sapiens OX=9606 GN=ZC3H15 PE=1 SV=1	1.8	0.777778	1.4	15.67	7.31		10	6		4	2	0	4	2		426	48.6	5.31
Q8WUQ7	CACTIN	Cactin OS=Homo sapiens OX=9606 GN=CACTIN PE=1 SV=3	1.8	0.777778	1.4	15.55	6.69		9	4		4	2	0	4	2		758	88.6	9.14
Q9BRJ6	C7orf50	Uncharacterized protein C7orf50 OS=Homo sapiens OX=9606 GN=C7orf50 PE=1 SV=1	1.8	0.777778	1.4	15.54	8.83		29	22		4	2	0	3	2		194	22.1	9.64
O76094	SRP72	Signal recognition particle subunit SRP72 OS=Homo sapiens OX=9606 GN=SRP72 PE=1 SV=3	1.8	0.777778	1.4	14.13	5.17		7	3		4	2	0	4	2		671	74.6	9.26
Q86YP4	GATAD2A	Transcriptional repressor p66-alpha OS=Homo sapiens OX=9606 GN=GATAD2A PE=1 SV=1	1.8	0.777778	1.4	13.84	2.61		9	7		4	2	0	3	2		633	68	9.94
Q7Z5L9	IRF2BP2	Interferon regulatory factor 2-binding protein 2 OS=Homo sapiens OX=9606 GN=IRF2BP2 PE=1 SV=2	1.8	0.777778	1.4	13.76	9.48		15	6		4	2	0	4	2		587	61	8.69
O15269	SPTLC1	Serine palmitoyltransferase 1 OS=Homo sapiens OX=9606 GN=SPTLC1 PE=1 SV=1	1.8	0.777778	1.4	13.66	9.04		12	7		4	2	0	4	2		473	52.7	6.01
P50454	SERPINH1	Serpin H1 OS=Homo sapiens OX=9606 GN=SERPINH1 PE=1 SV=2	1.8	0.777778	1.4	13.46	7.41		16	6		4	2	0	4	2		418	46.4	8.69
Q9Y266	NUDC	Nuclear migration protein nudC OS=Homo sapiens OX=9606 GN=NUDC PE=1 SV=1	1.8	0.777778	1.4	12.59	9.2		15	9		4	2	0	4	2		331	38.2	5.38
P23634	ATP2B4	Plasma membrane calcium-transporting ATPase 4 OS=Homo sapiens OX=9606 GN=ATP2B4 PE=1 SV=2	1.8	0.777778	1.4	12.26	7.03		5	3		4	2	0	4	2		1241	137.8	6.6
Q9UNN5	FAF1	FAS-associated factor 1 OS=Homo sapiens OX=9606 GN=FAF1 PE=1 SV=2	1.8	0.777778	1.4	11.87	7.41		6	4		4	2	0	4	2		650	73.9	4.88
P49674	CSNK1E	Casein kinase I isoform epsilon OS=Homo sapiens OX=9606 GN=CSNK1E PE=1 SV=1	1.8	0.777778	1.4	11.51	6.08		13	7		4	2	0	4	2		416	47.3	9.66
Q9UH62	ARMCX3	Armadillo repeat-containing X-linked protein 3 OS=Homo sapiens OX=9606 GN=ARMCX3 PE=1 SV=1	1.8	0.777778	1.4	10.63	3.88		13	5		4	2	0	4	2		379	42.5	8.37
P51532	SMARCA4	Transcription activator BRG1 OS=Homo sapiens OX=9606 GN=SMARCA4 PE=1 SV=2	1.8	0.777778	1.4	10.55	2.86		3	2		4	2	0	4	2		1647	184.5	7.88
P36551	CPOX	Oxygen-dependent coproporphyrinogen-III oxidase, mitochondrial OS=Homo sapiens OX=9606 GN=CPOX PE=1 SV=3	1.8	0.777778	1.4	10.54	5.7		9	5		4	2	0	3	2		454	50.1	8.25
Q15751	HERC1	Probable E3 ubiquitin-protein ligase HERC1 OS=Homo sapiens OX=9606 GN=HERC1 PE=1 SV=2	1.8	0.777778	1.4	10.13	5.68		1	1		4	2	0	4	2		4861	531.9	6.04
Q9HAU0	PLEKHA5	Pleckstrin homology domain-containing family A member 5 OS=Homo sapiens OX=9606 GN=PLEKHA5 PE=1 SV=1	1.8	0.777778	1.4	9.99	4.38		6	3		4	2	0	4	2		1116	127.4	7.53
P13807	GYS1	Glycogen [starch] synthase, muscle OS=Homo sapiens OX=9606 GN=GYS1 PE=1 SV=2	1.8	0.777778	1.4	9.21	4.51		8	5		4	2	0	4	2		737	83.7	6.18
Q9UJX5	ANAPC4	Anaphase-promoting complex subunit 4 OS=Homo sapiens OX=9606 GN=ANAPC4 PE=1 SV=2	1.8	0.777778	1.4	9.04	2.82		6	3		4	2	0	4	2		808	92.1	5.53
O95905	ECD	Protein ecdysoneless homolog OS=Homo sapiens OX=9606 GN=ECD PE=1 SV=1	1.8	0.777778	1.4	8.91	2.11		8	2		4	2	0	4	2		644	72.7	4.87
Q8N122	RPTOR	Regulatory-associated protein of mTOR OS=Homo sapiens OX=9606 GN=RPTOR PE=1 SV=1	1.8	0.777778	1.4	8.78	4.86		3	2		4	2	0	4	2		1335	148.9	6.89
P09661	SNRPA1	U2 small nuclear ribonucleoprotein A' OS=Homo sapiens OX=9606 GN=SNRPA1 PE=1 SV=2	1.8	0.777778	1.4	8.69	2.78		13	7		4	2	0	4	2		255	28.4	8.62
P53992	SEC24C	Protein transport protein Sec24C OS=Homo sapiens OX=9606 GN=SEC24C PE=1 SV=3	1.8	0.777778	1.4	8.61	3.75		5	4		4	2	0	3	2		1094	118.2	7.06
O95202	LETM1	Mitochondrial proton/calcium exchanger protein OS=Homo sapiens OX=9606 GN=LETM1 PE=1 SV=1	1.8	0.777778	1.4	8.3	6.06		6	3		4	2	0	4	2		739	83.3	6.7
P49588	AARS	Alanine--tRNA ligase, cytoplasmic OS=Homo sapiens OX=9606 GN=AARS PE=1 SV=2	1.8	0.777778	1.4	8.2	3.15		5	3		4	2	0	4	2		968	106.7	5.53
O75400	PRPF40A	Pre-mRNA-processing factor 40 homolog A OS=Homo sapiens OX=9606 GN=PRPF40A PE=1 SV=2	1.8	0.777778	1.4	7.51	5.67		5	3		4	2	0	3	2		957	108.7	7.56
Q8TD26	CHD6	Chromodomain-helicase-DNA-binding protein 6 OS=Homo sapiens OX=9606 GN=CHD6 PE=1 SV=4	1.8	0.777778	1.4	7.06	4.4		2	1		4	2	0	4	2		2715	305.2	6.27
Q8WYA0	IFT81	Intraflagellar transport protein 81 homolog OS=Homo sapiens OX=9606 GN=IFT81 PE=1 SV=1	1.8	0.777778	1.4	6.62	6.84		6	3		4	2	0	4	2		676	79.7	8.82
Q9P2K3	RCOR3	REST corepressor 3 OS=Homo sapiens OX=9606 GN=RCOR3 PE=1 SV=2	1.8	0.777778	1.4	6.32	0		6	5		4	2	0	4	2		495	55.5	8.27
Q99683	MAP3K5	Mitogen-activated protein kinase kinase kinase 5 OS=Homo sapiens OX=9606 GN=MAP3K5 PE=1 SV=1	1.8	0.777778	1.4	4.85	1.72		2	2		4	2	0	4	2		1374	154.4	5.78
Q13200	PSMD2	26S proteasome non-ATPase regulatory subunit 2 OS=Homo sapiens OX=9606 GN=PSMD2 PE=1 SV=3	1.36842	0.769231	1.05263	68.09	43.65	46.27	22	19	13	21	15	14	16	13	10	908	100.1	5.2
Q04637	EIF4G1	Eukaryotic translation initiation factor 4 gamma 1 OS=Homo sapiens OX=9606 GN=EIF4G1 PE=1 SV=4	2	0.769231	1.53846	64.21	50.51	18.69	15	13	7	21	15	8	17	14	8	1599	175.4	5.33
P56192	MARS	Methionine--tRNA ligase, cytoplasmic OS=Homo sapiens OX=9606 GN=MARS PE=1 SV=2	2.6	0.769231	2	67.56	45.1	17.89	19	17	5	21	15	5	12	10	3	900	101.1	6.16
Q13151	HNRNPA0	Heterogeneous nuclear ribonucleoprotein A0 OS=Homo sapiens OX=9606 GN=HNRNPA0 PE=1 SV=1	1.44444	0.769231	1.11111	30.38	19.72	18.28	21	17	21	8	5	4	6	4	4	305	30.8	9.29
Q71RC2	LARP4	La-related protein 4 OS=Homo sapiens OX=9606 GN=LARP4 PE=1 SV=3	1.85714	0.769231	1.42857	16.45	10.77	6.11	9	7	2	8	5	2	4	3	1	724	80.5	6.61
Q8IWX8	CHERP	Calcium homeostasis endoplasmic reticulum protein OS=Homo sapiens OX=9606 GN=CHERP PE=1 SV=3	2.16667	0.769231	1.66667	25.38	15.1	0	8	7	1	8	5	1	7	5	1	916	103.6	9.04
P42285	MTREX	Exosome RNA helicase MTR4 OS=Homo sapiens OX=9606 GN=MTREX PE=1 SV=3	2.16667	0.769231	1.66667	24.72	12.31	2.35	9	6	1	8	5	1	8	5	1	1042	117.7	6.52
O00267	SUPT5H	Transcription elongation factor SPT5 OS=Homo sapiens OX=9606 GN=SUPT5H PE=1 SV=1	2.6	0.769231	2	29.97	15.53		11	8		8	5	0	8	5		1087	120.9	5.06
Q05086	UBE3A	Ubiquitin-protein ligase E3A OS=Homo sapiens OX=9606 GN=UBE3A PE=1 SV=4	2.6	0.769231	2	27.19	17.16		12	8		8	5	0	8	5		875	100.6	5.22
Q5T6F0	DCAF12	DDB1- and CUL4-associated factor 12 OS=Homo sapiens OX=9606 GN=DCAF12 PE=1 SV=1	2.6	0.769231	2	24.41	13.86		17	13		8	5	0	6	4		453	50.5	9.1
Q96RP9	GFM1	Elongation factor G, mitochondrial OS=Homo sapiens OX=9606 GN=GFM1 PE=1 SV=2	2.6	0.769231	2	16.16	10.71		13	7		8	5	0	8	5		751	83.4	7.01
Q8TEU7	RAPGEF6	Rap guanine nucleotide exchange factor 6 OS=Homo sapiens OX=9606 GN=RAPGEF6 PE=1 SV=2	2.6	0.769231	2	15.59	8.38		8	5		8	5	0	8	5		1601	179.3	6.4
Q9UQE7	SMC3	Structural maintenance of chromosomes protein 3 OS=Homo sapiens OX=9606 GN=SMC3 PE=1 SV=2	3.09091	0.764706	2.36364	86.08	60.76	19.77	22	20	7	29	21	6	21	19	6	1217	141.5	7.18
Q9H0D6	XRN2	5'-3' exoribonuclease 2 OS=Homo sapiens OX=9606 GN=XRN2 PE=1 SV=1	2.125	0.764706	1.625	33.08	19.47	3.23	15	12	3	12	8	3	11	8	2	950	108.5	7.47
Q9Y5Q8	GTF3C5	General transcription factor 3C polypeptide 5 OS=Homo sapiens OX=9606 GN=GTF3C5 PE=1 SV=2	2.83333	0.764706	2.16667	28.36	17.71	3.16	24	16	3	12	8	1	12	7	1	519	59.5	6.9
Q14527	HLTF	Helicase-like transcription factor OS=Homo sapiens OX=9606 GN=HLTF PE=1 SV=2	6.8	0.764706	5.2	98.64	56		27	20		29	21	0	20	15		1009	113.9	8.6
Q8NE71	ABCF1	ATP-binding cassette sub-family F member 1 OS=Homo sapiens OX=9606 GN=ABCF1 PE=1 SV=2	1.90909	0.761905	1.45455	62.52	41.62	17.41	16	12	8	16	11	6	13	9	6	845	95.9	6.8
Q13136	PPFIA1	Liprin-alpha-1 OS=Homo sapiens OX=9606 GN=PPFIA1 PE=1 SV=1	3.5	0.761905	2.66667	64.65	37.19	4.56	15	13	2	16	11	1	12	10	1	1202	135.7	6.29
Q6P158	DHX57	Putative ATP-dependent RNA helicase DHX57 OS=Homo sapiens OX=9606 GN=DHX57 PE=1 SV=2	3.5	0.761905	2.66667	54.86	42.29	2.63	12	7	1	16	11	1	11	7	1	1386	155.5	7.71
Q14683	SMC1A	Structural maintenance of chromosomes protein 1A OS=Homo sapiens OX=9606 GN=SMC1A PE=1 SV=2	2.5	0.76	1.9	67.15	38.42	12.96	19	12	4	20	14	5	19	13	5	1233	143.1	7.64
P48634	PRRC2A	Protein PRRC2A OS=Homo sapiens OX=9606 GN=PRRC2A PE=1 SV=3	4.16667	0.76	3.16667	59.32	44.24	1.62	14	11	1	20	14	1	16	12	1	2157	228.7	9.45
P46777	RPL5	60S ribosomal protein L5 OS=Homo sapiens OX=9606 GN=RPL5 PE=1 SV=3	1.26316	0.75	0.947368	66.16	42.85	43.85	28	27	23	19	13	14	9	8	6	297	34.3	9.72
Q9UNY4	TTF2	Transcription termination factor 2 OS=Homo sapiens OX=9606 GN=TTF2 PE=1 SV=2	0.615385	0.75	0.461538	7.58	2.56	22.14	2	1	7	3	1	8	3	1	7	1162	129.5	8.37
P78316	NOP14	Nucleolar protein 14 OS=Homo sapiens OX=9606 GN=NOP14 PE=1 SV=3	1.6	0.75	1.2	37.02	19.71	18.62	13	7	6	11	7	5	9	6	5	857	97.6	7.58
O76021	RSL1D1	Ribosomal L1 domain-containing protein 1 OS=Homo sapiens OX=9606 GN=RSL1D1 PE=1 SV=3	1.6	0.75	1.2	35.41	19.97	13.37	19	16	14	11	7	5	10	7	5	490	54.9	10.13
P51610	HCFC1	Host cell factor 1 OS=Homo sapiens OX=9606 GN=HCFC1 PE=1 SV=2	1.77778	0.75	1.33333	32.67	20.69	8.79	7	5	2	11	7	4	8	6	3	2035	208.6	7.46
Q96SB4	SRPK1	SRSF protein kinase 1 OS=Homo sapiens OX=9606 GN=SRPK1 PE=1 SV=2	2	0.75	1.5	30.75	19.07	8.57	18	14	7	11	7	3	7	5	3	655	74.3	6.16
Q9Y4W6	AFG3L2	AFG3-like protein 2 OS=Homo sapiens OX=9606 GN=AFG3L2 PE=1 SV=2	1	0.75	0.75	6.96	0	4.07	4	1	3	3	1	3	3	1	3	797	88.5	8.66
Q15046	KARS	Lysine--tRNA ligase OS=Homo sapiens OX=9606 GN=KARS PE=1 SV=3	2.28571	0.75	1.71429	43.55	21.37	4.25	22	17	3	11	7	2	10	7	2	597	68	6.35
Q9NQX3	GPHN	Gephyrin OS=Homo sapiens OX=9606 GN=GPHN PE=1 SV=1	2.28571	0.75	1.71429	32.38	17.59	7.16	12	12	4	11	7	2	7	7	2	736	79.7	5.43
Q9UPN7	PPP6R1	Serine/threonine-protein phosphatase 6 regulatory subunit 1 OS=Homo sapiens OX=9606 GN=PPP6R1 PE=1 SV=5	2.28571	0.75	1.71429	30.03	27.69	5.86	21	15	6	11	7	2	8	5	2	881	96.7	4.55
Q9UN86	G3BP2	Ras GTPase-activating protein-binding protein 2 OS=Homo sapiens OX=9606 GN=G3BP2 PE=1 SV=2	2.28571	0.75	1.71429	28.83	12.69	7.56	21	14	3	11	7	2	8	5	1	482	54.1	5.55
Q13573	SNW1	SNW domain-containing protein 1 OS=Homo sapiens OX=9606 GN=SNW1 PE=1 SV=1	1.71429	0.75	1.28571	21.67	10.86	4.58	13	9	3	7	4	2	5	4	2	536	61.5	9.52
Q6P4A7	SFXN4	Sideroflexin-4 OS=Homo sapiens OX=9606 GN=SFXN4 PE=1 SV=1	1.14286	0.75	0.857143	10.92	2.1	8.2	9	4	8	3	1	2	2	1	2	337	38	9.19
Q96DY7	MTBP	Mdm2-binding protein OS=Homo sapiens OX=9606 GN=MTBP PE=1 SV=1	1.14286	0.75	0.857143	7.19	2.01	0	3	2	4	3	1	2	2	1	1	904	102.1	7.77
P49419	ALDH7A1	Alpha-aminoadipic semialdehyde dehydrogenase OS=Homo sapiens OX=9606 GN=ALDH7A1 PE=1 SV=5	1.14286	0.75	0.857143	6.96	0	9.58	6	2	6	3	1	2	3	1	2	539	58.5	7.99
O43663	PRC1	Protein regulator of cytokinesis 1 OS=Homo sapiens OX=9606 GN=PRC1 PE=1 SV=2	1.14286	0.75	0.857143	5.99	0	1.76	5	2	3	3	1	2	3	1	2	620	71.6	6.68
Q07864	POLE	DNA polymerase epsilon catalytic subunit A OS=Homo sapiens OX=9606 GN=POLE PE=1 SV=5	2.66667	0.75	2	31.58	16.92	2.28	7	4	1	11	7	1	11	7	1	2286	261.4	6.39
Q07866	KLC1	Kinesin light chain 1 OS=Homo sapiens OX=9606 GN=KLC1 PE=1 SV=2	2	0.75	1.5	19.3	11.11	2.71	11	7	2	7	4	1	6	4	1	573	65.3	6.2
Q9Y679	AUP1	Ancient ubiquitous protein 1 OS=Homo sapiens OX=9606 GN=AUP1 PE=1 SV=2	2	0.75	1.5	14.16	7.38	3.18	21	12	4	7	4	1	5	3	1	410	45.8	8.65
Q8IWA0	WDR75	WD repeat-containing protein 75 OS=Homo sapiens OX=9606 GN=WDR75 PE=1 SV=1	1.33333	0.75	1	12.1	2.75	1.78	3	1	2	3	1	1	2	1	1	830	94.4	5.96
Q9NR50	EIF2B3	Translation initiation factor eIF-2B subunit gamma OS=Homo sapiens OX=9606 GN=EIF2B3 PE=1 SV=1	1.33333	0.75	1	9.2	0	3.7	6	3	4	3	1	1	3	1	1	452	50.2	6.47
P51587	BRCA2	Breast cancer type 2 susceptibility protein OS=Homo sapiens OX=9606 GN=BRCA2 PE=1 SV=3	1.33333	0.75	1	7.85	2.16	0	1	1	0	3	1	1	3	1	1	3418	384	6.71
Q9Y512	SAMM50	Sorting and assembly machinery component 50 homolog OS=Homo sapiens OX=9606 GN=SAMM50 PE=1 SV=3	1.33333	0.75	1	7.8	3.4	0	5	2	1	3	1	1	2	1	1	469	51.9	6.9
Q8WVM0	TFB1M	Dimethyladenosine transferase 1, mitochondrial OS=Homo sapiens OX=9606 GN=TFB1M PE=1 SV=1	1.33333	0.75	1	6.96	2.58	2.16	13	3	4	3	1	1	3	1	1	346	39.5	9.26
Q96I25	RBM17	Splicing factor 45 OS=Homo sapiens OX=9606 GN=RBM17 PE=1 SV=1	1.33333	0.75	1	6.35	2.69	1.76	6	3	2	3	1	1	3	1	1	401	44.9	5.97
P04181	OAT	Ornithine aminotransferase, mitochondrial OS=Homo sapiens OX=9606 GN=OAT PE=1 SV=1	1.33333	0.75	1	5.35	2.28	0	8	2	4	3	1	1	3	1	1	439	48.5	7.03
Q6PJG6	BRAT1	BRCA1-associated ATM activator 1 OS=Homo sapiens OX=9606 GN=BRAT1 PE=1 SV=2	1.33333	0.75	1	2.13	1.8	2.3	3	1	1	3	1	1	2	1	1	821	88.1	5.27
O43776	NARS	Asparagine--tRNA ligase, cytoplasmic OS=Homo sapiens OX=9606 GN=NARS PE=1 SV=1	3.2	0.75	2.4	40.45	24.39		19	14		11	7	0	11	7		548	62.9	6.25
O75330	HMMR	Hyaluronan mediated motility receptor OS=Homo sapiens OX=9606 GN=HMMR PE=1 SV=2	2.4	0.75	1.8	27.38	13.46		11	8		7	4	0	6	4		724	84	5.83
Q8N0X7	SPART	Spartin OS=Homo sapiens OX=9606 GN=SPART PE=1 SV=1	2.4	0.75	1.8	25.01	14.2		13	9		7	4	0	6	4		666	72.8	5.91
P49366	DHPS	Deoxyhypusine synthase OS=Homo sapiens OX=9606 GN=DHPS PE=1 SV=1	2.4	0.75	1.8	24.73	15.11		23	15		7	4	0	6	4		369	40.9	5.36
O60566	BUB1B	Mitotic checkpoint serine/threonine-protein kinase BUB1 beta OS=Homo sapiens OX=9606 GN=BUB1B PE=1 SV=3	2.4	0.75	1.8	23.11	14.31		11	5		7	4	0	7	4		1050	119.5	5.27
O60678	PRMT3	Protein arginine N-methyltransferase 3 OS=Homo sapiens OX=9606 GN=PRMT3 PE=1 SV=4	2.4	0.75	1.8	22.92	13.64		14	9		7	4	0	6	4		531	59.9	5.35
Q8N7H5	PAF1	RNA polymerase II-associated factor 1 homolog OS=Homo sapiens OX=9606 GN=PAF1 PE=1 SV=2	2.4	0.75	1.8	21.43	11.76		15	9		7	4	0	6	4		531	59.9	4.63
Q96EY1	DNAJA3	DnaJ homolog subfamily A member 3, mitochondrial OS=Homo sapiens OX=9606 GN=DNAJA3 PE=1 SV=2	2.4	0.75	1.8	18.16	14.55		18	11		7	4	0	5	3		480	52.5	9.26
Q14687	GSE1	Genetic suppressor element 1 OS=Homo sapiens OX=9606 GN=GSE1 PE=1 SV=3	2.4	0.75	1.8	17.8	8.18		8	5		7	4	0	5	3		1217	136.1	7.74
Q9H2M9	RAB3GAP2	Rab3 GTPase-activating protein non-catalytic subunit OS=Homo sapiens OX=9606 GN=RAB3GAP2 PE=1 SV=1	2.4	0.75	1.8	17.01	5.81		6	3		7	4	0	6	4		1393	155.9	5.62
O60826	CCDC22	Coiled-coil domain-containing protein 22 OS=Homo sapiens OX=9606 GN=CCDC22 PE=1 SV=1	2.4	0.75	1.8	13.14	10.67		11	9		7	4	0	4	3		627	70.7	6.74
Q7KZI7	MARK2	Serine/threonine-protein kinase MARK2 OS=Homo sapiens OX=9606 GN=MARK2 PE=1 SV=2	1.6	0.75	1.2	14.56	5.84		7	3		3	1	0	3	1		788	87.9	9.72
Q9H9H4	VPS37B	Vacuolar protein sorting-associated protein 37B OS=Homo sapiens OX=9606 GN=VPS37B PE=1 SV=1	1.6	0.75	1.2	13.4	4.2		15	9		3	1	0	2	1		285	31.3	7.34
Q6ZNB6	NFXL1	NF-X1-type zinc finger protein NFXL1 OS=Homo sapiens OX=9606 GN=NFXL1 PE=1 SV=2	1.6	0.75	1.2	12.44	3.78		5	3		3	1	0	3	1		911	101.3	8.41
A4D1P6	WDR91	WD repeat-containing protein 91 OS=Homo sapiens OX=9606 GN=WDR91 PE=1 SV=2	1.6	0.75	1.2	11.99	2.35		6	2		3	1	0	3	1		747	83.3	6.58
P27448	MARK3	MAP/microtubule affinity-regulating kinase 3 OS=Homo sapiens OX=9606 GN=MARK3 PE=1 SV=5	1.6	0.75	1.2	11.7	2.36		6	1		3	1	0	3	1		753	84.4	9.57
O75448	MED24	Mediator of RNA polymerase II transcription subunit 24 OS=Homo sapiens OX=9606 GN=MED24 PE=1 SV=1	1.6	0.75	1.2	11.38	2.1		5	1		3	1	0	3	1		989	110.2	6.95
Q9BU76	MMTAG2	Multiple myeloma tumor-associated protein 2 OS=Homo sapiens OX=9606 GN=MMTAG2 PE=1 SV=1	1.6	0.75	1.2	10.63	3.3		14	5		3	1	0	3	1		263	29.4	10.02
Q99504	EYA3	Eyes absent homolog 3 OS=Homo sapiens OX=9606 GN=EYA3 PE=1 SV=3	1.6	0.75	1.2	10.49	3.81		8	5		3	1	0	2	1		573	62.6	5.21
Q6PIJ6	FBXO38	F-box only protein 38 OS=Homo sapiens OX=9606 GN=FBXO38 PE=1 SV=3	1.6	0.75	1.2	10.36	4.16		4	1		3	1	0	3	1		1188	133.9	6.33
Q15678	PTPN14	Tyrosine-protein phosphatase non-receptor type 14 OS=Homo sapiens OX=9606 GN=PTPN14 PE=1 SV=2	1.6	0.75	1.2	9.88	3.05		6	2		3	1	0	3	1		1187	135.2	8.31
P17028	ZNF24	Zinc finger protein 24 OS=Homo sapiens OX=9606 GN=ZNF24 PE=1 SV=4	1.6	0.75	1.2	9.45	4.65		8	4		3	1	0	3	1		368	42.1	6.21
Q96BY7	ATG2B	Autophagy-related protein 2 homolog B OS=Homo sapiens OX=9606 GN=ATG2B PE=1 SV=5	1.6	0.75	1.2	9.37	3.66		2	1		3	1	0	3	1		2078	232.6	5.76
Q15813	TBCE	Tubulin-specific chaperone E OS=Homo sapiens OX=9606 GN=TBCE PE=1 SV=1	1.6	0.75	1.2	9.21	3.32		6	2		3	1	0	3	1		527	59.3	6.76
P78312	FAM193A	Protein FAM193A OS=Homo sapiens OX=9606 GN=FAM193A PE=1 SV=2	1.6	0.75	1.2	8.96	2.14		5	1		3	1	0	3	1		1265	139.9	6.48
P09622	DLD	Dihydrolipoyl dehydrogenase, mitochondrial OS=Homo sapiens OX=9606 GN=DLD PE=1 SV=2	1.6	0.75	1.2	8.91	3.27		7	3		3	1	0	3	1		509	54.1	7.85
Q96IJ6	GMPPA	Mannose-1-phosphate guanyltransferase alpha OS=Homo sapiens OX=9606 GN=GMPPA PE=1 SV=1	1.6	0.75	1.2	8.66	2.61		8	2		3	1	0	3	1		420	46.3	7.21
P78318	IGBP1	Immunoglobulin-binding protein 1 OS=Homo sapiens OX=9606 GN=IGBP1 PE=1 SV=1	1.6	0.75	1.2	8.65	2.27		11	3		3	1	0	3	1		339	39.2	5.38
Q8IXI1	RHOT2	Mitochondrial Rho GTPase 2 OS=Homo sapiens OX=9606 GN=RHOT2 PE=1 SV=2	1.6	0.75	1.2	8.59	3.61		5	3		3	1	0	2	1		618	68.1	5.86
O75164	KDM4A	Lysine-specific demethylase 4A OS=Homo sapiens OX=9606 GN=KDM4A PE=1 SV=2	1.6	0.75	1.2	8.57	1.76		4	1		3	1	0	3	1		1064	120.6	5.85
Q6IQ49	SDE2	Replication stress response regulator SDE2 OS=Homo sapiens OX=9606 GN=SDE2 PE=1 SV=1	1.6	0.75	1.2	8.55	2.74		8	2		3	1	0	3	1		451	49.7	6.05
Q02880	TOP2B	DNA topoisomerase 2-beta OS=Homo sapiens OX=9606 GN=TOP2B PE=1 SV=3	1.6	0.75	1.2	8.36	1.73		2	1		3	1	0	3	1		1626	183.2	8
Q658Y4	FAM91A1	Protein FAM91A1 OS=Homo sapiens OX=9606 GN=FAM91A1 PE=1 SV=3	1.6	0.75	1.2	8.34	2.13		5	1		3	1	0	3	1		838	93.9	6.39
Q9P265	DIP2B	Disco-interacting protein 2 homolog B OS=Homo sapiens OX=9606 GN=DIP2B PE=1 SV=3	1.6	0.75	1.2	8.12	2.93		2	1		3	1	0	2	1		1576	171.4	8.09
Q9H6T3	RPAP3	RNA polymerase II-associated protein 3 OS=Homo sapiens OX=9606 GN=RPAP3 PE=1 SV=2	1.6	0.75	1.2	8.08	1.65		7	1		3	1	0	3	1		665	75.7	6.84
Q9P2N5	RBM27	RNA-binding protein 27 OS=Homo sapiens OX=9606 GN=RBM27 PE=1 SV=2	1.6	0.75	1.2	7.97	0		4	1		3	1	0	3	1		1060	118.6	9.19
P61964	WDR5	WD repeat-containing protein 5 OS=Homo sapiens OX=9606 GN=WDR5 PE=1 SV=1	1.6	0.75	1.2	7.91	2.9		13	4		3	1	0	3	1		334	36.6	8.27
Q9Y2S7	POLDIP2	Polymerase delta-interacting protein 2 OS=Homo sapiens OX=9606 GN=POLDIP2 PE=1 SV=1	1.6	0.75	1.2	7.77	3.25		8	3		3	1	0	3	1		368	42	8.63
Q9BZJ0	CRNKL1	Crooked neck-like protein 1 OS=Homo sapiens OX=9606 GN=CRNKL1 PE=1 SV=4	1.6	0.75	1.2	7.74	0		4	1		3	1	0	3	1		848	100.4	8
O14773	TPP1	Tripeptidyl-peptidase 1 OS=Homo sapiens OX=9606 GN=TPP1 PE=1 SV=2	1.6	0.75	1.2	7.69	4.29		7	2		3	1	0	3	1		563	61.2	6.48
P06400	RB1	Retinoblastoma-associated protein OS=Homo sapiens OX=9606 GN=RB1 PE=1 SV=2	1.6	0.75	1.2	7.27	0		4	2		3	1	0	3	1		928	106.1	7.94
Q9NS56	TOPORS	E3 ubiquitin-protein ligase Topors OS=Homo sapiens OX=9606 GN=TOPORS PE=1 SV=1	1.6	0.75	1.2	7.17	0		2	1		3	1	0	3	1		1045	119.1	9.51
Q9UK59	DBR1	Lariat debranching enzyme OS=Homo sapiens OX=9606 GN=DBR1 PE=1 SV=2	1.6	0.75	1.2	7.11	2.74		10	3		3	1	0	3	1		544	61.5	5.47
Q96Q42	ALS2	Alsin OS=Homo sapiens OX=9606 GN=ALS2 PE=1 SV=2	1.6	0.75	1.2	7.05	2.85		2	1		3	1	0	2	1		1657	183.5	6.27
Q8NBM4	UBAC2	Ubiquitin-associated domain-containing protein 2 OS=Homo sapiens OX=9606 GN=UBAC2 PE=1 SV=1	1.6	0.75	1.2	6.99	2.64		11	5		3	1	0	3	1		344	38.9	9.01
Q15120	PDK3	[Pyruvate dehydrogenase (acetyl-transferring)] kinase isozyme 3, mitochondrial OS=Homo sapiens OX=9606 GN=PDK3 PE=1 SV=1	1.6	0.75	1.2	6.84	2.01		6	2		3	1	0	2	1		406	46.9	8.37
Q15118	PDK1	[Pyruvate dehydrogenase (acetyl-transferring)] kinase isozyme 1, mitochondrial OS=Homo sapiens OX=9606 GN=PDK1 PE=1 SV=1	1.6	0.75	1.2	6.74	1.99		8	3		3	1	0	3	1		436	49.2	8.81
Q9Y3I1	FBXO7	F-box only protein 7 OS=Homo sapiens OX=9606 GN=FBXO7 PE=1 SV=1	1.6	0.75	1.2	6.54	2.77		6	3		3	1	0	2	1		522	58.5	6.55
Q92830	KAT2A	Histone acetyltransferase KAT2A OS=Homo sapiens OX=9606 GN=KAT2A PE=1 SV=3	1.6	0.75	1.2	6.2	2.68		3	1		3	1	0	3	1		837	93.9	9.04
Q9NVR0	KLHL11	Kelch-like protein 11 OS=Homo sapiens OX=9606 GN=KLHL11 PE=1 SV=1	1.6	0.75	1.2	5.97	0		4	1		3	1	0	3	1		708	80.1	6.16
Q9UBF8	PI4KB	Phosphatidylinositol 4-kinase beta OS=Homo sapiens OX=9606 GN=PI4KB PE=1 SV=1	1.6	0.75	1.2	5.92	0		5	2		3	1	0	3	1		816	91.3	6.25
Q9Y613	FHOD1	FH1/FH2 domain-containing protein 1 OS=Homo sapiens OX=9606 GN=FHOD1 PE=1 SV=3	1.6	0.75	1.2	5.78	2.93		5	1		3	1	0	3	1		1164	126.5	6.39
Q9Y6B7	AP4B1	AP-4 complex subunit beta-1 OS=Homo sapiens OX=9606 GN=AP4B1 PE=1 SV=2	1.6	0.75	1.2	5.64	0		5	1		3	1	0	3	1		739	83.2	5.86
Q9HBE1	PATZ1	POZ-, AT hook-, and zinc finger-containing protein 1 OS=Homo sapiens OX=9606 GN=PATZ1 PE=1 SV=1	1.6	0.75	1.2	5.62	0		6	2		3	1	0	3	1		687	74	8.35
Q9UNQ2	DIMT1	Probable dimethyladenosine transferase OS=Homo sapiens OX=9606 GN=DIMT1 PE=1 SV=1	1.6	0.75	1.2	5.26	2.97		10	4		3	1	0	3	1		313	35.2	9.99
Q86U38	NOP9	Nucleolar protein 9 OS=Homo sapiens OX=9606 GN=NOP9 PE=1 SV=1	1.6	0.75	1.2	5.07	2.33		4	2		3	1	0	2	1		636	69.4	7.28
O00418	EEF2K	Eukaryotic elongation factor 2 kinase OS=Homo sapiens OX=9606 GN=EEF2K PE=1 SV=2	1.6	0.75	1.2	5	3.41		5	2		3	1	0	3	1		725	82.1	5.33
Q13043	STK4	Serine/threonine-protein kinase 4 OS=Homo sapiens OX=9606 GN=STK4 PE=1 SV=2	1.6	0.75	1.2	4.88	1.86		4	3		3	1	0	2	1		487	55.6	5.07
Q9UMX1	SUFU	Suppressor of fused homolog OS=Homo sapiens OX=9606 GN=SUFU PE=1 SV=2	1.6	0.75	1.2	2.2	2.16		7	3		3	1	0	2	1		484	53.9	5.33
O14936	CASK	Peripheral plasma membrane protein CASK OS=Homo sapiens OX=9606 GN=CASK PE=1 SV=3	1.6	0.75	1.2	2.18	1.98		4	1		3	1	0	3	1		926	105.1	6.43
O43896	KIF1C	Kinesin-like protein KIF1C OS=Homo sapiens OX=9606 GN=KIF1C PE=1 SV=3	1.6	0.75	1.2	2.08	3.12		4	1		3	1	0	2	1		1103	122.9	6.9
Q9NQC7	CYLD	Ubiquitin carboxyl-terminal hydrolase CYLD OS=Homo sapiens OX=9606 GN=CYLD PE=1 SV=1	1.6	0.75	1.2	1.86	0		3	1		3	1	0	2	1		956	107.2	5.59
Q7Z2W4	ZC3HAV1	Zinc finger CCCH-type antiviral protein 1 OS=Homo sapiens OX=9606 GN=ZC3HAV1 PE=1 SV=3	3.28571	0.73913	2.42857	61.3	37.01	7.44	21	17	3	18	12	2	12	10	2	902	101.4	8.4
Q93100-3	PHKB	Isoform 3 of Phosphorylase b kinase regulatory subunit beta OS=Homo sapiens OX=9606 GN=PHKB	2.71429	0.736842	2	44.89	27.76	4.69	17	9	2	14	9	2	12	7	2	1093	124.7	6.9
Q13435	SF3B2	Splicing factor 3B subunit 2 OS=Homo sapiens OX=9606 GN=SF3B2 PE=1 SV=2	1.07143	0.733333	0.785714	25.88	15.14	21.83	13	11	10	10	6	9	9	6	6	895	100.2	5.67
[truncated: 261 more rows]

## Sheet: Proteins and Peptides
Accession	Description	Score Sequest HT: RNF166 Ctrl	Score Sequest HT: RNF166 TNKS1	Score Sequest HT: BAP TNKS1	Coverage [%]: RNF166 Ctrl	Coverage [%]: RNF166 TNKS1	Coverage [%]: BAP TNKS1	# PSMs: RNF166 Ctrl	# PSMs: RNF166 TNKS1	# PSMs: BAP TNKS1	# Peptides: RNF166 Ctrl	# Peptides: RNF166 TNKS1	# Peptides: BAP TNKS1	# AAs	MW [kDa]	calc. pI
TXQ96A37	RNF166 OS=Homo sapiens OX=9606 GN=RNF166 PE=1 SV=1	1500.31	1710.15	48.02	54	54	24	486	580	27	18	16	6	267	29.8	7.31
Confidence	Sequence	Modifications	Qvality PEP	Qvality q-value	# Protein Groups	# Proteins	# PSMs	Master Protein Accessions	# Missed Cleavages	Theo. MH+ [Da]	Confidence (by Search Engine): A2 Sequest HT	Confidence (by Search Engine): B2 Sequest HT	Confidence (by Search Engine): C2 Sequest HT	Percolator q-Value (by Search Engine): A2 Sequest HT	Percolator q-Value (by Search Engine): B2 Sequest HT	Percolator q-Value (by Search Engine): C2 Sequest HT	Percolator PEP (by Search Engine): A2 Sequest HT	Percolator PEP (by Search Engine): B2 Sequest HT	Percolator PEP (by Search Engine): C2 Sequest HT	XCorr (by Search Engine): A2 Sequest HT	XCorr (by Search Engine): B2 Sequest HT	XCorr (by Search Engine): C2 Sequest HT
High	AMFRSLVASAQQR		9.27792e-06	4.68401e-05	1	1	1	TXQ96A37	1	1464.77	High	n/a	n/a	8.459e-05			2.14e-06			4.69
High	ATHVEKQLSSYK	1xDeamidated [Q7]	4.75403e-07	4.68401e-05	1	2	2	TXQ96A37	1	1391.72	High	High	n/a	8.459e-05	9.804e-05		6.539e-08	4.765e-08		5.52	5.8
High	FVPVVPTSQPIPSNIPNR		3.72999e-11	4.68401e-05	1	4	344	TXQ96A37	0	1962.08	High	High	High	8.459e-05	9.804e-05	0.0001132	4.98e-12	3.302e-13	2.46e-09	4.45	4.28	4.76
High	FVPVVPTSQPIPSNIPNR	1xDeamidated [N/Q]	2.86005e-11	4.68401e-05	1	4	28	TXQ96A37	0	1963.06	High	High	High	8.459e-05	9.804e-05	0.0001132	3.055e-11	2.39e-13	0.0001117	2.89	3.38	3
High	FVPVVPTSQPIPSNIPNR	2xDeamidated [Q9; N17]	0.0542378	0.00289551	1	4	2	TXQ96A37	0	1964.05	High	High	n/a	0.00318	0.001631		0.07327	0.04045		1.82	2.98
High	GDYKDDDDKR		0.00536126	0.000462988	1	1	4	TXQ96A37	2	1226.53	High	High	n/a	0.001082	0.0002892		0.01339	0.004315		2.65	2.47
High	LPFDPKK		0.22464	0.00767089	1	2	4	TXQ96A37	1	844.493	High	High	n/a	0.005141	0.004348		0.1615	0.1328		2.13	2.13
High	MRVHISSCLK	1xCarbamidomethyl [C8]; 1xOxidation [M1]	0.000419193	0.00011839	1	3	1	TXQ96A37	1	1246.64	n/a	High	n/a		0.0001648			0.0001756			3.14
High	NLDQQELVK		3.92776e-05	4.68401e-05	1	4	273	TXQ96A37	0	1086.58	High	High	High	8.459e-05	9.804e-05	0.0001132	3.358e-05	8.843e-06	0.0006007	2.73	2.69	2.9
High	NLDQQELVK	1xDeamidated [N/Q]	0.000512633	0.00011839	1	4	11	TXQ96A37	0	1087.56	High	High	High	8.459e-05	0.0001648	0.0002148	0.0002574	0.0006606	0.006128	3.48	3.48	1.84
High	NLDQQELVK	2xDeamidated [Q4; N/Q]	0.0013828	0.000240184	1	4	5	TXQ96A37	0	1088.55	High	High	n/a	0.0001503	0.0001648		0.001267	0.0008436		2.91	2.94
High	NLDQQELVKHCVESHR	1xCarbamidomethyl [C11]; 1xDeamidated [Q5]	0.00146708	0.000240184	1	4	2	TXQ96A37	1	1992.96	High	High	n/a	0.0001503	0.0002252		0.001476	0.0009155		4.17	3.38
High	QLSSYKAPCR	1xCarbamidomethyl [C9]	2.7091e-05	4.68401e-05	1	2	7	TXQ96A37	1	1209.6	High	High	n/a	8.459e-05	9.804e-05		1.648e-05	5.589e-06		3.89	3.52
High	SANFLQHLLHR		1.03867e-05	4.68401e-05	1	4	27	TXQ96A37	0	1335.73	High	High	High	8.459e-05	9.804e-05	0.0001132	2.443e-06	5.599e-06	0.0001266	3.76	3.74	4.68
High	SANFLQHLLHR	1xDeamidated [N/Q]	8.62143e-06	4.68401e-05	1	4	15	TXQ96A37	0	1336.71	High	High	n/a	8.459e-05	9.804e-05		1.965e-06	1.843e-06		3.94	4.11
High	SDPNRVVCPICSAMPWGDPSYK	2xCarbamidomethyl [C8; C11]	4.2717e-11	4.68401e-05	1	4	2	TXQ96A37	1	2536.14	High	High	n/a	8.459e-05	9.804e-05		1.15e-12	9.614e-13		6.64	5.76
High	SDPNRVVCPICSAMPWGDPSYK	2xCarbamidomethyl [C8; C11]; 1xDeamidated [N4]	0.00324249	0.000361093	1	4	1	TXQ96A37	1	2537.13	High	Low	n/a	0.0002171	0.09139		0.002318	0.9799		2.81	0.9
High	SDPNRVVCPICSAMPWGDPSYK	2xCarbamidomethyl [C8; C11]; 1xOxidation [M14]	1.22543e-11	4.68401e-05	1	4	5	TXQ96A37	1	2552.14	High	High	n/a	8.459e-05	9.804e-05		7.196e-13	8.4e-14		6.43	6.11
High	SDPNRVVCPICSAMPWGDPSYK	2xCarbamidomethyl [C8; C11]; 1xDeamidated [N4]; 1xOxidation [M14]	3.77173e-09	4.68401e-05	1	4	2	TXQ96A37	1	2553.12	High	High	n/a	8.459e-05	9.804e-05		2.223e-10	1.587e-08		4.64	4.55
High	SLVASAQQR		0.000111913	4.68401e-05	1	3	277	TXQ96A37	0	959.527	High	High	High	8.459e-05	9.804e-05	0.0001132	4.266e-05	3.246e-05	0.0003289	1.97	2.08	2.48
High	SLVASAQQR	1xDeamidated [Q]	0.00153189	0.000240184	1	3	6	TXQ96A37	0	960.511	High	High	n/a	0.0001503	0.0002252		0.0009875	0.0009888		2.44	2.59
High	SLVASAQQR	2xDeamidated [Q7; Q8]	0.00129678	0.000240184	1	3	2	TXQ96A37	0	961.495	High	High	n/a	0.0001503	0.0001648		0.0008094	0.0009063		2.81	2.77
High	STFACPYCGAR	2xCarbamidomethyl [C5; C8]	1.29438e-05	4.68401e-05	1	4	3	TXQ96A37	0	1289.54	High	High	n/a	8.459e-05	9.804e-05		3.176e-06	8.582e-06		3.05	3.11
High	VDKATHVEK		2.66371e-05	4.68401e-05	1	2	2	TXQ96A37	1	1026.56	High	High	n/a	8.459e-05	9.804e-05		4.364e-05	5.456e-06		2.81	2.6
High	VDKATHVEKQLSSYK		0.000867648	0.000184682	1	2	1	TXQ96A37	2	1732.92	High	n/a	n/a	0.0001503			0.0004947			3.86
High	VHISSCLK	1xCarbamidomethyl [C6]	0.0011909	0.000240184	1	3	13	TXQ96A37	0	943.503	High	High	High	0.0001503	0.0002252	0.00371	0.000728	0.0009844	0.1702	2.38	2.58	1.51
High	VQEQMANCPK	1xCarbamidomethyl [C8]	7.00164e-05	4.68401e-05	1	3	13	TXQ96A37	0	1204.54	High	High	n/a	8.459e-05	9.804e-05		2.33e-05	3.875e-05		2.78	2.58
High	VQEQMANCPK	1xCarbamidomethyl [C8]; 1xDeamidated [Q]	5.20174e-05	4.68401e-05	1	3	6	TXQ96A37	0	1205.53	High	High	n/a	8.459e-05	9.804e-05		6.438e-05	1.252e-05		3.2	2.64
High	VQEQMANCPK	1xCarbamidomethyl [C8]; 2xDeamidated [Q2; Q4]	0.0392496	0.00217297	1	3	1	TXQ96A37	0	1206.51	High	n/a	n/a	0.001476			0.02498			1.75
High	VQEQMANCPK	1xCarbamidomethyl [C8]; 1xOxidation [M5]	0.000125074	4.68401e-05	1	3	8	TXQ96A37	0	1220.54	High	High	High	8.459e-05	9.804e-05	0.002719	4.624e-05	4.001e-05	0.1139	2.1	1.64	1.04
High	VQEQMANCPK	1xCarbamidomethyl [C8]; 1xDeamidated [N/Q]; 1xOxidation [M5]	0.00011507	4.68401e-05	1	3	4	TXQ96A37	0	1221.52	High	High	n/a	8.459e-05	0.0001648		4.187e-05	0.0002434		2.78	2.17
High	VQEQMANCPKFVPVVPTSQPIPSNIPNR	1xCarbamidomethyl [C8]; 1xDeamidated [N/Q]; 1xOxidation [M5]	0.149344	0.00572376	1	3	3	TXQ96A37	1	3164.59	High	n/a	n/a	0.0034			0.09			1.48
High	VVCPICSAMPWGDPSYK	2xCarbamidomethyl [C3; C6]	1.87692e-08	4.68401e-05	1	4	8	TXQ96A37	0	1966.89	High	High	n/a	8.459e-05	9.804e-05		1.461e-09	1.724e-09		4.29	4.37
High	VVCPICSAMPWGDPSYK	2xCarbamidomethyl [C3; C6]; 1xOxidation [M9]	1.25323e-09	4.68401e-05	1	4	10	TXQ96A37	0	1982.88	High	High	n/a	8.459e-05	9.804e-05		3.811e-10	2.524e-11		4.22	4.72
P11142	Heat shock cognate 71 kDa protein OS=Homo sapiens OX=9606 GN=HSPA8 PE=1 SV=1	1417.78	1433.69	3027.22	63	62	75	435	443	1016	41	43	54	646	70.9	5.52
Confidence	Sequence	Modifications	Qvality PEP	Qvality q-value	# Protein Groups	# Proteins	# PSMs	Master Protein Accessions	# Missed Cleavages	Theo. MH+ [Da]	Confidence (by Search Engine): A2 Sequest HT	Confidence (by Search Engine): B2 Sequest HT	Confidence (by Search Engine): C2 Sequest HT	Percolator q-Value (by Search Engine): A2 Sequest HT	Percolator q-Value (by Search Engine): B2 Sequest HT	Percolator q-Value (by Search Engine): C2 Sequest HT	Percolator PEP (by Search Engine): A2 Sequest HT	Percolator PEP (by Search Engine): B2 Sequest HT	Percolator PEP (by Search Engine): C2 Sequest HT	XCorr (by Search Engine): A2 Sequest HT	XCorr (by Search Engine): B2 Sequest HT	XCorr (by Search Engine): C2 Sequest HT
High	AMTKDNNLLGK		5.72239e-05	4.68401e-05	2	3	4	P54652; P11142	1	1204.64	High	High	High	8.459e-05	0.0001648	0.002273	1.828e-05	0.0002131	0.08846	4.04	4.21	2.45
High	AMTKDNNLLGK	1xDeamidated [N6]	0.000205573	4.68401e-05	2	3	3	P54652; P11142	1	1205.62	High	High	High	8.459e-05	0.0001648	0.0001132	0.0003391	0.0002578	0.000371	3.84	3.81	3.77
High	AMTKDNNLLGK	1xOxidation [M2]	3.01574e-06	4.68401e-05	2	3	10	P54652; P11142	1	1220.63	High	High	High	0.0001503	0.0002252	0.0001132	0.0007612	0.0009241	4.403e-06	2.59	2.84	3.66
High	AMTKDNNLLGK	1xDeamidated [N6]; 1xOxidation [M2]	5.15734e-06	4.68401e-05	2	3	4	P54652; P11142	1	1221.61	n/a	n/a	High			0.0001132			7.72e-06			4.42
High	ARFEELNADLFR		9.31238e-07	4.68401e-05	2	3	23	P54652; P11142	1	1480.75	High	High	High	8.459e-05	9.804e-05	0.0001132	3.537e-07	4.617e-07	1.289e-06	2.52	4.67	4.44
High	ARFEELNADLFR	1xDeamidated [N7]	3.07693e-07	4.68401e-05	2	3	5	P54652; P11142	1	1481.74	High	High	High	8.459e-05	9.804e-05	0.0001132	2.466e-07	4.967e-05	4.068e-07	2.64	4.63	4.4
High	ATVEDEKLQGK		9.90062e-05	4.68401e-05	1	1	2	P11142	1	1217.64	n/a	n/a	High			0.0001132			0.0001701			3.51
High	DAGTIAGLNVLR		8.13151e-07	4.68401e-05	1	2	41	P11142	0	1199.67	High	High	High	8.459e-05	9.804e-05	0.0001132	2.698e-07	1.332e-07	1.121e-06	3.13	3.64	3.75
High	DAGTIAGLNVLR	1xDeamidated [N9]	1.99663e-06	4.68401e-05	1	2	7	P11142	0	1200.66	High	High	High	8.459e-05	9.804e-05	0.0001132	3.53e-07	1.271e-06	3.396e-06	3.51	3.26	3.59
High	DAKLDKSQIHDIVLVGGSTR		8.65292e-07	4.68401e-05	1	2	1	P11142	2	2152.17	n/a	n/a	High			0.0001132			1.192e-06			3.48
High	DKVSSKNSLESYAFNMK		4.87702e-08	4.68401e-05	1	1	2	P11142	2	1947.95	n/a	High	High		9.804e-05	0.0001132		3.364e-08	5.944e-08		5.46	6.7
High	DKVSSKNSLESYAFNMK	1xOxidation [M16]	6.39177e-06	4.68401e-05	1	1	1	P11142	2	1963.94	n/a	n/a	High			0.0001132			9.66e-06			4.73
High	DNNLLGKFELTGIPPAPR		2.14988e-10	4.68401e-05	1	1	5	P11142	1	1952.06	High	High	High	8.459e-05	9.804e-05	0.0001132	0.0001047	7.729e-07	2.066e-10	2.98	3.31	5.02
High	DNNLLGKFELTGIPPAPR	1xDeamidated [N]	0.24485	0.00816655	1	1	2	P11142	1	1953.04	n/a	n/a	High			0.004613			0.208			1.32
High	EEFEHQQKELEK		0.000449125	0.00011839	1	1	1	P11142	1	1573.75	n/a	n/a	High			0.0001132			0.0008742			2.89
High	EIAEAYLGK		0.00124264	0.000240184	1	2	4	P11142	0	993.525	High	High	High	0.0001503	0.0003564	0.0004088	0.00077	0.005639	0.01155	2.62	2.3	2.6
High	ENKITITNDK		0.00964775	0.000628074	2	2	1	P54652; P11142	1	1175.63	n/a	High	n/a		0.0004131			0.007981			1.09
High	FDDAVVQSDMK		3.5325e-06	4.68401e-05	1	2	6	P11142	0	1254.57	High	High	High	8.459e-05	9.804e-05	0.0001132	1.133e-06	4.513e-07	8.571e-06	3.74	4.01	4.23
High	FDDAVVQSDMK	1xDeamidated [Q7]	1.49045e-05	4.68401e-05	1	2	1	P11142	0	1255.55	n/a	n/a	High			0.0001132			2.331e-05			3.7
High	FDDAVVQSDMK	1xOxidation [M10]	3.55251e-06	4.68401e-05	1	2	16	P11142	0	1270.56	High	High	High	8.459e-05	9.804e-05	0.0001132	1.179e-06	3.383e-06	5.229e-06	3.77	3.78	3.7
High	FDDAVVQSDMKHWPFMVVNDAGRPK	1xOxidation [M10]	2.26824e-09	4.68401e-05	1	2	4	P11142	1	2905.38	High	High	High	8.459e-05	9.804e-05	0.0001132	1.316e-09	2.62e-09	2.417e-09	6.54	7.14	9.01
High	FDDAVVQSDMKHWPFMVVNDAGRPK	1xDeamidated [Q7]; 1xOxidation [M10]	7.38682e-07	4.68401e-05	1	2	1	P11142	1	2906.36	n/a	High	n/a		9.804e-05			6.549e-08			5.26
High	FDDAVVQSDMKHWPFMVVNDAGRPK	2xOxidation [M10; M16]	9.42044e-09	4.68401e-05	1	2	3	P11142	1	2921.37	High	High	High	8.459e-05	9.804e-05	0.0001132	6.51e-10	5.079e-08	1.835e-07	6.86	5.38	8.18
High	FEELNADLFR		4.04534e-06	4.68401e-05	2	3	52	P54652; P11142	0	1253.62	High	High	High	8.459e-05	9.804e-05	0.0001132	5.405e-06	7.981e-06	5.965e-06	3.51	3.23	3.2
High	FEELNADLFR	1xDeamidated [N5]	9.31142e-05	4.68401e-05	2	3	5	P54652; P11142	0	1254.6	High	High	High	8.459e-05	9.804e-05	0.0001132	0.0001222	2.579e-05	0.0001596	3.06	2.48	3.4
High	FELTGIPPAPR		0.000639678	0.00011839	1	1	13	P11142	0	1197.66	High	High	High	0.0007217	0.0004131	0.0001132	0.008086	0.007157	0.001297	2.28	1.79	2.49
High	GTLDPVEK		0.0018346	0.000240184	1	2	8	P11142	0	858.457	High	High	High	0.0007785	0.0002252	0.0002148	0.009283	0.002531	0.004149	2.32	2.27	2.48
High	HWPFMVVNDAGRPK		7.55995e-13	4.68401e-05	1	2	48	P11142	0	1653.83	High	High	High	8.459e-05	9.804e-05	0.0001132	2.126e-13	2.753e-15	5.657e-13	6.17	6.32	5.74
High	HWPFMVVNDAGRPK	1xDeamidated [N8]	3.30359e-12	4.68401e-05	1	2	10	P11142	0	1654.82	High	High	High	8.459e-05	9.804e-05	0.0001132	5.689e-14	4.108e-12	4.32e-10	6.15	5.98	6.14
High	HWPFMVVNDAGRPK	1xOxidation [M5]	4.83712e-11	4.68401e-05	1	2	25	P11142	0	1669.83	High	High	High	8.459e-05	9.804e-05	0.0001132	1.417e-10	4.541e-13	5.094e-09	5.98	6.18	5.56
High	HWPFMVVNDAGRPK	1xDeamidated [N8]; 1xOxidation [M5]	1.95834e-09	4.68401e-05	1	2	8	P11142	0	1670.81	High	High	High	8.459e-05	9.804e-05	0.0001132	4.56e-10	8.577e-10	2.07e-09	5.47	5.7	6.27
High	LDKSQIHDIVLVGGSTR		4.32025e-11	4.68401e-05	1	2	10	P11142	1	1838.01	High	High	High	8.459e-05	9.804e-05	0.0001132	1.021e-11	3.971e-13	2.063e-10	7.05	7.03	7.3
High	LDKSQIHDIVLVGGSTR	1xDeamidated [Q5]	1.02274e-11	4.68401e-05	1	2	9	P11142	1	1839	High	High	High	8.459e-05	9.804e-05	0.0001132	2.698e-11	2.324e-12	8.616e-12	6.42	6.14	7.18
High	LIGDAAKNQVAMNPTNTVFDAK	1xDeamidated [N/Q]	5.81167e-10	4.68401e-05	1	2	6	P11142	1	2319.16	High	High	High	8.459e-05	9.804e-05	0.0004088	2.472e-11	5.006e-10	0.01528	5.54	5.44	3.22
High	LIGDAAKNQVAMNPTNTVFDAK	1xDeamidated [N/Q]; 1xOxidation [M12]	1.72028e-13	4.68401e-05	1	2	3	P11142	1	2335.16	High	High	n/a	8.459e-05	9.804e-05		2.069e-15	2.987e-12		6.6	5.78
High	IINEPTAAAIAYGLDK		1.39933e-10	4.68401e-05	4	5	16	P54652; P11142; P11021; P34931	0	1659.9	High	High	High	8.459e-05	9.804e-05	0.0001132	4.849e-12	7.323e-12	1.319e-10	5.26	4.67	6.34
High	IINEPTAAAIAYGLDK	1xDeamidated [N3]	1.00245e-08	4.68401e-05	4	5	4	P54652; P11142; P11021; P34931	0	1660.88	High	High	High	8.459e-05	9.804e-05	0.0001132	7.009e-10	3.998e-10	3.692e-08	4.47	4	4.46
High	IINEPTAAAIAYGLDKK		1.37604e-12	4.68401e-05	2	3	89	P54652; P11142	1	1787.99	High	High	High	8.459e-05	9.804e-05	0.0001132	2.025e-14	8.39e-14	2.52e-12	6.99	4.98	7.01
High	IINEPTAAAIAYGLDKK	1xDeamidated [N3]	7.71028e-12	4.68401e-05	2	3	9	P54652; P11142	1	1788.97	High	High	High	8.459e-05	9.804e-05	0.0001132	1.916e-12	4.72e-14	6.225e-11	5.56	5.85	5.25
High	LLQDFFNGK		2.91487e-05	4.68401e-05	3	4	62	P17066; P54652; P11142	0	1081.57	High	High	High	8.459e-05	0.0001648	0.0001132	0.0002168	0.0002525	4.7e-05	2.8	2.6	1.94
High	LLQDFFNGK	1xDeamidated [N/Q]	4.72816e-05	4.68401e-05	3	4	74	P17066; P54652; P11142	0	1082.55	High	High	High	8.459e-05	9.804e-05	0.0001132	7.101e-05	5.715e-05	7.818e-05	2.87	2.88	2.33
High	LLQDFFNGK	2xDeamidated [Q3; N7]	8.85518e-05	4.68401e-05	3	4	5	P17066; P54652; P11142	0	1083.54	High	High	High	8.459e-05	0.0001648	0.0001132	0.000147	0.0005284	0.0001512	2.41	2.3	2.67
High	LLQDFFNGKELNK		1.29965e-06	4.68401e-05	3	4	5	P17066; P54652; P11142	1	1565.83	High	High	High	8.459e-05	9.804e-05	0.0001132	2.129e-07	2.266e-07	3.202e-06	4.65	4.07	4.41
High	LLQDFFNGKELNK	1xDeamidated [N/Q]	8.62972e-08	4.68401e-05	3	4	20	P17066; P54652; P11142	1	1566.82	High	High	High	8.459e-05	9.804e-05	0.0001132	1.201e-08	4.656e-09	2.575e-07	4.64	4.48	4.3
High	LLQDFFNGKELNK	2xDeamidated [N12; N/Q]	7.47077e-07	4.68401e-05	3	4	8	P17066; P54652; P11142	1	1567.8	High	High	High	8.459e-05	9.804e-05	0.0001132	1.11e-07	6.662e-07	5.185e-05	3.87	3.18	3.76
High	LSKEDIER		0.000703199	0.00011839	1	1	6	P11142	1	989.526	High	High	High	0.0007217	0.0005429	0.0001132	0.00819	0.009896	0.001442	2.61	2.58	2.39
High	ITITNDK	1xDeamidated [N5]	0.00594497	0.000462988	5	6	5	P17066; P54652; P11142; P0DMV9; P34931	0	805.43	High	High	High	0.001595	0.003424	0.0004088	0.02668	0.1059	0.01314	2.12	2.18	2.52
High	ITITNDKGR	1xDeamidated [N5]	0.000145273	4.68401e-05	5	6	4	P17066; P54652; P11142; P0DMV9; P34931	1	1018.55	High	High	High	0.0001503	0.0005429	0.0001132	0.0005	0.01016	0.0002558	2.78	2.34	2.49
High	LYQSAGGMPGGMPGGFPGGGAPPSGGASSGPTIEEVD		4.70237e-11	4.68401e-05	1	1	30	P11142	0	3346.5	High	High	High	8.459e-05	9.804e-05	0.0001132	7.675e-10	4.396e-13	1.968e-08	7	6.26	6.88
High	LYQSAGGMPGGMPGGFPGGGAPPSGGASSGPTIEEVD	1xDeamidated [Q3]	3.62475e-07	4.68401e-05	1	1	12	P11142	0	3347.48	High	High	High	8.459e-05	9.804e-05	0.0001132	3.578e-06	2.733e-08	2.383e-05	3	3.11	4.41
High	LYQSAGGMPGGMPGGFPGGGAPPSGGASSGPTIEEVD	1xOxidation [M]	5.79577e-11	4.68401e-05	1	1	62	P11142	0	3362.49	High	High	High	8.459e-05	9.804e-05	0.0001132	4.551e-10	5.669e-13	1.793e-08	5.98	6.49	6.33
High	LYQSAGGMPGGMPGGFPGGGAPPSGGASSGPTIEEVD	1xDeamidated [Q3]; 1xOxidation [M]	3.49282e-06	4.68401e-05	1	1	30	P11142	0	3363.48	High	High	High	0.0001503	9.804e-05	0.0001132	0.0005632	0.0001087	5.117e-06	1.97	2.09	2.22
High	LYQSAGGMPGGMPGGFPGGGAPPSGGASSGPTIEEVD	2xOxidation [M8; M12]	3.18364e-09	4.68401e-05	1	1	58	P11142	0	3378.49	High	High	High	8.459e-05	9.804e-05	0.0001132	2.45e-10	7.919e-11	8.142e-08	5.42	6.76	5.55
High	LYQSAGGMPGGMPGGFPGGGAPPSGGASSGPTIEEVD	1xDeamidated [Q3]; 2xOxidation [M8; M12]	1.55925e-05	4.68401e-05	1	1	35	P11142	0	3379.47	High	High	High	8.459e-05	9.804e-05	0.0001132	3.965e-06	5.242e-06	0.0001415	3.29	3.83	3.09
High	MKEIAEAYLGK		2.07717e-06	4.68401e-05	1	2	25	P11142	1	1252.66	High	High	High	8.459e-05	9.804e-05	0.0001132	2.115e-06	2.351e-07	5.056e-06	3.67	3.72	3.72
High	MKEIAEAYLGK	1xOxidation [M1]	4.5036e-06	4.68401e-05	1	2	26	P11142	1	1268.66	High	High	High	8.459e-05	9.804e-05	0.0001132	4.686e-06	3.564e-06	6.699e-06	4.33	4.39	3.2
High	MKEIAEAYLGKTVTNAVVTVPAYFNDSQR	1xDeamidated [N15]	2.65704e-09	4.68401e-05	1	2	1	P11142	2	3216.62	n/a	n/a	High			0.0001132			2.853e-09			5.48
High	MVNHFIAEFK		8.05671e-06	4.68401e-05	1	2	94	P11142	0	1235.62	High	High	High	8.459e-05	9.804e-05	0.0001132	3.88e-06	1.244e-06	2.511e-05	3.96	3.62	2.04
High	MVNHFIAEFK	1xDeamidated [N3]	4.4199e-05	4.68401e-05	1	2	6	P11142	0	1236.61	High	High	High	8.459e-05	9.804e-05	0.0001132	5.939e-05	1.02e-05	0.0002401	2.9	3.24	3.82
High	MVNHFIAEFK	1xOxidation [M1]	1.20964e-05	4.68401e-05	1	2	44	P11142	0	1251.62	High	High	High	8.459e-05	9.804e-05	0.0001132	1.247e-05	4.643e-06	1.873e-05	4.43	3.88	4.04
High	MVNHFIAEFK	1xDeamidated [N3]; 1xOxidation [M1]	7.48806e-05	4.68401e-05	1	2	8	P11142	0	1252.6	High	High	High	8.459e-05	9.804e-05	0.0001132	0.0001258	8.741e-05	0.0001269	2.99	2.7	3.35
High	MVNHFIAEFKR		2.74815e-07	4.68401e-05	1	2	6	P11142	1	1391.73	High	High	High	8.459e-05	9.804e-05	0.0001132	6.289e-07	9.984e-08	3.605e-07	4.8	4.48	4.97
High	MVNHFIAEFKR	1xDeamidated [N3]	0.00852533	0.000628074	1	2	1	P11142	1	1392.71	High	n/a	n/a	0.0005986			0.006104			2.74
High	MVNHFIAEFKR	1xOxidation [M1]	9.49976e-08	4.68401e-05	1	2	7	P11142	1	1407.72	High	High	High	8.459e-05	9.804e-05	0.0001132	9.823e-09	3.063e-07	2.946e-07	5.48	5.24	5.31
High	MVQEAEK	1xOxidation [M1]	0.006023	0.000462988	2	3	1	P11142; P0DMV9	0	850.397	n/a	n/a	High			0.0004088			0.0133			2.08
High	MVQEAEKYK		0.000380909	0.00011839	2	3	1	P11142; P0DMV9	1	1125.56	n/a	n/a	High			0.0001132			0.0007285			3.06
High	MVQEAEKYKAEDEK		4.0584e-07	4.68401e-05	1	1	4	P11142	2	1697.81	High	n/a	High	0.0001503		0.0001132	0.001037		5.432e-07	2.47		5.06
High	MVQEAEKYKAEDEK	1xDeamidated [Q3]	0.000191416	4.68401e-05	1	1	1	P11142	2	1698.79	n/a	n/a	High			0.0001132			0.0003429			3.51
High	MVQEAEKYKAEDEK	1xOxidation [M1]	0.000320958	4.68401e-05	1	1	2	P11142	2	1713.8	n/a	n/a	High			0.0001132			0.000602			3.26
High	NQTAEKEEFEHQQK		2.11916e-07	4.68401e-05	1	1	2	P11142	1	1745.81	n/a	n/a	High			0.0001132			2.745e-07			5.86
High	NQTAEKEEFEHQQK	1xDeamidated [N/Q]	9.66217e-08	4.68401e-05	1	1	2	P11142	1	1746.79	n/a	n/a	High			0.0001132			1.214e-07			5.41
High	NQTAEKEEFEHQQKELEK		4.49377e-09	4.68401e-05	1	1	5	P11142	2	2245.07	High	High	High	0.007801	9.804e-05	0.0001132	0.2841	8.706e-09	4.935e-09	4.21	5.18	5.71
High	NQVAMNPTNTVFDAK		1.20113e-08	4.68401e-05	1	2	12	P11142	0	1649.8	High	High	High	8.459e-05	9.804e-05	0.0001132	1.519e-09	4.072e-10	5.738e-08	5.41	3.63	5.4
High	NQVAMNPTNTVFDAK	1xDeamidated [N/Q]	7.34683e-09	4.68401e-05	1	2	27	P11142	0	1650.78	High	High	High	8.459e-05	9.804e-05	0.0001132	9.804e-10	2.219e-10	5.445e-08	5.22	5.08	5.31
High	NQVAMNPTNTVFDAK	2xDeamidated [N/Q]	3.63368e-06	4.68401e-05	1	2	3	P11142	0	1651.76	High	High	High	8.459e-05	0.00812	0.0001132	6.58e-05	0.2296	5.362e-06	1.55	1.3	2.64
High	NQVAMNPTNTVFDAK	1xOxidation [M5]	3.60503e-09	4.68401e-05	1	2	30	P11142	0	1665.79	High	High	High	8.459e-05	9.804e-05	0.0001132	5.149e-10	8.351e-10	3.918e-09	5.17	4.36	4.81
High	NQVAMNPTNTVFDAK	1xDeamidated [N/Q]; 1xOxidation [M5]	3.62546e-09	4.68401e-05	1	2	43	P11142	0	1666.77	High	High	High	8.459e-05	9.804e-05	0.0001132	2.129e-10	1.154e-10	1.348e-08	5.69	4.87	5.23
High	NQVAMNPTNTVFDAK	2xDeamidated [Q2; N9]; 1xOxidation [M5]	5.20174e-05	4.68401e-05	1	2	1	P11142	0	1667.76	High	n/a	n/a	8.459e-05			1.638e-05			3.22
High	NQVAMNPTNTVFDAKR		1.54463e-09	4.68401e-05	1	2	7	P11142	1	1805.9	High	High	High	8.459e-05	9.804e-05	0.0001132	2.478e-10	3.25e-11	6.067e-09	4.13	4.41	4.7
High	NQVAMNPTNTVFDAKR	1xDeamidated [N/Q]	8.13336e-09	4.68401e-05	1	2	7	P11142	1	1806.88	High	High	High	8.459e-05	9.804e-05	0.0001132	9.42e-07	1.079e-09	9.178e-09	4.5	5.72	5.7
High	NQVAMNPTNTVFDAKR	2xDeamidated [Q2; N9]	1.18732e-06	4.68401e-05	1	2	1	P11142	1	1807.86	n/a	High	n/a		9.804e-05			1.172e-07			3.73
High	NQVAMNPTNTVFDAKR	1xOxidation [M5]	4.9333e-10	4.68401e-05	1	2	12	P11142	1	1821.89	High	High	High	8.459e-05	9.804e-05	0.0001132	4.18e-11	4.158e-11	4.917e-10	6.28	6.18	6.25
High	NQVAMNPTNTVFDAKR	1xDeamidated [N/Q]; 1xOxidation [M5]	4.17552e-09	4.68401e-05	1	2	9	P11142	1	1822.88	High	High	High	8.459e-05	9.804e-05	0.0001132	3.205e-09	1.061e-08	4.564e-09	5.17	4.83	5.62
High	NSLESYAFNMK		1.54842e-06	4.68401e-05	1	1	7	P11142	0	1303.6	High	High	High	8.459e-05	9.804e-05	0.0001132	2.623e-07	1.987e-05	9.174e-05	3.92	3.79	3.74
High	NSLESYAFNMK	1xDeamidated [N]	5.69618e-07	4.68401e-05	1	1	11	P11142	0	1304.58	High	High	High	8.459e-05	9.804e-05	0.0001132	1.415e-07	1.896e-07	7.712e-07	4.17	4.16	4.18
High	NSLESYAFNMK	2xDeamidated [N1; N9]	1.44899e-05	4.68401e-05	1	1	1	P11142	0	1305.57	n/a	n/a	High			0.0001132			2.265e-05			3.95
High	NSLESYAFNMK	1xOxidation [M10]	3.81885e-05	4.68401e-05	1	1	23	P11142	0	1319.59	High	High	High	8.459e-05	9.804e-05	0.0001132	1.225e-05	3.866e-05	6.244e-05	3.23	2.87	3.41
High	NSLESYAFNMK	1xDeamidated [N]; 1xOxidation [M10]	4.68521e-06	4.68401e-05	1	1	9	P11142	0	1320.58	High	High	High	8.459e-05	9.804e-05	0.0001132	1.649e-06	6.403e-07	0.0001812	3.81	3.92	3.47
High	NTTIPTKQTQTFTTYSDNQPGVLIQVYEGER		2.17432e-10	4.68401e-05	1	2	1	P11142	1	3529.74	n/a	n/a	High			0.0001132			2.089e-10			5.86
High	NTTIPTKQTQTFTTYSDNQPGVLIQVYEGER	1xDeamidated [Q19]	2.02622e-11	4.68401e-05	1	2	1	P11142	1	3530.73	n/a	n/a	High			0.0001132			1.75e-11			5.69
High	NVLIFDLGGGTFDVSILTIEDGIFEVK		5.66527e-09	4.68401e-05	2	3	11	P54652; P11142	0	2911.53	n/a	n/a	High			0.0001132			6.29e-09			6.92
High	NVLIFDLGGGTFDVSILTIEDGIFEVK	1xDeamidated [N1]	0.000629657	0.00011839	2	3	1	P54652; P11142	0	2912.52	n/a	n/a	High			0.0001132			0.001272			2.49
High	QTQTFTTYSDNQPGVLIQVYEGER		8.20471e-12	4.68401e-05	1	2	32	P11142	0	2774.33	High	High	High	8.459e-05	9.804e-05	0.0001132	1.584e-10	7.173e-11	6.807e-12	3.95	6.96	4.55
High	QTQTFTTYSDNQPGVLIQVYEGER	1xDeamidated [N/Q]	1.73477e-12	4.68401e-05	1	2	35	P11142	0	2775.31	High	High	High	8.459e-05	9.804e-05	0.0001132	6.799e-08	2.948e-06	1.346e-12	3.42	2.85	4.96
High	QTQTFTTYSDNQPGVLIQVYEGER	2xDeamidated [N/Q]	1.06091e-10	4.68401e-05	1	2	5	P11142	0	2776.29	n/a	n/a	High			0.0001132			9.869e-11			4.59
High	RFDDAVVQSDMK		6.86371e-07	4.68401e-05	1	2	12	P11142	1	1410.67	High	High	High	8.459e-05	9.804e-05	0.0001132	1.003e-07	2.656e-06	4.779e-05	4.31	4.37	4.17
High	RFDDAVVQSDMK	1xOxidation [M11]	1.21446e-06	4.68401e-05	1	2	38	P11142	1	1426.66	High	High	High	8.459e-05	9.804e-05	0.0001132	6.986e-07	3.61e-07	1.707e-06	3.42	3.62	3.74
High	RFDDAVVQSDMK	1xDeamidated [Q8]; 1xOxidation [M11]	7.64153e-07	4.68401e-05	1	2	5	P11142	1	1427.65	High	High	High	0.0002171	0.001037	0.0001132	0.002197	0.02309	1.051e-06	3.82	3.57	3.42
High	RFDDAVVQSDMKHWPFMVVNDAGRPK		6.16743e-11	4.68401e-05	1	2	1	P11142	2	3045.48	n/a	n/a	High			0.0001132			5.601e-11			10.01
High	RFDDAVVQSDMKHWPFMVVNDAGRPK	1xDeamidated [Q8]	1.66265e-11	4.68401e-05	1	2	1	P11142	2	3046.47	n/a	n/a	High			0.0001132			1.424e-11			6.91
High	RFDDAVVQSDMKHWPFMVVNDAGRPK	1xOxidation [M11]	8.2033e-10	4.68401e-05	1	2	5	P11142	2	3061.48	High	High	High	8.459e-05	9.804e-05	0.0001132	7.962e-11	2.576e-10	8.334e-10	7.48	6.27	8.24
High	RFDDAVVQSDMKHWPFMVVNDAGRPK	1xDeamidated [Q8]; 1xOxidation [M11]	2.26863e-11	4.68401e-05	1	2	2	P11142	2	3062.46	High	n/a	High	8.459e-05		0.0001132	2.455e-09		1.971e-11	6.43		9.48
High	RFDDAVVQSDMKHWPFMVVNDAGRPK	2xOxidation [M11; M17]	2.78801e-10	4.68401e-05	1	2	4	P11142	2	3077.47	High	High	High	8.459e-05	9.804e-05	0.0001132	3.095e-08	2.678e-11	2.704e-10	8.99	7.95	7.89
High	SFYPEEVSSMVLTK		4.83628e-09	4.68401e-05	1	2	21	P11142	0	1616.79	High	High	High	8.459e-05	9.804e-05	0.0001132	2.98e-10	1.519e-07	5.355e-08	5.5	4.25	4.81
High	SFYPEEVSSMVLTK	1xOxidation [M10]	1.51425e-08	4.68401e-05	1	2	30	P11142	0	1632.78	High	High	High	8.459e-05	9.804e-05	0.0001132	6.108e-09	5.443e-10	6.038e-08	5.79	3.34	6.01
High	SINPDEAVAYGAAVQAAILSGDK		1.03333e-14	4.68401e-05	1	2	19	P11142	0	2260.15	High	High	High	8.459e-05	9.804e-05	0.0001132	6.871e-09	1.78e-13	4.365e-15	3.85	5.13	8.76
High	SINPDEAVAYGAAVQAAILSGDK	1xDeamidated [N/Q]	2.60569e-12	4.68401e-05	1	2	6	P11142	0	2261.13	High	High	High	8.459e-05	0.0001648	0.0001132	2.543e-07	0.0005041	2.063e-12	2.72	1.24	5.49
High	SQIHDIVLVGGSTR		3.646e-09	4.68401e-05	1	2	59	P11142	0	1481.81	High	High	High	8.459e-05	9.804e-05	0.0001132	2.135e-10	1.262e-09	1.967e-07	4.05	3.72	3.92
High	SQIHDIVLVGGSTR	1xDeamidated [Q2]	1.90344e-07	4.68401e-05	1	2	1	P11142	0	1482.79	n/a	n/a	High			0.0001132			2.462e-07			4
High	STAGDTHLGGEDFDNR		2.04925e-11	4.68401e-05	2	3	18	P54652; P11142	0	1691.73	High	High	High	8.459e-05	9.804e-05	0.0001132	1.468e-12	1.582e-13	1.407e-10	4.96	5.14	4.42
High	STAGDTHLGGEDFDNR	1xDeamidated [N15]	1.42325e-10	4.68401e-05	2	3	4	P54652; P11142	0	1692.71	High	High	High	8.459e-05	9.804e-05	0.0001132	1.077e-05	1.243e-06	1.341e-10	3.44	3.52	4.71
High	TLSSSTQASIEIDSLYEGIDFYTSITR		4.22213e-07	4.68401e-05	1	2	5	P11142	0	2997.46	n/a	n/a	High			0.0001132			5.655e-07			3.1
High	TLSSSTQASIEIDSLYEGIDFYTSITR	1xDeamidated [Q7]	0.00553619	0.000462988	1	2	2	P11142	0	2998.44	n/a	n/a	High			0.0004088			0.01234			1.16
High	TTPSYVAFTDTER		2.37878e-06	4.68401e-05	5	8	28	P17066; P54652; P11142; P0DMV9; P34931	0	1487.7	High	High	High	8.459e-05	9.804e-05	0.0001132	6.367e-07	2.778e-07	2.159e-05	3.29	3.12	4.38
High	TVTNAVVTVPAYFNDSQR		1.48473e-09	4.68401e-05	1	2	74	P11142	0	1982	High	High	High	8.459e-05	9.804e-05	0.0001132	9.529e-10	1.133e-10	1.548e-09	5.36	3.75	4.23
High	TVTNAVVTVPAYFNDSQR	1xDeamidated [N/Q]	9.1596e-11	4.68401e-05	1	2	66	P11142	0	1982.98	High	High	High	8.459e-05	9.804e-05	0.0001132	5.422e-12	9.971e-13	4.144e-09	5.32	5.1	4.76
High	TVTNAVVTVPAYFNDSQR	2xDeamidated [N14; N/Q]	5.77892e-10	4.68401e-05	1	2	20	P11142	0	1983.97	High	High	High	8.459e-05	9.804e-05	0.0001132	1.969e-10	3.477e-11	5.785e-10	4.87	4.64	5.42
High	TVTNAVVTVPAYFNDSQR	3xDeamidated [N4; N14; Q17]	4.63259e-06	4.68401e-05	1	2	2	P11142	0	1984.95	n/a	n/a	High			0.0001132			6.907e-06			2.62
High	VCNPIITK	1xCarbamidomethyl [C2]	0.00452139	0.000462988	1	1	3	P11142	0	944.523	High	High	High	0.0004205	0.0002892	0.0005035	0.003622	0.003584	0.01815	2.77	2.81	2.94
High	VEIIANDQGNR		3.55251e-06	4.68401e-05	6	9	62	P17066; P54652; P11142; P11021; P0DMV9; P34931	0	1228.63	High	High	High	8.459e-05	9.804e-05	0.0001132	1.595e-06	4.552e-07	0.0002186	2.97	3.73	3.05
High	VEIIANDQGNR	1xDeamidated [N/Q]	2.19932e-05	4.68401e-05	6	9	32	P17066; P54652; P11142; P11021; P0DMV9; P34931	0	1229.61	High	High	High	8.459e-05	9.804e-05	0.0001132	6.386e-06	4.316e-06	5.914e-05	3.2	3.54	3.45
High	VEIIANDQGNR	2xDeamidated [N6; N10]	0.00221751	0.000240184	6	9	4	P17066; P54652; P11142; P11021; P0DMV9; P34931	0	1230.6	n/a	High	High		0.00122	0.0002148		0.02554	0.00505		2.02	2.68
High	VEIIANDQGNRTTPSYVAFTDTER		1.5531e-07	4.68401e-05	5	8	2	P17066; P54652; P11142; P0DMV9; P34931	1	2697.31	n/a	n/a	High			0.0001132			1.992e-07			6.72
High	VEIIANDQGNRTTPSYVAFTDTER	1xDeamidated [N10]	7.20039e-05	4.68401e-05	5	8	2	P17066; P54652; P11142; P0DMV9; P34931	1	2698.3	n/a	High	n/a		9.804e-05			1.869e-05			3.46
High	VQVEYKGETK		0.000100676	4.68401e-05	2	3	10	P54652; P11142	1	1180.62	High	High	High	8.459e-05	9.804e-05	0.0001132	3.586e-05	2.991e-05	0.0004957	2.92	3.21	2.4
High	VQVEYKGETK	1xDeamidated [Q2]	1.13683e-05	4.68401e-05	2	3	3	P54652; P11142	1	1181.6	High	n/a	High	0.0001503		0.0001132	0.0005188		1.756e-05	3.05		3.22
High	VSSKNSLESYAFNMK	1xDeamidated [N5]	4.58055e-06	4.68401e-05	1	1	1	P11142	1	1705.81	n/a	n/a	High			0.0001132			6.816e-06			4.29
P10809	60 kDa heat shock protein, mitochondrial OS=Homo sapiens OX=9606 GN=HSPD1 PE=1 SV=2	1289.06	1083.95	72.69	63	62	34	416	370	19	42	42	15	573	61	5.87
Confidence	Sequence	Modifications	Qvality PEP	Qvality q-value	# Protein Groups	# Proteins	# PSMs	Master Protein Accessions	# Missed Cleavages	Theo. MH+ [Da]	Confidence (by Search Engine): A2 Sequest HT	Confidence (by Search Engine): B2 Sequest HT	Confidence (by Search Engine): C2 Sequest HT	Percolator q-Value (by Search Engine): A2 Sequest HT	Percolator q-Value (by Search Engine): B2 Sequest HT	Percolator q-Value (by Search Engine): C2 Sequest HT	Percolator PEP (by Search Engine): A2 Sequest HT	Percolator PEP (by Search Engine): B2 Sequest HT	Percolator PEP (by Search Engine): C2 Sequest HT	XCorr (by Search Engine): A2 Sequest HT	XCorr (by Search Engine): B2 Sequest HT	XCorr (by Search Engine): C2 Sequest HT
High	AAVEEGIVLGGGCALLR	1xCarbamidomethyl [C13]	1.37181e-09	4.68401e-05	1	1	5	P10809	0	1684.91	High	High	n/a	8.459e-05	9.804e-05		6.76e-11	3.402e-11		4.39	4.6
High	ALMLQGVDLLADAVAVTMGPK	1xOxidation [M]	4.50765e-12	4.68401e-05	1	2	6	P10809	0	2129.13	High	High	High	8.459e-05	9.804e-05	0.0001132	4.649e-12	2.441e-14	3.903e-10	4.76	5.05	5.21
High	ALMLQGVDLLADAVAVTMGPK	2xOxidation [M3; M18]	1.41936e-11	4.68401e-05	1	2	7	P10809	0	2145.13	High	High	n/a	8.459e-05	9.804e-05		1.161e-12	1.002e-13		3.69	5.33
High	ALMLQGVDLLADAVAVTMGPK	1xDeamidated [Q5]; 2xOxidation [M3; M18]	7.22175e-07	4.68401e-05	1	2	2	P10809	0	2146.11	High	High	n/a	0.0009697	9.804e-05		0.01063	6.394e-08		0.91	2.79
High	APGFGDNR		0.010857	0.000741322	1	1	1	P10809	0	833.39	n/a	High	n/a		0.0004131			0.008952			2.61
High	APGFGDNR	1xDeamidated [N7]	0.0211852	0.00139633	1	1	1	P10809	0	834.374	n/a	High	n/a		0.0008608			0.01717			1.88
High	CEFQDAYVLLSEK	1xCarbamidomethyl [C1]	6.23644e-09	4.68401e-05	1	1	4	P10809	0	1601.75	High	High	n/a	8.459e-05	9.804e-05		4.004e-10	8.483e-10		4.41	4.65
High	CEFQDAYVLLSEK	1xCarbamidomethyl [C1]; 1xDeamidated [Q4]	0.000781113	0.000184682	1	1	2	P10809	0	1602.74	High	High	n/a	0.0001503	0.0002252		0.0004348	0.001915		1.55	1.47
High	CEFQDAYVLLSEKK	1xCarbamidomethyl [C1]	1.00538e-09	4.68401e-05	1	1	3	P10809	1	1729.85	High	High	n/a	8.459e-05	9.804e-05		4.704e-11	5.727e-11		5.71	5.47
High	CIPALDSLTPANEDQK	1xCarbamidomethyl [C1]	5.85222e-05	4.68401e-05	1	1	1	P10809	0	1771.85	High	Low	n/a	8.459e-05	0.1722		1.883e-05	1		3.31	0.6
High	DDAMLLK		0.00696354	0.000522393	1	1	5	P10809	0	805.412	High	High	n/a	0.0005986	0.0009189		0.005024	0.01762		2.38	2.15
High	DDAMLLK	1xOxidation [M4]	0.0229471	0.00166882	1	1	6	P10809	0	821.407	High	High	n/a	0.001205	0.001099		0.01522	0.02476		2.76	2.71
High	DGKTLNDELEIIEGMK		0.00307554	0.000361093	1	1	1	P10809	1	1804.9	n/a	High	n/a		0.0002252			0.00229			2.8
High	DGKTLNDELEIIEGMK	1xDeamidated [N6]	0.0414079	0.00233017	1	1	1	P10809	1	1805.88	n/a	High	n/a		0.001397			0.03189			1.11
High	DPGMGAMGGMGGGMGGGMF		0.00894376	0.000628074	1	1	2	P10809	0	1674.62	High	High	n/a	0.0005986	0.0008608		0.006368	0.01717		2.41	0.83
High	DPGMGAMGGMGGGMGGGMF	1xOxidation [M]	9.15682e-05	4.68401e-05	1	1	5	P10809	0	1690.62	High	High	n/a	8.459e-05	0.0001648		3.201e-05	0.0001665		1.94	1.99
High	DPGMGAMGGMGGGMGGGMF	2xOxidation [M]	0.00818395	0.000628074	1	1	6	P10809	0	1706.61	High	High	n/a	0.001257	0.0004131		0.01576	0.006764		1.69	1.45
High	DRVTDALNATR		0.0059064	0.000462988	1	1	3	P10809	1	1231.64	High	High	n/a	0.000547	0.001631		0.0043	0.04106		1.5	3.53
High	EEKDPGMGAMGGMGGGMGGGMF		7.06314e-11	4.68401e-05	1	1	2	P10809	1	2060.8	High	High	n/a	8.459e-05	0.009067		2.07e-12	0.2574		4.76	1.05
High	EIGNIISDAMK		0.000725728	0.00011839	1	1	1	P10809	0	1190.61	n/a	High	n/a		0.0001648			0.000361			2.48
High	EIGNIISDAMK	1xOxidation [M10]	0.000499268	0.00011839	1	1	1	P10809	0	1206.6	High	n/a	n/a	8.459e-05			0.0002493			2.51
High	EIGNIISDAMKK		4.8902e-05	4.68401e-05	1	1	2	P10809	1	1318.7	High	High	n/a	8.459e-05	9.804e-05		4.403e-05	1.16e-05		3.8	3.89
High	GANPVEIR		0.0494276	0.00263823	1	2	4	P10809	0	855.468	High	High	n/a	0.001703	0.001573		0.03118	0.03775		2.15	2.3
High	GANPVEIR	1xDeamidated [N3]	0.0265675	0.00177299	1	2	1	P10809	0	856.452	High	n/a	n/a	0.001257			0.01737			2.2
High	GANPVEIRR		0.0844576	0.0040681	1	2	3	P10809	1	1011.57	High	High	n/a	0.003067	0.002211		0.06898	0.05914		2.32	1.99
High	GQKCEFQDAYVLLSEK	1xCarbamidomethyl [C4]	0.000138977	4.68401e-05	1	1	1	P10809	1	1914.93	High	n/a	n/a	8.459e-05			5.249e-05			4.46
High	GVMLAVDAVIAELKK	1xOxidation [M3]	3.95764e-10	4.68401e-05	1	1	4	P10809	1	1572.9	High	High	n/a	8.459e-05	9.804e-05		2.806e-10	6.091e-12		4.93	5.29
High	GYISPYFINTSK		8.42893e-06	4.68401e-05	1	1	8	P10809	0	1389.7	High	High	High	8.459e-05	9.804e-05	0.0001132	1.921e-06	6.591e-06	5.806e-05	3.36	3.3	3.34
High	GYISPYFINTSK	1xDeamidated [N9]	2.17467e-05	4.68401e-05	1	1	5	P10809	0	1390.69	High	High	n/a	8.459e-05	9.804e-05		1.694e-05	4.256e-06		3.42	3.66
High	GYISPYFINTSKGQK	1xDeamidated [Q14]	0.000366947	0.00011839	1	1	1	P10809	1	1703.86	n/a	High	n/a		0.0001648			0.0001477			3.12
High	KISSIQSIVPALEIANAHR		9.42369e-13	4.68401e-05	1	1	10	P10809	1	2047.17	High	High	n/a	8.459e-05	9.804e-05		2.491e-14	3.535e-15		6.79	6.55
High	KISSIQSIVPALEIANAHR	1xDeamidated [N16]	2.97436e-07	4.68401e-05	1	1	3	P10809	1	2048.15	High	High	n/a	8.459e-05	9.804e-05		3.767e-08	2.466e-05		6.09	4.07
High	LKVGLQVVAVK		1.55048e-05	4.68401e-05	1	1	2	P10809	1	1153.77	High	High	n/a	0.0009697	9.804e-05		0.01066	2.797e-06		1.82	2.54
High	IMQSSSEVGYDAMAGDFVNMVEK		1.06073e-08	4.68401e-05	1	1	16	P10809	0	2508.11	High	High	n/a	8.459e-05	9.804e-05		7.513e-10	2.013e-08		2.78	2.91
High	IMQSSSEVGYDAMAGDFVNMVEK	1xDeamidated [N/Q]	2.07717e-06	4.68401e-05	1	1	8	P10809	0	2509.09	High	High	n/a	8.459e-05	9.804e-05		3.689e-07	7.602e-07		1.91	2.41
High	IMQSSSEVGYDAMAGDFVNMVEK	1xOxidation [M]	2.78396e-14	4.68401e-05	1	1	54	P10809	0	2524.1	High	High	n/a	8.459e-05	9.804e-05		7.132e-16	6.305e-16		5.54	5.81
High	IMQSSSEVGYDAMAGDFVNMVEK	1xDeamidated [N/Q]; 1xOxidation [M]	6.06272e-09	4.68401e-05	1	1	24	P10809	0	2525.09	High	High	n/a	8.459e-05	9.804e-05		3.884e-10	1.149e-09		3.83	3.06
High	IMQSSSEVGYDAMAGDFVNMVEK	2xOxidation [M13; M]	1.05801e-11	4.68401e-05	1	1	42	P10809	0	2540.1	High	High	n/a	8.459e-05	9.804e-05		2.228e-13	1.786e-13		5.5	5.79
High	IMQSSSEVGYDAMAGDFVNMVEK	1xDeamidated [N/Q]; 2xOxidation [M13; M]	4.78194e-09	4.68401e-05	1	1	23	P10809	0	2541.08	High	High	n/a	8.459e-05	9.804e-05		2.935e-10	3.856e-09		3.82	3.1
High	IMQSSSEVGYDAMAGDFVNMVEK	3xOxidation [M2; M13; M20]	1.15831e-13	4.68401e-05	1	1	18	P10809	0	2556.09	High	High	n/a	8.459e-05	9.804e-05		7.662e-15	6.305e-16		6.45	6.01
High	IMQSSSEVGYDAMAGDFVNMVEK	1xDeamidated [N/Q]; 3xOxidation [M2; M13; M20]	2.13777e-10	4.68401e-05	1	1	9	P10809	0	2557.08	High	High	n/a	8.459e-05	9.804e-05		7.611e-12	6.973e-12		5.97	4.18
High	IPAMTIAK		0.0134993	0.000963588	1	1	2	P10809	0	844.496	High	High	n/a	0.0007785	0.0006679		0.009312	0.01438		2.31	2.28
High	IPAMTIAK	1xOxidation [M4]	0.00481306	0.000462988	1	1	5	P10809	0	860.491	High	High	High	0.0007785	0.0004131	0.0004088	0.009701	0.008757	0.01085	2.58	2.45	2
High	IQEIIEQLDVTTSEYEK		3.59517e-10	4.68401e-05	1	1	9	P10809	0	2038.02	High	High	High	8.459e-05	9.804e-05	0.0001132	1.404e-11	1.054e-10	1.006e-07	5.92	5.34	3.88
High	IQEIIEQLDVTTSEYEK	1xDeamidated [Q7]	7.10193e-09	4.68401e-05	1	1	3	P10809	0	2039.01	High	High	n/a	0.0007785	9.804e-05		0.00857	2.134e-10		1.95	3.84
High	IQEIIEQLDVTTSEYEKEK		1.43156e-12	4.68401e-05	1	1	56	P10809	1	2295.16	High	High	High	8.459e-05	9.804e-05	0.0001132	4.739e-14	5.916e-15	3.317e-08	7.44	6.7	6.07
High	IQEIIEQLDVTTSEYEKEK	1xDeamidated [Q]	4.94683e-09	4.68401e-05	1	1	19	P10809	1	2296.14	High	High	High	8.459e-05	9.804e-05	0.008477	2.948e-07	1.369e-10	0.2978	3.01	5.08	2.18
High	LSDGVAVLK		0.000423669	0.00011839	1	1	8	P10809	0	901.535	High	High	High	8.459e-05	0.0001648	0.0001132	0.0002478	0.0001781	0.0009308	3.01	3.04	2.87
High	ISSIQSIVPALEIANAHR		4.0488e-12	4.68401e-05	1	1	10	P10809	0	1919.07	High	High	High	8.459e-05	9.804e-05	0.0001132	7.232e-14	2.42e-14	1.351e-10	7.04	6.96	6.84
High	ISSIQSIVPALEIANAHR	1xDeamidated [N/Q]	5.31023e-12	4.68401e-05	1	1	4	P10809	0	1920.05	High	High	n/a	8.459e-05	9.804e-05		9.938e-14	4.292e-13		6.21	5.68
High	LVQDVANNTNEEAGDGTTTATVLAR		6.52626e-16	4.68401e-05	1	2	125	P10809	0	2560.25	High	High	n/a	8.459e-05	9.804e-05		6.305e-16	6.305e-16		8.78	6.26
High	LVQDVANNTNEEAGDGTTTATVLAR	1xDeamidated [N/Q]	7.92279e-16	4.68401e-05	1	2	84	P10809	0	2561.23	High	High	n/a	8.459e-05	9.804e-05		6.305e-16	6.305e-16		6.08	5.39
High	LVQDVANNTNEEAGDGTTTATVLAR	2xDeamidated [N8; N]	9.42369e-13	4.68401e-05	1	2	4	P10809	0	2562.22	High	High	n/a	8.459e-05	9.804e-05		1.3e-14	2.272e-14		5.42	4.94
High	NAGVEGSLIVEK		2.69357e-06	4.68401e-05	1	1	11	P10809	0	1215.66	High	High	High	8.459e-05	9.804e-05	0.0001132	5.026e-07	3.363e-07	3.659e-05	3.09	3.55	3.64
High	NAGVEGSLIVEK	1xDeamidated [N1]	7.31938e-06	4.68401e-05	1	1	3	P10809	0	1216.64	High	High	n/a	8.459e-05	0.0002252		1.628e-06	0.002956		3.78	2.41
High	QSKPVTTPEEIAQVATISANGDK		1.33359e-09	4.68401e-05	1	1	2	P10809	0	2384.23	High	High	n/a	8.459e-05	9.804e-05		6.547e-11	1.557e-10		6.04	5.73
High	QSKPVTTPEEIAQVATISANGDK	1xDeamidated [N20]	7.8193e-11	4.68401e-05	1	1	2	P10809	0	2385.21	High	High	n/a	8.459e-05	9.804e-05		2.343e-12	3.173e-09		6.76	5.81
High	QSKPVTTPEEIAQVATISANGDKEIGNIISDAMK	1xDeamidated [N20]	4.13162e-05	4.68401e-05	1	1	2	P10809	1	3556.81	High	High	n/a	8.459e-05	9.804e-05		1.248e-05	3.613e-05		3.74	2.68
High	QSKPVTTPEEIAQVATISANGDKEIGNIISDAMK	2xDeamidated [Q1; N27]	0.000167721	4.68401e-05	1	1	1	P10809	1	3557.79	n/a	Medium	High		0.01637	0.0001132		0.4153	0.0002992		1.62	3.6
High	QSKPVTTPEEIAQVATISANGDKEIGNIISDAMK	3xDeamidated [Q1; N20; N27]	1.31648e-05	4.68401e-05	1	1	1	P10809	1	3558.77	n/a	n/a	High			0.0001132			2.049e-05			2.93
High	QSKPVTTPEEIAQVATISANGDKEIGNIISDAMK	1xDeamidated [N20]; 1xOxidation [M33]	1.66265e-11	4.68401e-05	1	1	2	P10809	1	3572.8	High	High	n/a	8.459e-05	9.804e-05		3.797e-13	2.962e-13		7.78	6.59
High	QSKPVTTPEEIAQVATISANGDKEIGNIISDAMK	2xDeamidated [N20; N27]; 1xOxidation [M33]	0.00651668	0.000462988	1	1	1	P10809	1	3573.78	High	n/a	n/a	0.000547			0.004738			1.85
High	QSKPVTTPEEIAQVATISANGDKEIGNIISDAMKK	1xDeamidated [N]	8.34353e-10	4.68401e-05	1	1	3	P10809	2	3684.9	High	High	n/a	8.459e-05	9.804e-05		3.789e-11	1.995e-07		9.02	7.53
High	QSKPVTTPEEIAQVATISANGDKEIGNIISDAMKK	1xOxidation [M33]	0.000333251	0.00011839	1	1	1	P10809	2	3699.91	n/a	High	n/a		0.0001648			0.0001302			5.87
High	QSKPVTTPEEIAQVATISANGDKEIGNIISDAMKK	1xDeamidated [N]; 1xOxidation [M33]	2.46169e-08	4.68401e-05	1	1	5	P10809	2	3700.89	High	High	n/a	8.459e-05	9.804e-05		2.013e-09	1.322e-08		7.32	7.83
High	QSKPVTTPEEIAQVATISANGDKEIGNIISDAMKK	2xDeamidated [N20; N27]; 1xOxidation [M33]	2.32645e-08	4.68401e-05	1	1	2	P10809	2	3701.88	High	High	n/a	8.459e-05	9.804e-05		1.04e-06	9.25e-10		5.6	5.56
High	RIQEIIEQLDVTTSEYEK		7.88378e-08	4.68401e-05	1	1	1	P10809	1	2194.12	High	n/a	n/a	8.459e-05			7.899e-09			6.1
High	RIQEIIEQLDVTTSEYEKEK		7.82064e-13	4.68401e-05	1	1	2	P10809	2	2451.26	High	High	n/a	8.459e-05	9.804e-05		1.044e-14	3.921e-14		6.37	5.78
High	TLKIPAMTIAK		0.000569689	0.00011839	1	1	2	P10809	1	1186.72	High	High	n/a	8.459e-05	0.0002252		0.0002945	0.00134		2.61	2.08
High	TLKIPAMTIAK	1xOxidation [M7]	0.000226856	4.68401e-05	1	1	9	P10809	1	1202.72	High	High	n/a	8.459e-05	9.804e-05		9.45e-05	0.0001201		4.15	3.23
High	TLNDELEIIEGMK		3.41632e-08	4.68401e-05	1	1	13	P10809	0	1504.76	High	High	High	8.459e-05	9.804e-05	0.0001132	2.968e-09	4.995e-09	7.966e-06	4.21	4.26	4.07
High	TLNDELEIIEGMK	1xDeamidated [N3]	1.8609e-07	4.68401e-05	1	1	6	P10809	0	1505.74	High	High	n/a	8.459e-05	9.804e-05		2.168e-08	2.784e-07		3.64	2.85
High	TLNDELEIIEGMK	1xOxidation [M12]	2.74067e-08	4.68401e-05	1	1	22	P10809	0	1520.75	High	High	High	8.459e-05	9.804e-05	0.0004088	2.285e-09	3.025e-09	0.01242	4.51	4.52	2.69
High	TLNDELEIIEGMK	1xDeamidated [N3]; 1xOxidation [M12]	3.07693e-07	4.68401e-05	1	1	7	P10809	0	1521.74	High	High	n/a	8.459e-05	9.804e-05		3.917e-08	1.31e-06		3.67	3.12
High	TLNDELEIIEGMKFDR		5.41489e-09	4.68401e-05	1	1	2	P10809	1	1922.95	High	High	n/a	8.459e-05	9.804e-05		3.395e-10	4.629e-09		4.7	4.03
High	TLNDELEIIEGMKFDR	1xOxidation [M12]	9.71863e-10	4.68401e-05	1	1	6	P10809	1	1938.95	High	High	n/a	8.459e-05	9.804e-05		1.612e-10	1.845e-11		5.21	4.51
High	TLNDELEIIEGMKFDR	1xDeamidated [N3]; 1xOxidation [M12]	5.55384e-08	4.68401e-05	1	1	3	P10809	1	1939.93	High	High	n/a	8.459e-05	9.804e-05		5.239e-09	4.261e-08		3.94	3.72
High	TVIIEQSWGSPK		2.14879e-06	4.68401e-05	1	2	8	P10809	0	1344.72	High	High	High	8.459e-05	9.804e-05	0.0001132	3.847e-07	1.907e-06	4.09e-05	3.67	4	3.85
High	TVIIEQSWGSPK	1xDeamidated [Q6]	2.02101e-05	4.68401e-05	1	2	2	P10809	0	1345.7	High	High	n/a	8.459e-05	9.804e-05		5.359e-06	3.107e-05		3.8	3.41
High	VGEVIVTK		0.000745046	0.000184682	1	1	3	P10809	0	844.514	High	High	High	0.0001503	0.0002252	0.0001132	0.001267	0.002449	0.001537	2.96	2.94	2.97
High	VGEVIVTKDDAMLLK		1.48473e-09	4.68401e-05	1	1	5	P10809	1	1630.91	High	High	High	8.459e-05	9.804e-05	0.0001132	7.642e-10	3.11e-11	1.028e-08	4.56	4.98	5.4
High	VGEVIVTKDDAMLLK	1xOxidation [M12]	3.25641e-09	4.68401e-05	1	1	12	P10809	1	1646.9	High	High	n/a	8.459e-05	9.804e-05		1.876e-10	1.845e-09		3.97	3.92
High	VGGTSDVEVNEK		4.29431e-07	4.68401e-05	1	1	8	P10809	0	1233.6	High	High	High	8.459e-05	9.804e-05	0.0001132	1.579e-06	3.364e-08	1.73e-06	4.76	4.28	3.87
High	VGGTSDVEVNEK	1xDeamidated [N10]	4.29431e-07	4.68401e-05	1	1	1	P10809	0	1234.58	High	n/a	n/a	8.459e-05			5.778e-08			4.74
High	VGGTSDVEVNEKK		2.31966e-07	4.68401e-05	1	1	8	P10809	1	1361.69	High	High	n/a	8.459e-05	9.804e-05		2.816e-08	1.373e-06		4.55	4.64
High	VGGTSDVEVNEKK	1xDeamidated [N10]	1.15425e-06	4.68401e-05	1	1	4	P10809	1	1362.67	High	High	n/a	8.459e-05	9.804e-05		5.985e-07	1.132e-07		4.66	3.26
High	VGGTSDVEVNEKKDR		0.000363049	0.00011839	1	1	2	P10809	2	1632.82	High	High	n/a	0.0002171	0.0001648		0.002345	0.0001449		3.71	4.45
High	VGGTSDVEVNEKKDR	1xDeamidated [N10]	0.00105434	0.000184682	1	1	2	P10809	2	1633.8	High	High	n/a	0.0001503	0.0002892		0.0006282	0.003763		4.78	3.05
High	VGLQVVAVK		6.69487e-05	4.68401e-05	1	1	3	P10809	0	912.588	High	High	High	8.459e-05	0.0001648	0.0001132	9.63e-05	0.0002478	0.0001128	3.83	3.92	3.77
High	VTDALNATR		0.00150723	0.000240184	1	1	2	P10809	0	960.511	High	High	n/a	0.0001503	0.0002252		0.0009676	0.002337		2.36	3.23
High	VTDALNATR	1xDeamidated [N6]	0.000461181	0.00011839	1	1	4	P10809	0	961.495	High	High	n/a	8.459e-05	0.0001648		0.0002258	0.0005447		2.89	2.99
P0DMV9	Heat shock 70 kDa protein 1B OS=Homo sapiens OX=9606 GN=HSPA1B PE=1 SV=1	695.04	746.02	1848.95	61	63	73	272	294	628	37	40	45	641	70	5.66
Confidence	Sequence	Modifications	Qvality PEP	Qvality q-value	# Protein Groups	# Proteins	# PSMs	Master Protein Accessions	# Missed Cleavages	Theo. MH+ [Da]	Confidence (by Search Engine): A2 Sequest HT	Confidence (by Search Engine): B2 Sequest HT	Confidence (by Search Engine): C2 Sequest HT	Percolator q-Value (by Search Engine): A2 Sequest HT	Percolator q-Value (by Search Engine): B2 Sequest HT	Percolator q-Value (by Search Engine): C2 Sequest HT	Percolator PEP (by Search Engine): A2 Sequest HT	Percolator PEP (by Search Engine): B2 Sequest HT	Percolator PEP (by Search Engine): C2 Sequest HT	XCorr (by Search Engine): A2 Sequest HT	XCorr (by Search Engine): B2 Sequest HT	XCorr (by Search Engine): C2 Sequest HT
High	AFYPEEISSMVLTK		3.42629e-09	4.68401e-05	2	2	25	P0DMV9; P34931	0	1614.81	High	High	High	8.459e-05	9.804e-05	0.0001132	2.117e-09	8.667e-11	4.648e-08	5.01	5.22	4.87
High	AFYPEEISSMVLTK	1xOxidation [M10]	1.54014e-08	4.68401e-05	2	2	30	P0DMV9; P34931	0	1630.8	High	High	High	8.459e-05	9.804e-05	0.0001132	2.357e-09	5.537e-10	5.693e-08	5.34	3.47	4.8
High	AMTKDNNLLGR		3.05e-06	4.68401e-05	3	4	3	P17066; P0DMV9; P34931	1	1232.64	High	High	High	8.459e-05	9.804e-05	0.0001132	2.341e-05	1.123e-05	4.456e-06	4.74	4.19	5
High	AMTKDNNLLGR	1xDeamidated [N6]	2.14879e-06	4.68401e-05	3	4	5	P17066; P0DMV9; P34931	1	1233.63	High	High	High	8.459e-05	9.804e-05	0.0001132	2.728e-05	7.114e-06	3.098e-06	4.12	4.34	4.56
High	AMTKDNNLLGR	1xOxidation [M2]	2.53129e-06	4.68401e-05	3	4	10	P17066; P0DMV9; P34931	1	1248.64	High	n/a	High	8.459e-05		0.0001132	0.0002319		3.671e-06	2.73		4.86
High	AMTKDNNLLGR	1xDeamidated [N]; 1xOxidation [M2]	5.34979e-05	4.68401e-05	3	4	3	P17066; P0DMV9; P34931	1	1249.62	High	High	High	8.459e-05	9.804e-05	0.0001132	0.00028	4.167e-05	8.932e-05	4.4	4.53	3.74
High	AQIHDLVLVGGSTR		3.33998e-08	4.68401e-05	1	2	94	P0DMV9	0	1465.81	High	High	High	8.459e-05	9.804e-05	0.0001132	5.025e-09	1.063e-08	3.999e-08	4.3	3.55	4.11
High	AQIHDLVLVGGSTR	1xDeamidated [Q2]	5.32278e-07	4.68401e-05	1	2	1	P0DMV9	0	1466.8	n/a	n/a	High			0.0001132			7.193e-07			3.81
High	ARFEELCSDLFR	1xCarbamidomethyl [C7]	2.67875e-05	4.68401e-05	2	4	4	P17066; P0DMV9	1	1542.74	High	High	High	0.0001503	0.0002252	0.0001132	0.0007804	0.001493	4.302e-05	3.21	3.25	4.33
High	ATAGDTHLGGEDFDNR		1.62995e-10	4.68401e-05	3	5	17	P17066; P0DMV9; P34931	0	1675.73	High	High	High	8.459e-05	9.804e-05	0.0001132	7.563e-11	2.92e-10	1.55e-10	4.98	4.99	4.32
High	ATAGDTHLGGEDFDNR	1xDeamidated [N15]	3.86661e-06	4.68401e-05	3	5	1	P17066; P0DMV9; P34931	0	1676.71	n/a	n/a	High			0.0001132			5.694e-06			4.02
High	CQEVISWLDANTLAEKDEFEHK	1xCarbamidomethyl [C1]; 1xDeamidated [Q2]	0.0170712	0.00129259	1	2	1	P0DMV9	1	2663.23	n/a	n/a	High			0.0009863			0.03158			2.03
High	DAGVIAGLNVLR		8.5811e-08	4.68401e-05	2	3	84	P0DMV9; P34931	0	1197.69	High	High	High	8.459e-05	9.804e-05	0.0001132	1.112e-07	6.026e-09	1.07e-07	4.04	3.68	4.33
High	DAGVIAGLNVLR	1xDeamidated [N9]	9.25992e-07	4.68401e-05	2	3	8	P0DMV9; P34931	0	1198.68	High	High	High	8.459e-05	9.804e-05	0.0001132	1.955e-07	8.202e-07	1.287e-06	3.85	3.93	4.3
High	DNNLLGR		0.0263725	0.00177299	3	4	5	P17066; P0DMV9; P34931	0	801.421	High	High	High	0.001872	0.000979	0.002719	0.03491	0.02113	0.1115	1.91	2.14	2.26
High	DNNLLGR	1xDeamidated [N]	0.0115622	0.000854738	3	4	7	P17066; P0DMV9; P34931	0	802.405	High	High	High	0.0007217	0.002674	0.0009863	0.008097	0.07559	0.03204	1.87	2.12	2.45
High	DNNLLGR	2xDeamidated [N2; N3]	0.24485	0.00816655	3	4	1	P17066; P0DMV9; P34931	0	803.389	High	n/a	n/a	0.004686			0.1473			1.49
High	EIAEAYLGYPVTNAVITVPAYFNDSQR		2.28735e-08	4.68401e-05	1	1	3	P0DMV9	0	3001.49	n/a	n/a	High			0.0001132			2.688e-08			4.92
High	EIAEAYLGYPVTNAVITVPAYFNDSQR	1xDeamidated [N/Q]	6.04508e-08	4.68401e-05	1	1	4	P0DMV9	0	3002.48	n/a	n/a	High			0.0001132			7.43e-08			5.42
High	ELEQVCNPIISGLYQGAGGPGPGGFGAQGPK	1xCarbamidomethyl [C6]	3.15156e-19	4.68401e-05	1	2	7	P0DMV9	0	3055.49	High	High	High	8.459e-05	9.804e-05	0.0001132	6.305e-16	6.305e-16	9.967e-16	7.62	8.55	10.66
High	ELEQVCNPIISGLYQGAGGPGPGGFGAQGPK	1xCarbamidomethyl [C6]; 1xDeamidated [N/Q]	1.56757e-16	4.68401e-05	1	2	8	P0DMV9	0	3056.48	n/a	High	High		0.0001648	0.0001132		0.0003258	4.63e-16		1.82	8.6
High	ELEQVCNPIISGLYQGAGGPGPGGFGAQGPK	1xCarbamidomethyl [C6]; 2xDeamidated [N/Q]	0.000252988	4.68401e-05	1	2	4	P0DMV9	0	3057.46	High	High	High	0.001872	9.804e-05	0.002273	0.03593	9.118e-05	0.08824	1.94	2.04	1.4
High	FELSGIPPAPR		2.07879e-05	4.68401e-05	2	3	6	P17066; P0DMV9	0	1183.65	High	High	High	8.459e-05	9.804e-05	0.0001132	3.841e-05	6.157e-05	3.314e-05	3.2	2.94	2.91
High	FGDPVVQSDMK		2.31253e-06	4.68401e-05	1	2	6	P0DMV9	0	1222.58	High	High	High	8.459e-05	9.804e-05	0.0001132	7.497e-07	2.67e-07	7.175e-06	3.73	3.56	2.82
High	FGDPVVQSDMK	1xDeamidated [Q7]	1.03867e-05	4.68401e-05	1	2	4	P0DMV9	0	1223.56	High	High	High	8.459e-05	9.804e-05	0.0001132	2.455e-06	1.794e-06	1.917e-05	3.82	3.85	3.77
High	FGDPVVQSDMK	1xOxidation [M10]	5.26297e-07	4.68401e-05	1	2	18	P0DMV9	0	1238.57	High	High	High	8.459e-05	9.804e-05	0.0001132	8.1e-07	4.327e-08	8.367e-07	3.93	4.05	4.04
High	FGDPVVQSDMK	1xDeamidated [Q7]; 1xOxidation [M10]	1.04455e-05	4.68401e-05	1	2	1	P0DMV9	0	1239.56	n/a	n/a	High			0.0001132			1.612e-05			3.52
High	FGDPVVQSDMKHWPFQVINDGDKPK		2.01998e-08	4.68401e-05	1	1	1	P0DMV9	1	2884.41	n/a	n/a	High			0.0001132			2.373e-08			4.28
High	FGDPVVQSDMKHWPFQVINDGDKPK	1xOxidation [M10]	1.79397e-08	4.68401e-05	1	1	5	P0DMV9	1	2900.4	High	High	High	8.459e-05	9.804e-05	0.0001132	1.508e-07	3.983e-09	2.095e-08	5.36	5.11	6.76
High	FGDPVVQSDMKHWPFQVINDGDKPK	2xDeamidated [Q7; N19]; 1xOxidation [M10]	0.000180178	4.68401e-05	1	1	1	P0DMV9	1	2902.37	n/a	n/a	High			0.0001132			0.0003214			3.51
High	GGSGSGPTIEEVD		3.63035e-05	4.68401e-05	1	2	3	P0DMV9	0	1204.53	High	High	High	8.459e-05	9.804e-05	0.0002148	2.007e-05	7.997e-06	0.003372	3.73	3.84	3.42
High	HWPFQVINDGDKPK		8.41672e-13	4.68401e-05	1	1	34	P0DMV9	0	1680.85	High	High	High	8.459e-05	9.804e-05	0.0001132	3.668e-14	1.291e-14	6.353e-13	7.1	6.8	7.04
High	HWPFQVINDGDKPK	1xDeamidated [N/Q]	3.70897e-11	4.68401e-05	1	1	16	P0DMV9	0	1681.83	High	High	High	8.459e-05	9.804e-05	0.0001132	1.321e-09	4.567e-12	3.305e-11	5.34	5.42	6.59
High	KFGDPVVQSDMK		5.21916e-08	4.68401e-05	1	2	7	P0DMV9	1	1350.67	High	High	High	8.459e-05	9.804e-05	0.0001132	4.878e-09	1.758e-08	6.609e-07	4.04	4.28	4.14
High	KFGDPVVQSDMK	1xOxidation [M11]	4.97385e-07	4.68401e-05	1	2	16	P0DMV9	1	1366.67	High	High	High	8.459e-05	9.804e-05	0.0001132	1.781e-07	1.22e-06	6.69e-07	3.65	3.68	3.53
High	KFGDPVVQSDMK	1xDeamidated [Q8]; 1xOxidation [M11]	0.00201598	0.000240184	1	2	1	P0DMV9	1	1367.65	n/a	n/a	High			0.0002148			0.004584			3.29
High	KFGDPVVQSDMKHWPFQVINDGDKPK	1xOxidation [M11]	5.38531e-11	4.68401e-05	1	1	3	P0DMV9	2	3028.5	High	High	High	8.459e-05	9.804e-05	0.0001132	0.0002512	1.028e-09	4.873e-11	2.49	4.9	8.88
High	LDKAQIHDLVLVGGSTR		1.2498e-10	4.68401e-05	1	2	10	P0DMV9	1	1822.02	High	High	High	8.459e-05	9.804e-05	0.0001132	4.047e-12	1.702e-11	1.528e-10	7.56	7.18	7.67
High	LDKAQIHDLVLVGGSTR	1xDeamidated [Q5]	2.17432e-10	4.68401e-05	1	2	5	P0DMV9	1	1823	High	High	High	8.459e-05	9.804e-05	0.0001132	2.768e-08	1.186e-05	2.093e-10	4.91	4.56	6.56
High	LIGDAAKNQVALNPQNTVFDAK		5.10253e-08	4.68401e-05	1	2	2	P0DMV9	1	2327.24	High	High	n/a	8.459e-05	9.804e-05		1.688e-07	2.434e-09		3.49	4.08
High	LIGDAAKNQVALNPQNTVFDAK	1xDeamidated [N/Q]	5.04607e-10	4.68401e-05	1	2	6	P0DMV9	1	2328.22	High	High	High	8.459e-05	9.804e-05	0.0001132	1.988e-06	1.72e-09	5.033e-10	4.3	4.02	6.38
High	IINEPTAAAIAYGLDR		2.36016e-11	4.68401e-05	2	3	100	P17066; P0DMV9	0	1687.9	High	High	High	8.459e-05	9.804e-05	0.0001132	2.695e-12	1.676e-12	2.055e-11	4.22	6.08	5.76
High	IINEPTAAAIAYGLDR	1xDeamidated [N3]	8.39081e-10	4.68401e-05	2	3	11	P17066; P0DMV9	0	1688.89	High	High	High	8.459e-05	9.804e-05	0.0001132	1.403e-09	9.804e-10	8.563e-10	4	4.89	4.73
High	LLQDFFNGR		0.000105853	4.68401e-05	1	2	40	P0DMV9	0	1109.57	High	High	High	8.459e-05	0.0001648	0.0001132	0.0001817	0.0002697	0.0001828	2.68	1.73	1.86
High	LLQDFFNGR	1xDeamidated [N/Q]	2.04393e-05	4.68401e-05	1	2	106	P0DMV9	0	1110.56	High	High	High	8.459e-05	9.804e-05	0.0001132	6.138e-05	1.211e-05	3.257e-05	1.77	1.63	2.23
High	LLQDFFNGR	2xDeamidated [Q3; N7]	3.50985e-05	4.68401e-05	1	2	7	P0DMV9	0	1111.54	High	High	High	8.459e-05	9.804e-05	0.0001132	1.026e-05	1.085e-05	7.068e-05	2.43	2.07	2.72
High	LLQDFFNGRDLNK		8.86825e-06	4.68401e-05	1	2	3	P0DMV9	1	1579.82	High	High	High	8.459e-05	9.804e-05	0.0001132	2.04e-06	3.628e-06	0.0001455	3.11	3.63	3.87
High	LLQDFFNGRDLNK	1xDeamidated [N7]	7.32545e-08	4.68401e-05	1	2	11	P0DMV9	1	1580.81	High	High	High	8.459e-05	9.804e-05	0.0001132	3.325e-08	3.789e-09	1.401e-06	4.28	4.28	4.58
High	LLQDFFNGRDLNK	2xDeamidated [N12; N/Q]	3.67142e-05	4.68401e-05	1	2	4	P0DMV9	1	1581.79	High	High	High	8.459e-05	9.804e-05	0.0001132	9.357e-05	8.147e-06	0.0001424	2.81	3.22	3.52
High	LSKEEIER		0.0521776	0.00284238	2	3	1	P0DMV9; P34931	1	1003.54	n/a	High	n/a		0.001573			0.03902			2.59
High	ITITNDK	1xDeamidated [N5]	0.00594497	0.000462988	5	6	5	P17066; P54652; P11142; P0DMV9; P34931	0	805.43	High	High	High	0.001595	0.003424	0.0004088	0.02668	0.1059	0.01314	2.12	2.18	2.52
High	ITITNDKGR	1xDeamidated [N5]	0.000145273	4.68401e-05	5	6	4	P17066; P54652; P11142; P0DMV9; P34931	1	1018.55	High	High	High	0.0001503	0.0005429	0.0001132	0.0005	0.01016	0.0002558	2.78	2.34	2.49
High	LVNHFVEEFK		1.16936e-05	4.68401e-05	1	2	22	P0DMV9	0	1261.66	High	High	High	8.459e-05	9.804e-05	0.0001132	2.823e-06	1.99e-05	7.013e-05	3.64	3.94	3.92
High	LVNHFVEEFK	1xDeamidated [N3]	5.95151e-05	4.68401e-05	1	2	7	P0DMV9	0	1262.64	High	High	High	8.459e-05	9.804e-05	0.0001132	1.919e-05	2.109e-05	0.0001334	3.8	3.45	4.02
High	LVNHFVEEFKR		6.2844e-06	4.68401e-05	1	2	3	P0DMV9	1	1417.76	High	High	n/a	8.459e-05	9.804e-05		4.475e-06	9.203e-07		4.8	4.74
High	LVNHFVEEFKR	1xDeamidated [N3]	0.000223167	4.68401e-05	1	2	1	P0DMV9	1	1418.74	High	n/a	n/a	8.459e-05			9.256e-05			2.1
High	MKEIAEAYLGYPVTNAVITVPAYFNDSQR		3.36006e-12	4.68401e-05	1	1	12	P0DMV9	1	3260.63	High	n/a	High	0.0007785		0.0001132	0.009229		2.695e-12	1.29		6.29
High	MKEIAEAYLGYPVTNAVITVPAYFNDSQR	1xDeamidated [N]	8.15988e-14	4.68401e-05	1	1	12	P0DMV9	1	3261.61	Medium	n/a	High	0.03781		0.0001132	0.8033		5.549e-14	0.56		6.87
High	MKEIAEAYLGYPVTNAVITVPAYFNDSQR	2xDeamidated [N15; N25]	4.15199e-09	4.68401e-05	1	1	1	P0DMV9	1	3262.6	n/a	n/a	High			0.0001132			4.54e-09			6.25
High	MKEIAEAYLGYPVTNAVITVPAYFNDSQR	1xOxidation [M1]	7.79925e-14	4.68401e-05	1	1	7	P0DMV9	1	3276.62	High	High	High	0.000547	9.804e-05	0.0001132	0.003827	2.997e-05	5.277e-14	2.29	2.39	7.9
High	MKEIAEAYLGYPVTNAVITVPAYFNDSQR	1xDeamidated [N]; 1xOxidation [M1]	1.51213e-15	4.68401e-05	1	1	8	P0DMV9	1	3277.61	High	High	High	0.0007785	9.804e-05	0.0001132	0.008454	9.348e-06	1.472e-15	1.26	2.18	8.1
High	MKEIAEAYLGYPVTNAVITVPAYFNDSQR	2xDeamidated [N15; N25]; 1xOxidation [M1]	6.01207e-10	4.68401e-05	1	1	2	P0DMV9	1	3278.59	n/a	n/a	High			0.0001132			6.034e-10			5.81
High	MVQEAEK	1xOxidation [M1]	0.006023	0.000462988	2	3	1	P11142; P0DMV9	0	850.397	n/a	n/a	High			0.0004088			0.0133			2.08
High	MVQEAEKYK		0.000380909	0.00011839	2	3	1	P11142; P0DMV9	1	1125.56	n/a	n/a	High			0.0001132			0.0007285			3.06
High	MVQEAEKYKAEDEVQR		3.93465e-08	4.68401e-05	1	2	6	P0DMV9	2	1952.94	High	High	High	8.459e-05	9.804e-05	0.0001132	3.495e-09	3.747e-08	4.212e-07	4.9	3.14	3.62
High	MVQEAEKYKAEDEVQR	1xDeamidated [Q3]	2.47473e-06	4.68401e-05	1	2	6	P0DMV9	2	1953.92	High	High	High	8.459e-05	9.804e-05	0.0001132	7.619e-07	1.004e-06	3.573e-06	3.87	3.9	3.14
High	MVQEAEKYKAEDEVQR	1xOxidation [M1]	7.9516e-09	4.68401e-05	1	2	4	P0DMV9	2	1968.93	n/a	n/a	High			0.0001132			8.927e-09			5.04
High	MVQEAEKYKAEDEVQR	1xDeamidated [Q3]; 1xOxidation [M1]	1.15475e-10	4.68401e-05	1	2	3	P0DMV9	2	1969.92	n/a	n/a	High			0.0001132			1.076e-10			3.72
High	NALESYAFNMK		7.36082e-06	4.68401e-05	2	3	8	P0DMV9; P34931	0	1287.6	High	High	High	8.459e-05	9.804e-05	0.0001132	1.638e-06	1.457e-05	1.3e-05	3.96	3.9	3.82
High	NALESYAFNMK	1xDeamidated [N]	1.08664e-05	4.68401e-05	2	3	14	P0DMV9; P34931	0	1288.59	High	High	High	8.459e-05	9.804e-05	0.0001132	2.757e-06	2.556e-06	1.68e-05	3.88	3.76	3.83
High	NALESYAFNMK	1xOxidation [M10]	3.65427e-06	4.68401e-05	2	3	12	P0DMV9; P34931	0	1303.6	High	High	High	8.459e-05	9.804e-05	0.0001132	4.574e-06	2.63e-06	5.389e-06	3.72	3.77	3.78
High	NALESYAFNMK	1xDeamidated [N]; 1xOxidation [M10]	4.3782e-06	4.68401e-05	2	3	9	P0DMV9; P34931	0	1304.58	High	High	High	8.459e-05	9.804e-05	0.0001132	8.63e-06	3.745e-06	6.491e-06	3.75	3.72	4.18
High	NQVALNPQNTVFDAK		1.10977e-08	4.68401e-05	1	2	14	P0DMV9	0	1658.85	High	High	High	8.459e-05	9.804e-05	0.0001132	7.914e-10	7.146e-10	1.704e-06	5.08	5.42	5.23
High	NQVALNPQNTVFDAK	1xDeamidated [N/Q]	1.36782e-08	4.68401e-05	1	2	28	P0DMV9	0	1659.83	High	High	High	8.459e-05	9.804e-05	0.0001132	1.91e-08	4.792e-10	2.216e-07	5.02	5.07	4.91
High	NQVALNPQNTVFDAK	2xDeamidated [N/Q]	4.64779e-07	4.68401e-05	1	2	5	P0DMV9	0	1660.82	High	High	n/a	8.459e-05	9.804e-05		2.49e-07	3.71e-08		4.13	4.03
High	NQVALNPQNTVFDAK	3xDeamidated [N9; N/Q]	0.019426	0.00134631	1	2	6	P0DMV9	0	1661.8	High	High	High	0.001082	0.005547	0.006418	0.01306	0.1741	0.2571	1.61	1.12	1.56
High	NQVALNPQNTVFDAKR		8.15708e-10	4.68401e-05	1	2	7	P0DMV9	1	1814.95	High	High	High	8.459e-05	9.804e-05	0.0001132	5.982e-09	1.479e-11	3.225e-09	4.84	5.59	4.55
High	NQVALNPQNTVFDAKR	1xDeamidated [N/Q]	1.26033e-09	4.68401e-05	1	2	12	P0DMV9	1	1815.93	High	High	High	8.459e-05	9.804e-05	0.0001132	3.72e-10	2.707e-10	1.31e-09	5.76	5.56	5.85
High	NVLIFDLGGGTFDVSILTIDDGIFEVK		4.01428e-11	4.68401e-05	1	2	8	P0DMV9	0	2897.52	n/a	n/a	High			0.0001132			3.578e-11			6.73
High	NVLIFDLGGGTFDVSILTIDDGIFEVK	1xDeamidated [N1]	0.000969007	0.000184682	1	2	3	P0DMV9	0	2898.5	n/a	n/a	High			0.0001132			0.002063			1.27
High	QATKDAGVIAGLNVLR		0.000674232	0.00011839	2	3	1	P0DMV9; P34931	1	1625.93	n/a	n/a	High			0.0001132			0.001371			3.67
High	QATKDAGVIAGLNVLR	1xDeamidated [Q1]	6.82652e-09	4.68401e-05	2	3	2	P0DMV9; P34931	1	1626.92	n/a	High	High		9.804e-05	0.0001132		3.448e-06	7.646e-09		3.53	5.49
High	QTQIFTTYSDNQPGVLIQVYEGER		7.10438e-13	4.68401e-05	2	3	5	P0DMV9; P34931	0	2786.36	High	n/a	High	0.0002171		0.0001132	0.001677		5.32e-13	1.77		6.18
High	QTQIFTTYSDNQPGVLIQVYEGER	1xDeamidated [N/Q]	2.36663e-10	4.68401e-05	2	3	8	P0DMV9; P34931	0	2787.35	n/a	High	High		0.009569	0.0001132		0.2753	2.275e-10		1.01	4.77
High	SAVEDEGLK		0.000190366	4.68401e-05	1	2	5	P0DMV9	0	947.468	High	High	High	8.459e-05	0.0002252	0.0001132	0.0002461	0.0009652	0.0003417	2.57	2.97	2.85
High	SINPDEAVAYGAAVQAAILMGDK		2.71872e-13	4.68401e-05	2	3	47	P0DMV9; P34931	0	2304.15	High	High	High	8.459e-05	9.804e-05	0.0001132	6.238e-05	2.974e-05	1.951e-13	1.71	2.28	6.66
High	SINPDEAVAYGAAVQAAILMGDK	1xDeamidated [N/Q]	3.02631e-11	4.68401e-05	2	3	8	P0DMV9; P34931	0	2305.14	Medium	Low	High	0.03932	0.09707	0.0001132	0.8112	0.9901	2.659e-11	0.65	0.57	5.43
High	SINPDEAVAYGAAVQAAILMGDK	1xOxidation [M20]	3.34113e-12	4.68401e-05	2	3	29	P0DMV9; P34931	0	2320.15	High	High	High	8.459e-05	9.804e-05	0.0001132	9.1e-12	1.548e-12	2.67e-12	4.67	5.29	6.68
High	SINPDEAVAYGAAVQAAILMGDK	1xDeamidated [N/Q]; 1xOxidation [M20]	6.65571e-10	4.68401e-05	2	3	6	P0DMV9; P34931	0	2321.13	n/a	n/a	High			0.0001132			6.714e-10			5.64
High	STLEPVEK		0.00314851	0.000361093	2	4	9	P17066; P0DMV9	0	902.483	High	High	High	0.0005986	0.0004131	0.0003175	0.005348	0.006014	0.007208	2.58	2.62	2.79
High	TLSSSTQASLEIDSLFEGIDFYTSITR		3.49282e-06	4.68401e-05	1	2	2	P0DMV9	0	2981.46	n/a	n/a	High			0.0001132			5.137e-06			2.8
High	TTPSYVAFTDTER		2.37878e-06	4.68401e-05	5	8	28	P17066; P54652; P11142; P0DMV9; P34931	0	1487.7	High	High	High	8.459e-05	9.804e-05	0.0001132	6.367e-07	2.778e-07	2.159e-05	3.29	3.12	4.38
High	TTPSYVAFTDTERLIGDAAKNQVALNPQNTVFDAK		0.00039749	0.00011839	1	2	1	P0DMV9	2	3795.92	n/a	n/a	High			0.0001132			0.0007615			4.02
High	VEIIANDQGNR		3.55251e-06	4.68401e-05	6	9	62	P17066; P54652; P11142; P11021; P0DMV9; P34931	0	1228.63	High	High	High	8.459e-05	9.804e-05	0.0001132	1.595e-06	4.552e-07	0.0002186	2.97	3.73	3.05
High	VEIIANDQGNR	1xDeamidated [N/Q]	2.19932e-05	4.68401e-05	6	9	32	P17066; P54652; P11142; P11021; P0DMV9; P34931	0	1229.61	High	High	High	8.459e-05	9.804e-05	0.0001132	6.386e-06	4.316e-06	5.914e-05	3.2	3.54	3.45
High	VEIIANDQGNR	2xDeamidated [N6; N10]	0.00221751	0.000240184	6	9	4	P17066; P54652; P11142; P11021; P0DMV9; P34931	0	1230.6	n/a	High	High		0.00122	0.0002148		0.02554	0.00505		2.02	2.68
High	VEIIANDQGNRTTPSYVAFTDTER		1.5531e-07	4.68401e-05	5	8	2	P17066; P54652; P11142; P0DMV9; P34931	1	2697.31	n/a	n/a	High			0.0001132			1.992e-07			6.72
High	VEIIANDQGNRTTPSYVAFTDTER	1xDeamidated [N10]	7.20039e-05	4.68401e-05	5	8	2	P17066; P54652; P11142; P0DMV9; P34931	1	2698.3	n/a	High	n/a		9.804e-05			1.869e-05			3.46
High	VQVSYKGETK		0.00438337	0.000462988	1	1	3	P0DMV9	1	1138.61	High	High	High	0.003123	0.00061	0.0004088	0.07211	0.01168	0.00994	1.73	2.43	2.88
High	VQVSYKGETK	1xDeamidated [Q2]	2.48959e-05	4.68401e-05	1	1	1	P0DMV9	1	1139.59	n/a	n/a	High			0.0001132			3.998e-05			3.08
High	YKAEDEVQR		0.000948808	0.000184682	2	3	4	P0DMV9; P34931	1	1137.55	High	High	High	0.001082	0.0005429	0.0001132	0.01306	0.01102	0.002011	2	2.34	2.03
P07437	Tubulin beta chain OS=Homo sapiens OX=9606 GN=TUBB PE=1 SV=2	531.88	524.6	367.93	60	62	58	183	177	93	22	25	23	444	49.6	4.89
Confidence	Sequence	Modifications	Qvality PEP	Qvality q-value	# Protein Groups	# Proteins	# PSMs	Master Protein Accessions	# Missed Cleavages	Theo. MH+ [Da]	Confidence (by Search Engine): A2 Sequest HT	Confidence (by Search Engine): B2 Sequest HT	Confidence (by Search Engine): C2 Sequest HT	Percolator q-Value (by Search Engine): A2 Sequest HT	Percolator q-Value (by Search Engine): B2 Sequest HT	Percolator q-Value (by Search Engine): C2 Sequest HT	Percolator PEP (by Search Engine): A2 Sequest HT	Percolator PEP (by Search Engine): B2 Sequest HT	Percolator PEP (by Search Engine): C2 Sequest HT	XCorr (by Search Engine): A2 Sequest HT	XCorr (by Search Engine): B2 Sequest HT	XCorr (by Search Engine): C2 Sequest HT
High	AILVDLEPGTMDSVR		4.3195e-09	4.68401e-05	4	4	15	Q13885; Q13509; P07437; Q9BVA1	0	1615.84	High	High	High	8.459e-05	9.804e-05	0.0001132	7.747e-10	1.158e-10	5.334e-08	3.92	3.24	3.29
High	AILVDLEPGTMDSVR	1xOxidation [M11]	1.0429e-08	4.68401e-05	4	4	14	Q13885; Q13509; P07437; Q9BVA1	0	1631.83	High	High	High	8.459e-05	9.804e-05	0.0001132	7.335e-10	4.194e-08	3.321e-07	3.42	3.43	3.54
High	ALTVPELTQQVFDAK		3.11249e-09	4.68401e-05	1	1	15	P07437	0	1659.9	High	High	High	8.459e-05	9.804e-05	0.0001132	1.779e-10	5.051e-10	1.032e-06	3.78	3.73	5.08
High	ALTVPELTQQVFDAK	1xDeamidated [Q]	7.24313e-08	4.68401e-05	1	1	11	P07437	0	1660.88	High	High	High	8.459e-05	9.804e-05	0.0001132	7.184e-09	5.047e-08	1.191e-05	4.29	4.58	3.81
High	ALTVPELTQQVFDAK	2xDeamidated [Q9; Q10]	0.0014281	0.000240184	1	1	1	P07437	0	1661.86	n/a	n/a	High			0.0002148			0.003155			1.98
High	EEYPDRIMNTFSVVPSPK	1xOxidation [M8]	0.29263	0.00977482	3	4	1	Q13509; P07437; P68371	1	2125.03	n/a	High	n/a		0.005317			0.1671			2.71
High	EIVHIQAGQCGNQIGAK	1xCarbamidomethyl [C10]	2.84394e-11	4.68401e-05	6	6	6	Q13885; Q13509; P04350; P07437; P68371; Q9BVA1	0	1822.92	High	High	High	8.459e-05	9.804e-05	0.0001132	3.291e-10	2.157e-12	2.494e-11	6.9	7.59	8
High	EIVHIQAGQCGNQIGAK	1xCarbamidomethyl [C10]; 1xDeamidated [N/Q]	1.32936e-06	4.68401e-05	6	6	6	Q13885; Q13509; P04350; P07437; P68371; Q9BVA1	0	1823.91	High	High	n/a	8.459e-05	9.804e-05		2.187e-07	3.414e-06		4.92	5.25
High	EIVHIQAGQCGNQIGAK	1xCarbamidomethyl [C10]; 2xDeamidated [Q6; N12]	0.00634713	0.000462988	6	6	2	Q13885; Q13509; P04350; P07437; P68371; Q9BVA1	0	1824.89	n/a	High	n/a		0.0003564			0.005187			2.68
High	EVDEQMLNVQNK		7.08126e-08	4.68401e-05	4	4	10	Q13885; P07437; P68371; Q9BVA1	0	1446.69	High	High	High	8.459e-05	9.804e-05	0.0001132	4.679e-08	3.631e-09	9.409e-07	4.18	4.31	4.22
High	EVDEQMLNVQNK	1xDeamidated [N/Q]	1.62919e-06	4.68401e-05	4	4	2	Q13885; P07437; P68371; Q9BVA1	0	1447.67	n/a	High	High		9.804e-05	0.0001132		1.176e-06	2.312e-06		3.82	3.81
High	EVDEQMLNVQNK	1xOxidation [M6]	1.46778e-07	4.68401e-05	4	4	17	Q13885; P07437; P68371; Q9BVA1	0	1462.68	High	High	High	8.459e-05	9.804e-05	0.0001132	3.488e-08	1.628e-07	1.881e-07	4.31	4.22	4.53
High	EVDEQMLNVQNK	1xDeamidated [Q5]; 1xOxidation [M6]	0.000133687	4.68401e-05	4	4	2	Q13885; P07437; P68371; Q9BVA1	0	1463.67	High	High	n/a	8.459e-05	9.804e-05		5.002e-05	0.0001128		3.17	3.9
High	FPGQLNADLR		7.78709e-05	4.68401e-05	7	11	6	Q13885; Q13509; P04350; Q9BUF5; P07437; P68371; Q9BVA1	0	1130.6	High	High	High	8.459e-05	9.804e-05	0.0001132	3.118e-05	4.494e-05	0.0001323	2.9	2.52	3.11
High	FPGQLNADLR	1xDeamidated [N6]	3.43173e-05	4.68401e-05	7	11	1	Q13885; Q13509; P04350; Q9BUF5; P07437; P68371; Q9BVA1	0	1131.58	n/a	High	n/a		9.804e-05			7.466e-06			2.67
High	FPGQLNADLRK		7.83936e-08	4.68401e-05	7	11	8	Q13885; Q13509; P04350; Q9BUF5; P07437; P68371; Q9BVA1	1	1258.69	High	High	High	8.459e-05	9.804e-05	0.0001132	2.674e-08	6.395e-09	9.72e-08	4.4	4.42	4.44
High	FPGQLNADLRK	1xDeamidated [N6]	3.09436e-07	4.68401e-05	7	11	3	Q13885; Q13509; P04350; Q9BUF5; P07437; P68371; Q9BVA1	1	1259.67	High	High	High	8.459e-05	9.804e-05	0.0001132	7.166e-06	7.682e-08	4.083e-07	4.14	4.11	3.68
High	FWEVISDEHGIDPTGTYHGDSDLQLDR		6.25101e-16	4.68401e-05	1	1	8	P07437	0	3102.41	High	High	High	8.459e-05	9.804e-05	0.0001132	1.111e-06	9.635e-10	9.375e-16	4.13	4.64	7.84
High	FWEVISDEHGIDPTGTYHGDSDLQLDR	1xDeamidated [Q24]	6.16505e-07	4.68401e-05	1	1	4	P07437	0	3103.39	n/a	High	High		9.804e-05	0.0001132		0.0001114	8.39e-07		2.12	5.29
High	GHYTEGAELVDSVLDVVR		9.69038e-09	4.68401e-05	5	6	3	Q13885; Q13509; P07437; P68371; Q9BVA1	0	1958.98	High	High	High	8.459e-05	9.804e-05	0.0001132	1.893e-08	3.136e-10	1.506e-08	4.46	5.79	5.98
High	GHYTEGAELVDSVLDVVRK		4.33392e-16	4.68401e-05	5	6	12	Q13885; Q13509; P07437; P68371; Q9BVA1	1	2087.08	High	High	High	8.459e-05	9.804e-05	0.0001132	1.848e-15	6.305e-16	3.014e-15	6.55	8.55	8.55
High	KLAVNMVPFPR		2.18551e-06	4.68401e-05	7	11	7	Q13885; Q13509; P04350; Q9BUF5; P07437; P68371; Q9BVA1	1	1271.73	High	High	High	8.459e-05	9.804e-05	0.0001132	3.927e-07	4.294e-07	0.0002399	4.09	3.13	3.43
High	KLAVNMVPFPR	1xDeamidated [N5]	0.0066914	0.000462988	7	11	5	Q13885; Q13509; P04350; Q9BUF5; P07437; P68371; Q9BVA1	1	1272.71	High	High	High	0.001361	0.001573	0.0004088	0.01907	0.03694	0.01458	3.05	2.9	2.94
High	KLAVNMVPFPR	1xOxidation [M6]	0.000518077	0.00011839	7	11	5	Q13885; Q13509; P04350; Q9BUF5; P07437; P68371; Q9BVA1	1	1287.72	High	High	High	0.0002171	0.0003564	0.0001132	0.002065	0.005189	0.001023	3.28	3.73	3.26
High	KLAVNMVPFPR	1xDeamidated [N5]; 1xOxidation [M6]	0.00438337	0.000462988	7	11	3	Q13885; Q13509; P04350; Q9BUF5; P07437; P68371; Q9BVA1	1	1288.71	High	High	High	0.0003516	0.004579	0.0004088	0.003202	0.1381	0.01155	3.12	1.22	2.51
High	LAVNMVPFPR		3.58973e-05	4.68401e-05	7	11	4	Q13885; Q13509; P04350; Q9BUF5; P07437; P68371; Q9BVA1	0	1143.63	High	High	High	8.459e-05	9.804e-05	0.0001132	9.442e-05	7.881e-06	0.0001958	3.25	3.4	3.27
High	LAVNMVPFPR	1xDeamidated [N4]	2.37987e-05	4.68401e-05	7	11	5	Q13885; Q13509; P04350; Q9BUF5; P07437; P68371; Q9BVA1	0	1144.62	High	High	High	8.459e-05	9.804e-05	0.0001132	1.588e-05	1.517e-05	3.806e-05	3.61	3.29	3.4
High	LAVNMVPFPR	1xOxidation [M5]	1.21648e-05	4.68401e-05	7	11	8	Q13885; Q13509; P04350; Q9BUF5; P07437; P68371; Q9BVA1	0	1159.63	High	High	High	8.459e-05	9.804e-05	0.0001132	2.945e-06	4.974e-06	0.0002375	3.37	3.29	2.83
High	LAVNMVPFPR	1xDeamidated [N4]; 1xOxidation [M5]	1.62204e-05	4.68401e-05	7	11	6	Q13885; Q13509; P04350; Q9BUF5; P07437; P68371; Q9BVA1	0	1160.61	High	High	n/a	8.459e-05	9.804e-05		8.916e-06	2.96e-06		3.26	3.23
High	LHFFMPGFAPLTSR		3.89044e-08	4.68401e-05	6	8	14	Q13885; P04350; Q9BUF5; P07437; P68371; Q9BVA1	0	1620.84	High	High	High	8.459e-05	9.804e-05	0.0001132	3.452e-09	4.015e-08	5.787e-08	3.98	2.71	3.92
High	LHFFMPGFAPLTSR	1xOxidation [M5]	4.39335e-09	4.68401e-05	6	8	20	Q13885; P04350; Q9BUF5; P07437; P68371; Q9BVA1	0	1636.83	High	High	High	8.459e-05	9.804e-05	0.0001132	9.849e-10	1.179e-10	1.309e-08	4.57	4.72	4.82
High	IMNTFSVVPSPK		1.31648e-05	4.68401e-05	4	5	7	Q13509; P04350; P07437; P68371	0	1319.7	High	High	High	8.459e-05	9.804e-05	0.0001132	5.011e-06	2.287e-06	7.701e-05	3.74	3.2	3.9
High	IMNTFSVVPSPK	1xDeamidated [N3]	1.18933e-05	4.68401e-05	4	5	3	Q13509; P04350; P07437; P68371	0	1320.69	High	High	n/a	8.459e-05	9.804e-05		2.869e-06	1.178e-05		3.79	3.02
High	IMNTFSVVPSPK	1xOxidation [M2]	1.12846e-06	4.68401e-05	4	5	11	Q13509; P04350; P07437; P68371	0	1335.7	High	High	High	8.459e-05	9.804e-05	0.0001132	1.093e-06	1.636e-06	1.576e-06	3.84	2.72	3.65
High	IMNTFSVVPSPK	1xDeamidated [N3]; 1xOxidation [M2]	1.18933e-05	4.68401e-05	4	5	2	Q13509; P04350; P07437; P68371	0	1336.68	High	n/a	High	8.459e-05		0.0001132	2.874e-06		4.639e-05	3.08		3.27
High	ISEQFTAMFR		2.63387e-05	4.68401e-05	6	7	36	Q13885; Q13509; P04350; P07437; P68371; Q9BVA1	0	1229.6	High	High	High	8.459e-05	9.804e-05	0.0001132	1.503e-05	5.403e-06	0.0005086	3.78	3.75	3.74
High	ISEQFTAMFR	1xDeamidated [Q4]	0.000660195	0.00011839	6	7	1	Q13885; Q13509; P04350; P07437; P68371; Q9BVA1	0	1230.58	n/a	n/a	High			0.0001132			0.001343			2.34
High	ISEQFTAMFR	1xOxidation [M8]	7.1602e-05	4.68401e-05	6	7	26	Q13885; Q13509; P04350; P07437; P68371; Q9BVA1	0	1245.59	High	High	n/a	8.459e-05	9.804e-05		0.0003404	1.864e-05		2.39	1.58
High	ISVYYNEATGGK		1.49888e-05	4.68401e-05	1	1	11	P07437	0	1301.64	High	High	High	8.459e-05	9.804e-05	0.0001132	4.294e-06	1.28e-05	2.348e-05	3.37	3.73	4.03
High	ISVYYNEATGGK	1xDeamidated [N6]	2.04393e-05	4.68401e-05	1	1	3	P07437	0	1302.62	High	High	High	8.459e-05	9.804e-05	0.0001132	1.134e-05	8.12e-05	3.244e-05	3.48	3.81	3.33
High	MAVTFIGNSTAIQELFK	1xOxidation [M1]	1.46805e-09	4.68401e-05	1	1	8	P07437	0	1885.97	High	High	High	8.459e-05	9.804e-05	0.0001132	1.387e-10	7.868e-10	1.529e-09	4.34	4.59	5.08
High	MAVTFIGNSTAIQELFK	1xDeamidated [N/Q]; 1xOxidation [M1]	5.86063e-09	4.68401e-05	1	1	10	P07437	0	1886.96	High	High	High	8.459e-05	9.804e-05	0.0001132	1.491e-08	1.689e-10	1.091e-08	3.89	4.33	4.55
High	MAVTFIGNSTAIQELFK	2xDeamidated [N8; Q13]; 1xOxidation [M1]	0.00356538	0.000462988	1	1	1	P07437	0	1887.94	High	n/a	n/a	0.0002842			0.002572			1.45
High	MAVTFIGNSTAIQELFKR		0.000243529	4.68401e-05	1	1	1	P07437	1	2026.08	n/a	High	n/a		9.804e-05			8.688e-05			2.77
High	MAVTFIGNSTAIQELFKR	1xOxidation [M1]	1.11912e-07	4.68401e-05	1	1	1	P07437	1	2042.07	n/a	High	n/a		9.804e-05			6.413e-09			3.07
High	MREIVHIQAGQCGNQIGAK	1xCarbamidomethyl [C12]	3.5126e-06	4.68401e-05	6	6	4	Q13885; Q13509; P04350; P07437; P68371; Q9BVA1	1	2110.06	n/a	High	High		9.804e-05	0.0001132		4.471e-07	0.00132		5.41	4.03
High	MREIVHIQAGQCGNQIGAK	1xCarbamidomethyl [C12]; 1xOxidation [M1]	2.15538e-07	4.68401e-05	6	6	6	Q13885; Q13509; P04350; P07437; P68371; Q9BVA1	1	2126.06	High	High	n/a	8.459e-05	9.804e-05		2.582e-08	2.689e-06		6.44	5.15
High	MSMKEVDEQMLNVQNK		4.59728e-11	4.68401e-05	4	4	2	Q13885; P07437; P68371; Q9BVA1	1	1923.9	High	High	n/a	8.459e-05	9.804e-05		1.254e-12	4.59e-12		6.6	7.15
High	MSMKEVDEQMLNVQNK	1xOxidation [M]	1.2929e-10	4.68401e-05	4	4	7	Q13885; P07437; P68371; Q9BVA1	1	1939.89	High	High	High	8.459e-05	9.804e-05	0.0001132	4.227e-12	1.094e-10	2.116e-06	6.8	5.93	4.79
High	MSMKEVDEQMLNVQNK	2xOxidation [M3; M]	9.39468e-10	4.68401e-05	4	4	9	Q13885; P07437; P68371; Q9BVA1	1	1955.89	High	High	High	8.459e-05	9.804e-05	0.0001132	4.348e-11	5.857e-10	3.162e-07	6.82	6.48	5.97
High	MSMKEVDEQMLNVQNK	3xOxidation [M1; M3; M10]	9.60943e-10	4.68401e-05	4	4	5	Q13885; P07437; P68371; Q9BVA1	1	1971.88	High	High	n/a	8.459e-05	9.804e-05		4.457e-11	3.074e-09		6.45	4.73
High	NMMAACDPR	1xCarbamidomethyl [C6]	0.0103403	0.000741322	7	10	1	Q13885; Q13509; P04350; Q9BUF5; P07437; P68371; Q9BVA1	0	1065.43	n/a	High	n/a		0.0004131			0.008526			2.37
High	NMMAACDPR	1xCarbamidomethyl [C6]; 1xOxidation [M]	0.0008631	0.000184682	7	10	5	Q13885; Q13509; P04350; Q9BUF5; P07437; P68371; Q9BVA1	0	1081.42	High	High	High	0.0005986	0.0001648	0.0002148	0.005006	0.0004551	0.003097	1.74	2.28	2.11
High	NMMAACDPR	1xCarbamidomethyl [C6]; 2xOxidation [M2; M3]	0.000198917	4.68401e-05	7	10	3	Q13885; Q13509; P04350; Q9BUF5; P07437; P68371; Q9BVA1	0	1097.42	High	High	High	0.0001503	9.804e-05	0.0001132	0.000831	6.691e-05	0.001199	2.71	2.7	1.93
High	NSSYFVEWIPNNVK		9.5275e-09	4.68401e-05	7	8	9	Q13885; Q13509; P04350; Q9BUF5; P07437; P68371; Q9BVA1	0	1696.83	High	High	High	8.459e-05	9.804e-05	0.0001132	6.608e-10	1.435e-08	1.337e-07	4.8	4.65	4.72
High	NSSYFVEWIPNNVK	1xDeamidated [N]	1.24255e-08	4.68401e-05	7	8	29	Q13885; Q13509; P04350; Q9BUF5; P07437; P68371; Q9BVA1	0	1697.82	High	High	High	8.459e-05	9.804e-05	0.0001132	1.064e-09	4.263e-10	2.321e-07	4.35	3.6	4.13
High	NSSYFVEWIPNNVK	2xDeamidated [N11; N]	2.88365e-08	4.68401e-05	7	8	10	Q13885; Q13509; P04350; Q9BUF5; P07437; P68371; Q9BVA1	0	1698.8	High	High	High	8.459e-05	9.804e-05	0.0001132	1.629e-07	4.652e-08	3.433e-08	2.68	3.04	3.71
High	RISEQFTAMFR		5.98498e-05	4.68401e-05	6	7	2	Q13885; Q13509; P04350; P07437; P68371; Q9BVA1	1	1385.7	n/a	High	High		0.0002252	0.0001132		0.001625	0.0001001		3.52	4.47
High	SGPFGQIFRPDNFVFGQSGAGNNWAK		9.18789e-14	4.68401e-05	5	5	2	Q13885; P04350; P07437; P68371; Q9BVA1	0	2798.34	n/a	n/a	High			0.0001132			6.284e-14			10.3
High	SGPFGQIFRPDNFVFGQSGAGNNWAK	1xDeamidated [N22]	1.45238e-14	4.68401e-05	5	5	2	Q13885; P04350; P07437; P68371; Q9BVA1	0	2799.33	n/a	n/a	High			0.0001132			6.948e-15			9.39
High	VSDTVVEPYNATLSVHQLVENTDETYCIDNEALYDICFR	2xCarbamidomethyl [C27; C37]; 1xDeamidated [N/Q]	0.0013828	0.000240184	5	5	9	P04350; Q9BUF5; P07437; P68371; Q9BVA1	0	4594.09	High	High	n/a	0.0002842	0.0001648		0.002691	0.0008464		0.71	1.62
High	VSDTVVEPYNATLSVHQLVENTDETYCIDNEALYDICFR	2xCarbamidomethyl [C27; C37]; 2xDeamidated [N/Q]	0.000867648	0.000184682	5	5	8	P04350; Q9BUF5; P07437; P68371; Q9BVA1	0	4595.08	High	High	n/a	0.0002842	0.0001648		0.002882	0.0004577		1.05	1.2
High	YLTVAAVFR		0.000814634	0.000184682	3	3	7	P04350; P07437; P68371	0	1039.59	High	High	High	0.0001503	0.0001648	0.0002148	0.001077	0.0004211	0.002509	2.22	2.95	2.23
P68371	Tubulin beta-4B chain OS=Homo sapiens OX=9606 GN=TUBB4B PE=1 SV=1	530.48	544.05	334.98	54	57	58	180	188	85	22	25	23	445	49.8	4.89
Confidence	Sequence	Modifications	Qvality PEP	Qvality q-value	# Protein Groups	# Proteins	# PSMs	Master Protein Accessions	# Missed Cleavages	Theo. MH+ [Da]	Confidence (by Search Engine): A2 Sequest HT	Confidence (by Search Engine): B2 Sequest HT	Confidence (by Search Engine): C2 Sequest HT	Percolator q-Value (by Search Engine): A2 Sequest HT	Percolator q-Value (by Search Engine): B2 Sequest HT	Percolator q-Value (by Search Engine): C2 Sequest HT	Percolator PEP (by Search Engine): A2 Sequest HT	Percolator PEP (by Search Engine): B2 Sequest HT	Percolator PEP (by Search Engine): C2 Sequest HT	XCorr (by Search Engine): A2 Sequest HT	XCorr (by Search Engine): B2 Sequest HT	XCorr (by Search Engine): C2 Sequest HT
High	ALTVPELTQQMFDAK		2.49646e-07	4.68401e-05	3	4	10	Q13509; P04350; P68371	0	1691.87	High	High	High	8.459e-05	9.804e-05	0.0001132	4.054e-07	1.723e-08	7.042e-07	3.53	2.51	4.04
High	ALTVPELTQQMFDAK	1xDeamidated [Q]	9.36515e-07	4.68401e-05	3	4	9	Q13509; P04350; P68371	0	1692.85	High	High	High	8.459e-05	9.804e-05	0.0001132	4.978e-07	8.756e-08	5.813e-06	3.91	2.7	3.17
High	ALTVPELTQQMFDAK	1xOxidation [M11]	1.15118e-07	4.68401e-05	3	4	12	Q13509; P04350; P68371	0	1707.86	High	High	High	8.459e-05	9.804e-05	0.0001132	1.013e-07	1.833e-07	1.453e-07	4.62	4.66	4.12
High	ALTVPELTQQMFDAK	1xDeamidated [Q]; 1xOxidation [M11]	2.78647e-05	4.68401e-05	3	4	5	Q13509; P04350; P68371	0	1708.85	High	High	n/a	0.0001503	9.804e-05		0.001004	5.765e-06		1.78	2.69
High	AVLVDLEPGTMDSVR		1.18417e-07	4.68401e-05	2	3	9	P04350; P68371	0	1601.82	High	High	High	8.459e-05	9.804e-05	0.0001132	1.275e-08	2.32e-08	1.883e-07	4.21	4.06	3.93
High	AVLVDLEPGTMDSVR	1xOxidation [M11]	2.05451e-08	4.68401e-05	2	3	17	P04350; P68371	0	1617.82	High	High	High	8.459e-05	9.804e-05	0.0001132	1.632e-09	2.498e-09	5.892e-07	3.62	3.51	3.4
High	EEYPDRIMNTFSVVPSPK	1xOxidation [M8]	0.29263	0.00977482	3	4	1	Q13509; P07437; P68371	1	2125.03	n/a	High	n/a		0.005317			0.1671			2.71
High	EIVHIQAGQCGNQIGAK	1xCarbamidomethyl [C10]	2.84394e-11	4.68401e-05	6	6	6	Q13885; Q13509; P04350; P07437; P68371; Q9BVA1	0	1822.92	High	High	High	8.459e-05	9.804e-05	0.0001132	3.291e-10	2.157e-12	2.494e-11	6.9	7.59	8
High	EIVHIQAGQCGNQIGAK	1xCarbamidomethyl [C10]; 1xDeamidated [N/Q]	1.32936e-06	4.68401e-05	6	6	6	Q13885; Q13509; P04350; P07437; P68371; Q9BVA1	0	1823.91	High	High	n/a	8.459e-05	9.804e-05		2.187e-07	3.414e-06		4.92	5.25
High	EIVHIQAGQCGNQIGAK	1xCarbamidomethyl [C10]; 2xDeamidated [Q6; N12]	0.00634713	0.000462988	6	6	2	Q13885; Q13509; P04350; P07437; P68371; Q9BVA1	0	1824.89	n/a	High	n/a		0.0003564			0.005187			2.68
High	EVDEQMLNVQNK		7.08126e-08	4.68401e-05	4	4	10	Q13885; P07437; P68371; Q9BVA1	0	1446.69	High	High	High	8.459e-05	9.804e-05	0.0001132	4.679e-08	3.631e-09	9.409e-07	4.18	4.31	4.22
High	EVDEQMLNVQNK	1xDeamidated [N/Q]	1.62919e-06	4.68401e-05	4	4	2	Q13885; P07437; P68371; Q9BVA1	0	1447.67	n/a	High	High		9.804e-05	0.0001132		1.176e-06	2.312e-06		3.82	3.81
High	EVDEQMLNVQNK	1xOxidation [M6]	1.46778e-07	4.68401e-05	4	4	17	Q13885; P07437; P68371; Q9BVA1	0	1462.68	High	High	High	8.459e-05	9.804e-05	0.0001132	3.488e-08	1.628e-07	1.881e-07	4.31	4.22	4.53
High	EVDEQMLNVQNK	1xDeamidated [Q5]; 1xOxidation [M6]	0.000133687	4.68401e-05	4	4	2	Q13885; P07437; P68371; Q9BVA1	0	1463.67	High	High	n/a	8.459e-05	9.804e-05		5.002e-05	0.0001128		3.17	3.9
High	FPGQLNADLR		7.78709e-05	4.68401e-05	7	11	6	Q13885; Q13509; P04350; Q9BUF5; P07437; P68371; Q9BVA1	0	1130.6	High	High	High	8.459e-05	9.804e-05	0.0001132	3.118e-05	4.494e-05	0.0001323	2.9	2.52	3.11
High	FPGQLNADLR	1xDeamidated [N6]	3.43173e-05	4.68401e-05	7	11	1	Q13885; Q13509; P04350; Q9BUF5; P07437; P68371; Q9BVA1	0	1131.58	n/a	High	n/a		9.804e-05			7.466e-06			2.67
High	FPGQLNADLRK		7.83936e-08	4.68401e-05	7	11	8	Q13885; Q13509; P04350; Q9BUF5; P07437; P68371; Q9BVA1	1	1258.69	High	High	High	8.459e-05	9.804e-05	0.0001132	2.674e-08	6.395e-09	9.72e-08	4.4	4.42	4.44
High	FPGQLNADLRK	1xDeamidated [N6]	3.09436e-07	4.68401e-05	7	11	3	Q13885; Q13509; P04350; Q9BUF5; P07437; P68371; Q9BVA1	1	1259.67	High	High	High	8.459e-05	9.804e-05	0.0001132	7.166e-06	7.682e-08	4.083e-07	4.14	4.11	3.68
High	FWEVISDEHGIDPTGTYHGDSDLQLER		1.84569e-10	4.68401e-05	2	2	2	P04350; P68371	0	3116.42	n/a	n/a	High			0.0001132			1.756e-10			7.52
High	FWEVISDEHGIDPTGTYHGDSDLQLER	1xDeamidated [Q24]	4.40616e-10	4.68401e-05	2	2	1	P04350; P68371	0	3117.41	n/a	n/a	High			0.0001132			4.375e-10			4.42
High	GHYTEGAELVDSVLDVVR		9.69038e-09	4.68401e-05	5	6	3	Q13885; Q13509; P07437; P68371; Q9BVA1	0	1958.98	High	High	High	8.459e-05	9.804e-05	0.0001132	1.893e-08	3.136e-10	1.506e-08	4.46	5.79	5.98
High	GHYTEGAELVDSVLDVVRK		4.33392e-16	4.68401e-05	5	6	12	Q13885; Q13509; P07437; P68371; Q9BVA1	1	2087.08	High	High	High	8.459e-05	9.804e-05	0.0001132	1.848e-15	6.305e-16	3.014e-15	6.55	8.55	8.55
High	KLAVNMVPFPR		2.18551e-06	4.68401e-05	7	11	7	Q13885; Q13509; P04350; Q9BUF5; P07437; P68371; Q9BVA1	1	1271.73	High	High	High	8.459e-05	9.804e-05	0.0001132	3.927e-07	4.294e-07	0.0002399	4.09	3.13	3.43
High	KLAVNMVPFPR	1xDeamidated [N5]	0.0066914	0.000462988	7	11	5	Q13885; Q13509; P04350; Q9BUF5; P07437; P68371; Q9BVA1	1	1272.71	High	High	High	0.001361	0.001573	0.0004088	0.01907	0.03694	0.01458	3.05	2.9	2.94
High	KLAVNMVPFPR	1xOxidation [M6]	0.000518077	0.00011839	7	11	5	Q13885; Q13509; P04350; Q9BUF5; P07437; P68371; Q9BVA1	1	1287.72	High	High	High	0.0002171	0.0003564	0.0001132	0.002065	0.005189	0.001023	3.28	3.73	3.26
High	KLAVNMVPFPR	1xDeamidated [N5]; 1xOxidation [M6]	0.00438337	0.000462988	7	11	3	Q13885; Q13509; P04350; Q9BUF5; P07437; P68371; Q9BVA1	1	1288.71	High	High	High	0.0003516	0.004579	0.0004088	0.003202	0.1381	0.01155	3.12	1.22	2.51
High	LAVNMVPFPR		3.58973e-05	4.68401e-05	7	11	4	Q13885; Q13509; P04350; Q9BUF5; P07437; P68371; Q9BVA1	0	1143.63	High	High	High	8.459e-05	9.804e-05	0.0001132	9.442e-05	7.881e-06	0.0001958	3.25	3.4	3.27
High	LAVNMVPFPR	1xDeamidated [N4]	2.37987e-05	4.68401e-05	7	11	5	Q13885; Q13509; P04350; Q9BUF5; P07437; P68371; Q9BVA1	0	1144.62	High	High	High	8.459e-05	9.804e-05	0.0001132	1.588e-05	1.517e-05	3.806e-05	3.61	3.29	3.4
High	LAVNMVPFPR	1xOxidation [M5]	1.21648e-05	4.68401e-05	7	11	8	Q13885; Q13509; P04350; Q9BUF5; P07437; P68371; Q9BVA1	0	1159.63	High	High	High	8.459e-05	9.804e-05	0.0001132	2.945e-06	4.974e-06	0.0002375	3.37	3.29	2.83
High	LAVNMVPFPR	1xDeamidated [N4]; 1xOxidation [M5]	1.62204e-05	4.68401e-05	7	11	6	Q13885; Q13509; P04350; Q9BUF5; P07437; P68371; Q9BVA1	0	1160.61	High	High	n/a	8.459e-05	9.804e-05		8.916e-06	2.96e-06		3.26	3.23
High	LHFFMPGFAPLTSR		3.89044e-08	4.68401e-05	6	8	14	Q13885; P04350; Q9BUF5; P07437; P68371; Q9BVA1	0	1620.84	High	High	High	8.459e-05	9.804e-05	0.0001132	3.452e-09	4.015e-08	5.787e-08	3.98	2.71	3.92
High	LHFFMPGFAPLTSR	1xOxidation [M5]	4.39335e-09	4.68401e-05	6	8	20	Q13885; P04350; Q9BUF5; P07437; P68371; Q9BVA1	0	1636.83	High	High	High	8.459e-05	9.804e-05	0.0001132	9.849e-10	1.179e-10	1.309e-08	4.57	4.72	4.82
High	IMNTFSVVPSPK		1.31648e-05	4.68401e-05	4	5	7	Q13509; P04350; P07437; P68371	0	1319.7	High	High	High	8.459e-05	9.804e-05	0.0001132	5.011e-06	2.287e-06	7.701e-05	3.74	3.2	3.9
High	IMNTFSVVPSPK	1xDeamidated [N3]	1.18933e-05	4.68401e-05	4	5	3	Q13509; P04350; P07437; P68371	0	1320.69	High	High	n/a	8.459e-05	9.804e-05		2.869e-06	1.178e-05		3.79	3.02
High	IMNTFSVVPSPK	1xOxidation [M2]	1.12846e-06	4.68401e-05	4	5	11	Q13509; P04350; P07437; P68371	0	1335.7	High	High	High	8.459e-05	9.804e-05	0.0001132	1.093e-06	1.636e-06	1.576e-06	3.84	2.72	3.65
High	IMNTFSVVPSPK	1xDeamidated [N3]; 1xOxidation [M2]	1.18933e-05	4.68401e-05	4	5	2	Q13509; P04350; P07437; P68371	0	1336.68	High	n/a	High	8.459e-05		0.0001132	2.874e-06		4.639e-05	3.08		3.27
High	INVYYNEATGGK		1.09085e-06	4.68401e-05	1	1	5	P68371	0	1328.65	High	High	High	8.459e-05	9.804e-05	0.0001132	5.139e-07	1.058e-07	1.37e-05	3.22	3.55	3.69
High	INVYYNEATGGK	1xDeamidated [N]	5.21592e-06	4.68401e-05	1	1	7	P68371	0	1329.63	High	High	High	8.459e-05	9.804e-05	0.0001132	1.889e-06	7.316e-07	0.0003615	3.54	2.98	2.8
High	INVYYNEATGGKYVPR		0.000183177	4.68401e-05	1	1	1	P68371	1	1843.93	n/a	High	n/a		9.804e-05			6.04e-05			2.42
High	ISEQFTAMFR		2.63387e-05	4.68401e-05	6	7	36	Q13885; Q13509; P04350; P07437; P68371; Q9BVA1	0	1229.6	High	High	High	8.459e-05	9.804e-05	0.0001132	1.503e-05	5.403e-06	0.0005086	3.78	3.75	3.74
High	ISEQFTAMFR	1xDeamidated [Q4]	0.000660195	0.00011839	6	7	1	Q13885; Q13509; P04350; P07437; P68371; Q9BVA1	0	1230.58	n/a	n/a	High			0.0001132			0.001343			2.34
High	ISEQFTAMFR	1xOxidation [M8]	7.1602e-05	4.68401e-05	6	7	26	Q13885; Q13509; P04350; P07437; P68371; Q9BVA1	0	1245.59	High	High	n/a	8.459e-05	9.804e-05		0.0003404	1.864e-05		2.39	1.58
High	MREIVHIQAGQCGNQIGAK	1xCarbamidomethyl [C12]	3.5126e-06	4.68401e-05	6	6	4	Q13885; Q13509; P04350; P07437; P68371; Q9BVA1	1	2110.06	n/a	High	High		9.804e-05	0.0001132		4.471e-07	0.00132		5.41	4.03
High	MREIVHIQAGQCGNQIGAK	1xCarbamidomethyl [C12]; 1xOxidation [M1]	2.15538e-07	4.68401e-05	6	6	6	Q13885; Q13509; P04350; P07437; P68371; Q9BVA1	1	2126.06	High	High	n/a	8.459e-05	9.804e-05		2.582e-08	2.689e-06		6.44	5.15
High	MSATFIGNSTAIQELFK		2.44067e-07	4.68401e-05	3	3	5	Q13885; P68371; Q9BVA1	0	1857.94	High	High	High	0.002379	9.804e-05	0.0001132	0.04647	1.678e-08	9.573e-05	0.87	3.76	2.48
High	MSATFIGNSTAIQELFK	1xDeamidated [N/Q]	0.000297646	4.68401e-05	3	3	3	Q13885; P68371; Q9BVA1	0	1858.93	High	High	n/a	8.459e-05	0.0006679		0.0001317	0.01359		1.61	1.56
High	MSATFIGNSTAIQELFK	1xOxidation [M1]	8.80439e-11	4.68401e-05	3	3	6	Q13885; P68371; Q9BVA1	0	1873.94	High	High	High	8.459e-05	9.804e-05	0.0001132	2.681e-12	2.237e-10	1.024e-08	5.8	4.05	5.29
High	MSATFIGNSTAIQELFK	1xDeamidated [N/Q]; 1xOxidation [M1]	2.0148e-11	4.68401e-05	3	3	6	Q13885; P68371; Q9BVA1	0	1874.92	High	High	High	8.459e-05	9.804e-05	0.0001132	2.523e-09	1.544e-13	6.789e-08	3.93	4.62	4.6
High	MSATFIGNSTAIQELFKR		4.58392e-10	4.68401e-05	3	3	2	Q13885; P68371; Q9BVA1	1	2014.04	High	High	n/a	8.459e-05	9.804e-05		2.862e-10	7.285e-12		4.73	3.47
High	MSATFIGNSTAIQELFKR	1xDeamidated [N8]	0.0175671	0.00129259	3	3	1	Q13885; P68371; Q9BVA1	1	2015.03	n/a	High	n/a		0.0006679			0.01443			1.39
High	MSATFIGNSTAIQELFKR	1xOxidation [M1]	1.86667e-10	4.68401e-05	3	3	2	Q13885; P68371; Q9BVA1	1	2030.04	High	High	n/a	8.459e-05	9.804e-05		1.044e-11	2.402e-12		6.53	5.47
High	MSMKEVDEQMLNVQNK		4.59728e-11	4.68401e-05	4	4	2	Q13885; P07437; P68371; Q9BVA1	1	1923.9	High	High	n/a	8.459e-05	9.804e-05		1.254e-12	4.59e-12		6.6	7.15
High	MSMKEVDEQMLNVQNK	1xOxidation [M]	1.2929e-10	4.68401e-05	4	4	7	Q13885; P07437; P68371; Q9BVA1	1	1939.89	High	High	High	8.459e-05	9.804e-05	0.0001132	4.227e-12	1.094e-10	2.116e-06	6.8	5.93	4.79
High	MSMKEVDEQMLNVQNK	2xOxidation [M3; M]	9.39468e-10	4.68401e-05	4	4	9	Q13885; P07437; P68371; Q9BVA1	1	1955.89	High	High	High	8.459e-05	9.804e-05	0.0001132	4.348e-11	5.857e-10	3.162e-07	6.82	6.48	5.97
High	MSMKEVDEQMLNVQNK	3xOxidation [M1; M3; M10]	9.60943e-10	4.68401e-05	4	4	5	Q13885; P07437; P68371; Q9BVA1	1	1971.88	High	High	n/a	8.459e-05	9.804e-05		4.457e-11	3.074e-09		6.45	4.73
High	NMMAACDPR	1xCarbamidomethyl [C6]	0.0103403	0.000741322	7	10	1	Q13885; Q13509; P04350; Q9BUF5; P07437; P68371; Q9BVA1	0	1065.43	n/a	High	n/a		0.0004131			0.008526			2.37
High	NMMAACDPR	1xCarbamidomethyl [C6]; 1xOxidation [M]	0.0008631	0.000184682	7	10	5	Q13885; Q13509; P04350; Q9BUF5; P07437; P68371; Q9BVA1	0	1081.42	High	High	High	0.0005986	0.0001648	0.0002148	0.005006	0.0004551	0.003097	1.74	2.28	2.11
High	NMMAACDPR	1xCarbamidomethyl [C6]; 2xOxidation [M2; M3]	0.000198917	4.68401e-05	7	10	3	Q13885; Q13509; P04350; Q9BUF5; P07437; P68371; Q9BVA1	0	1097.42	High	High	High	0.0001503	9.804e-05	0.0001132	0.000831	6.691e-05	0.001199	2.71	2.7	1.93
High	NSSYFVEWIPNNVK		9.5275e-09	4.68401e-05	7	8	9	Q13885; Q13509; P04350; Q9BUF5; P07437; P68371; Q9BVA1	0	1696.83	High	High	High	8.459e-05	9.804e-05	0.0001132	6.608e-10	1.435e-08	1.337e-07	4.8	4.65	4.72
High	NSSYFVEWIPNNVK	1xDeamidated [N]	1.24255e-08	4.68401e-05	7	8	29	Q13885; Q13509; P04350; Q9BUF5; P07437; P68371; Q9BVA1	0	1697.82	High	High	High	8.459e-05	9.804e-05	0.0001132	1.064e-09	4.263e-10	2.321e-07	4.35	3.6	4.13
High	NSSYFVEWIPNNVK	2xDeamidated [N11; N]	2.88365e-08	4.68401e-05	7	8	10	Q13885; Q13509; P04350; Q9BUF5; P07437; P68371; Q9BVA1	0	1698.8	High	High	High	8.459e-05	9.804e-05	0.0001132	1.629e-07	4.652e-08	3.433e-08	2.68	3.04	3.71
High	RISEQFTAMFR		5.98498e-05	4.68401e-05	6	7	2	Q13885; Q13509; P04350; P07437; P68371; Q9BVA1	1	1385.7	n/a	High	High		0.0002252	0.0001132		0.001625	0.0001001		3.52	4.47
High	SGPFGQIFRPDNFVFGQSGAGNNWAK		9.18789e-14	4.68401e-05	5	5	2	Q13885; P04350; P07437; P68371; Q9BVA1	0	2798.34	n/a	n/a	High			0.0001132			6.284e-14			10.3
High	SGPFGQIFRPDNFVFGQSGAGNNWAK	1xDeamidated [N22]	1.45238e-14	4.68401e-05	5	5	2	Q13885; P04350; P07437; P68371; Q9BVA1	0	2799.33	n/a	n/a	High			0.0001132			6.948e-15			9.39
High	VSDTVVEPYNATLSVHQLVENTDETYCIDNEALYDICFR	2xCarbamidomethyl [C27; C37]; 1xDeamidated [N/Q]	0.0013828	0.000240184	5	5	9	P04350; Q9BUF5; P07437; P68371; Q9BVA1	0	4594.09	High	High	n/a	0.0002842	0.0001648		0.002691	0.0008464		0.71	1.62
High	VSDTVVEPYNATLSVHQLVENTDETYCIDNEALYDICFR	2xCarbamidomethyl [C27; C37]; 2xDeamidated [N/Q]	0.000867648	0.000184682	5	5	8	P04350; Q9BUF5; P07437; P68371; Q9BVA1	0	4595.08	High	High	n/a	0.0002842	0.0001648		0.002882	0.0004577		1.05	1.2
High	YLTVAAVFR		0.000814634	0.000184682	3	3	7	P04350; P07437; P68371	0	1039.59	High	High	High	0.0001503	0.0001648	0.0002148	0.001077	0.0004211	0.002509	2.22	2.95	2.23
P38646	Stress-70 protein, mitochondrial OS=Homo sapiens OX=9606 GN=HSPA9 PE=1 SV=2	502.91	579.17	1042.8	48	48	52	140	162	269	33	33	40	679	73.6	6.16
Confidence	Sequence	Modifications	Qvality PEP	Qvality q-value	# Protein Groups	# Proteins	# PSMs	Master Protein Accessions	# Missed Cleavages	Theo. MH+ [Da]	Confidence (by Search Engine): A2 Sequest HT	Confidence (by Search Engine): B2 Sequest HT	Confidence (by Search Engine): C2 Sequest HT	Percolator q-Value (by Search Engine): A2 Sequest HT	Percolator q-Value (by Search Engine): B2 Sequest HT	Percolator q-Value (by Search Engine): C2 Sequest HT	Percolator PEP (by Search Engine): A2 Sequest HT	Percolator PEP (by Search Engine): B2 Sequest HT	Percolator PEP (by Search Engine): C2 Sequest HT	XCorr (by Search Engine): A2 Sequest HT	XCorr (by Search Engine): B2 Sequest HT	XCorr (by Search Engine): C2 Sequest HT
High	AKCELSSSVQTDINLPYLTMDSSGPK	1xCarbamidomethyl [C3]; 1xOxidation [M20]	1.7992e-09	4.68401e-05	1	1	1	P38646	1	2857.36	n/a	n/a	High			0.0001132			1.896e-09			7
High	AKCELSSSVQTDINLPYLTMDSSGPK	1xCarbamidomethyl [C3]; 1xDeamidated [N14]; 1xOxidation [M20]	7.62099e-08	4.68401e-05	1	1	1	P38646	1	2858.34	n/a	n/a	High			0.0001132			9.469e-08			5.01
High	AMQDAEVSKSDIGEVILVGGMTR		9.05507e-16	4.68401e-05	1	1	7	P38646	1	2406.2	High	High	High	8.459e-05	9.804e-05	0.0001132	6.305e-16	3.217e-15	4.342e-09	7.46	6.1	7.67
High	AMQDAEVSKSDIGEVILVGGMTR	1xDeamidated [Q3]	5.44062e-05	4.68401e-05	1	1	1	P38646	1	2407.18	n/a	n/a	High			0.0001132			9.07e-05			4.87
[truncated: 23,847 more rows]
