# Supplementary material for: Multiple E3 ligases control tankyrase stability and function
Source: Nat Commun. 2023 Nov 8;14:7208. doi: 10.1038/s41467-023-42939-3 (PMC10632493; doi:10.1038/s41467-023-42939-3)
Supplement: Supplementary file 7 — Source Data [file 41467_2023_42939_MOESM7_ESM.zip]

Archive with 2 entries (2 files):
- Source_data_raw_data.xlsx
- Source_data_western_blots.pdf
