# Supplementary material for: Multiple E3 ligases control tankyrase stability and function
Source: Nat Commun. 2023 Nov 8;14:7208. doi: 10.1038/s41467-023-42939-3 (PMC10632493; doi:10.1038/s41467-023-42939-3)
Supplement: Supplementary file 7 — Source Data [file 41467_2023_42939_MOESM7_ESM.zip › Source_data_raw_data.xlsx]

## Sheet: Figure 1G
fig1G	BAP	BAP	RNF166	RNF166	RNF114	RNF114
	-	TNKSi	-	TNKSi	-	TNKSi
rep1
TNKS1	11248080	16567536	30173952	30506688	15028704	20670000
Tubulin	33078307	31348970	36616004	34095801	32162043	33542693
rep2
TNKS1	6054580	9365011	22551924	17555096	10636697	6352412
Tubulin	11114482	13345800	14083734	9302156	8696520	11953452
rep3
TNKS1	6517665	10521170	15897805	10339340	10324215	7067005
Tubulin	6452864	5877280	4424672	3923072	4982624	5172224

## Sheet: Figure 1H
fig1G	BAP	BAP	RNF166	RNF166	RNF114	RNF114
	-	TNKSi	-	TNKSi	-	TNKSi
rep1
PAR	12842471	663503	31505753	781788	21230743	572401
Tubulin	33078307	31348970	36616004	34095801	32162043	33542693
rep2
PAR	2679542	1003574	3879794	569502	8038684	2294016
Tubulin	19780767	18702612	18171714	19604124	20516010	17956767
rep3
PAR	13252450	4675150	19269300	3089100	25056250	5036300
Tubulin	25000896	28674826	22177628	23401583	23412675	19087916
